# Supplementary material for: The CRISPR‐Cas13a Gene‐Editing System Induces Collateral Cleavage of RNA in Glioma Cells
Source: Adv Sci (Weinh). 2019 Aug 29;6(20):1901299. doi: 10.1002/advs.201901299 (PMC6794629; doi:10.1002/advs.201901299)
Supplement: Supplementary file 2 — Supplementary [file ADVS-6-1901299-s002.xlsx]

## Sheet: Sheet1
Supplementary Table S1. The differentially expressed genes in U87-Cas13a-EGFRvIII cells treated with crRNA 2 at 0h, 2h, 4h and 8h
Symbol	U87_0_1_1_FPKM	U87_0_1_2_FPKM	U87_0_2_1_FPKM	U87_0_2_2_FPKM	U87_0_3_1_FPKM	U87_0_3_2_FPKM	U87_2h_1_1_FPKM	U87_2h_1_2_FPKM	U87_2h_2_1_FPKM	U87_2h_2_2_FPKM	U87_2h_3_1_FPKM	U87_2h_3_2_FPKM	U87_4h_1_1_FPKM	U87_4h_1_2_FPKM	U87_4h_2_1_FPKM	U87_4h_2_2_FPKM	U87_4h_3_1_FPKM	U87_4h_3_2_FPKM	U87_8h_1_1_FPKM	U87_8h_1_2_FPKM	U87_8h_2_1_FPKM	U87_8h_2_2_FPKM	U87_8h_3_1_FPKM	U87_8h_3_2_FPKM
FBXO32	1.55851	1.62932	1.76293	1.93261	1.53446	1.62799	-0.40683	-0.330675	-0.402822	-0.323994	-0.40683	-0.353388	-0.743517	-0.706108	-0.735501	-0.743517	-0.710116	-0.712788	-0.696755	-0.734165	-0.592542	-0.5391	-0.433551	-0.473633
INHBE	1.74285	1.37669	1.8103	1.48269	1.92593	1.41524	-0.810599	-0.762421	0.0277025	-0.107197	-0.405902	-0.444444	-0.82987	-1.02258	-0.82987	-0.878049	-0.791328	-0.772057	-0.271003	-0.579344	-0.213189	-0.251731	-0.444444	-0.367359
JADE2	1.47681	1.51937	2.12853	1.93169	1.17887	1.48745	-0.30547	-0.100641	-0.385273	-0.252267	-0.699166	-0.403894	-0.398574	-0.273548	-0.614043	-0.379953	-1.08488	-1.02902	-0.489017	-0.233647	-0.677885	-0.720447	-0.917296	-0.757689
C17orf51	1.62475	1.39766	2.17624	1.94915	1.16409	1.39766	-0.217894	-0.367122	-0.140036	-0.0102729	-0.672066	-0.73046	-0.561767	-0.230871	-0.685043	-0.425516	-0.477421	-0.386587	-1.02243	-0.938081	-0.80183	-0.646113	-0.795341	-0.600696
BOD1	1.63506	1.54778	1.54218	1.38439	1.80181	1.76152	-0.695972	-0.692615	-0.137553	-0.101743	-0.265128	0.0303083	-0.882858	-0.683662	-0.804522	-0.812356	-0.531468	-0.67471	-0.901882	-1.31258	-0.193507	-0.345701	-0.41956	-0.247223
LURAP1L	1.34524	1.81237	1.41969	1.4518	1.76273	1.86346	-0.841497	-0.891129	-0.597715	-0.540784	-0.394807	-0.586037	-0.860474	-0.972876	-0.675083	-0.892589	-0.848796	-0.737853	-0.324738	-0.463416	-0.0196461	-0.12475	0.104434	0.0124689
TRIM32	1.61508	1.98368	1.74642	1.65745	1.44138	1.19141	-1.10067	-1.28709	-0.66005	-0.172824	-0.528711	-0.253322	-0.532947	0.20001	-0.33382	-0.482106	-0.871887	-0.465159	-0.668523	-0.575315	-0.575315	-0.329584	-0.749021	-0.249085
DDIT4	1.5304	1.44428	1.72998	1.59659	1.67542	1.60948	-0.867719	-0.86458	-0.826905	-0.846336	-0.828432	-0.821814	-0.701237	-0.71719	-0.680957	-0.685624	-0.760889	-0.778963	0.249203	0.23919	-0.117447	-0.167511	-0.201197	-0.207731
EVC2	1.42253	1.36703	1.7111	1.88869	1.34483	1.82209	-1.19685	-0.619697	-0.0869425	-0.253428	-0.220131	-0.23123	-0.0647444	-0.375518	-0.408815	-0.12024	-0.597499	-0.841677	-0.320022	-0.408815	-1.03036	-0.730687	-0.763984	-1.28564
ABHD4	1.47967	1.53452	1.54432	1.7461	1.54824	1.67558	-0.534255	-0.685104	0.25721	0.194519	0.219987	0.0946068	-0.726244	-0.737998	-0.704694	-0.745835	-0.806566	-0.875133	-0.718408	-0.679226	-0.741917	-0.749753	-0.851625	-0.737998
TRIB3	1.45653	1.28923	1.77237	1.58813	1.70956	1.70018	-0.690479	-0.68188	0.00790459	0.0522051	0.251297	0.35866	-0.789243	-0.775953	-0.804879	-0.817908	-0.863251	-0.870026	-0.522659	-0.568262	-0.690479	-0.719665	-0.676407	-0.714975
LRRC42	1.62421	1.74254	1.35905	1.63134	1.44744	1.70833	-0.150702	0.248476	-0.220558	-0.156404	-0.0480558	-0.0138405	-0.779407	-1.03745	-0.829304	-0.703848	-1.1572	-1.18429	-0.524218	-0.67391	-0.591223	-0.586946	-0.515664	-0.588372
AJUBA	1.40006	1.49788	1.72846	1.79367	1.49555	1.55145	-0.61924	-0.442231	-0.109175	-0.197679	-0.0649227	0.116744	-0.325778	-0.439902	-0.665821	-0.786933	-1.12465	-1.2574	-0.0276576	-0.0253286	-0.954625	-0.935993	-0.882424	-0.724048
GPT2	1.53239	1.45812	1.80753	1.71338	1.53553	1.37233	-0.478309	-0.358001	0.120089	0.191228	0.169258	0.223658	-0.780646	-0.758677	-0.808892	-0.790061	-1.06729	-0.995107	-0.454247	-0.376832	-0.781692	-0.799477	-0.869569	-0.804707
CDYL	1.8751	1.55312	1.7797	1.53722	1.21523	1.42591	-0.446374	-0.0687366	-0.398672	-0.339045	-0.283393	-0.350971	-0.633205	-0.494075	-0.927364	-0.831961	-0.315195	-0.63718	-1.49978	-1.50773	-0.156189	-0.0846371	-0.140289	-0.271468
ZFAND3	1.09413	1.03649	1.97685	1.99366	1.53369	1.71504	-0.47073	-0.177694	0.0516918	0.133358	-0.0924247	-0.211321	-0.455118	-0.53198	-0.611244	-0.48274	-1.22974	-1.07602	-0.405878	-0.253355	-0.981143	-0.611244	-1.01357	-0.930702
FAM110B	1.22137	1.00495	2.15918	1.79848	1.22137	1.94276	-0.846641	-0.846641	-0.101196	-0.509988	-0.413802	-0.245476	-0.894734	-0.654268	-0.91878	-0.99092	-1.08711	-0.822594	-0.197382	-0.534035	0.0430835	0.0911767	-0.0290563	-0.389755
DPH5	1.4481	1.9128	1.30193	1.4481	1.48083	1.74918	-0.554697	-0.908132	0.341981	0.13472	0.355071	-0.0463611	-0.864498	-1.10448	-0.703052	-0.91904	-0.615784	-0.838317	-0.637601	-0.79032	-0.548152	-0.668145	-0.201262	-0.772866
S1PR1	1.6814	1.33247	1.59417	1.85587	1.55928	1.31503	-0.813442	-0.604084	-0.133029	-0.133029	-0.638977	-0.394726	-1.00535	-0.778549	-1.16237	-0.953013	-0.883227	-0.987906	-0.67387	-0.67387	0.00654243	0.198454	0.181007	0.111221
RAB39B	1.60309	1.49	1.58694	1.25575	1.49808	1.88581	-0.795993	-0.658672	-0.432495	-0.0366864	-0.117464	0.310656	-1.03832	-1.03832	-0.731371	-1.15949	-0.997936	-1.03832	-0.69906	-0.545583	-0.117464	-0.190163	0.01178	-0.0447641
IL36RN	1.6597	2.00013	1.50481	1.06566	1.48949	1.5763	-1.15049	-1.31049	-0.176878	-0.590492	-0.728363	-0.934318	-0.711342	-0.719852	-0.333472	-0.456025	-0.561556	-0.765809	-0.461131	-0.811766	-0.139431	0.284395	0.313331	-0.042411
JDP2	1.53427	1.531	1.68129	1.60941	1.5065	1.42645	-0.53874	-0.394985	0.260079	0.278048	0.322155	0.387498	-0.791944	-0.757639	-0.76744	-0.796845	-0.883424	-0.860554	-0.669426	-0.706998	-0.798478	-0.867089	-0.821348	-0.881791
FZD2	1.31083	1.35215	1.91238	1.68737	1.47614	1.52665	-0.296375	-0.00707934	-0.117287	0.0939447	-0.337704	0.176601	-0.282599	-0.3974	-0.640776	-0.576488	-1.01273	-1.04487	-0.112695	-0.241271	-1.17804	-1.19641	-1.01273	-1.08161
ALKBH3	1.48213	1.90891	1.29922	1.4769	1.41071	1.68594	-0.853856	-0.488042	0.193068	0.259263	0.464816	0.21223	-0.559463	-0.86605	-0.805081	-0.590818	-1.02805	-0.803339	-0.993214	-0.528107	-0.648303	-0.625658	-0.808565	-0.794629
MID1IP1	1.50072	0.985659	1.70909	1.40435	1.84258	1.82109	-1.10455	-0.956086	-0.503533	-0.595346	-0.712554	-0.458603	-0.0294919	-0.03405	-0.174699	-0.244373	-0.864924	-1.09804	0.406131	0.225761	-0.769204	-0.7386	-0.72167	-0.889668
FAM104A	1.47167	1.58306	1.10038	1.50205	1.91047	1.69444	-0.712207	-0.604194	0.165394	0.060757	-0.00675078	0.135016	-0.371293	-1.06325	-0.985613	-0.73921	-1.14088	-1.00249	-1.06325	-0.961986	-0.145142	-0.324037	-0.158643	-0.34429
CYTH3	1.52894	1.37827	1.83027	2.07886	1.28034	1.14474	-0.248911	-0.791306	0.0674854	0.0373524	0.0900852	0.0524189	-0.527642	-0.527642	-0.844038	-0.572841	-1.11524	-1.4919	-0.919371	-0.0982462	-0.331777	-0.64064	-0.836505	-0.542708
FIBIN	1.4897	1.62896	1.40175	1.17454	1.94412	1.59964	-1.44206	-1.33212	-0.00549705	-0.122768	0.00916176	0.0458088	-0.547873	-0.929002	-0.533214	-0.83372	-1.06093	-0.760426	0.0824558	-0.269356	-0.46725	-0.196062	-0.379297	-0.496567
BFAR	1.60773	2.07108	1.16779	1.37689	1.3267	1.66126	0.179194	0.29796	-0.0215367	0.0671193	-0.280814	-0.240668	-0.680602	-0.650493	-0.791004	-0.389543	-0.565182	-0.802713	-1.36309	-1.38818	-0.60031	-0.677257	-0.67893	-0.625401
WDR45B	1.75101	2.07657	1.61681	1.2341	1.39812	1.12475	-0.167542	-0.00849101	0.118253	-0.172513	-0.721736	-0.677003	-0.177483	-0.274405	-0.512981	-0.403634	-0.744103	-0.910609	-1.6661	-1.29084	-0.64221	-0.00849101	-0.460793	-0.480674
COPZ1	1.5634	1.68651	1.35322	1.62886	1.57661	1.37664	-0.175074	-0.196092	0.427838	0.250087	0.191237	-0.0940048	-0.60624	-0.608041	-0.530576	-0.398463	-1.18573	-1.2704	-0.660886	-0.960541	-0.919706	-0.59483	-1.00198	-0.851849
KDM4A	1.70215	1.80004	1.64413	1.60425	1.13653	1.29606	-0.756124	-0.578461	-0.212258	0.161196	-0.748872	-0.553081	-1.08607	-1.14771	-1.09695	-0.857645	-0.948289	-0.781504	-0.614719	-0.38267	0.226459	0.436754	-0.241265	-0.00196396
C3orf18	1.43053	1.59676	1.81102	1.70389	1.16086	1.47116	-0.350013	-0.394342	0.0969692	-0.0766519	0.263202	-0.0101587	-0.331542	-0.290908	-0.423894	-0.434976	-0.937369	-0.963228	-0.475611	-0.0729578	-1.21442	-1.02233	-1.19965	-1.33633
FAM220A	1.73641	1.40458	1.37212	1.14128	1.71116	1.73281	-0.521495	-0.626094	0.0736405	0.0736405	-0.113917	-0.0850622	-0.8389	-0.788404	-0.860541	-0.918251	-0.427716	-0.485426	-1.21041	-1.75144	0.026751	0.0988886	-0.207696	-0.535922
FAM131A	1.33481	1.15885	1.93705	1.58017	1.53556	1.54051	-0.585929	0.0138376	-0.0778622	-0.152213	-0.181954	0.043578	-0.345526	-0.670193	-0.224086	-0.12743	-1.32944	-1.31705	-0.0506001	0.0609267	-0.858549	-1.09152	-1.02212	-1.17082
TMEM92	1.43984	1.47151	1.81992	1.59821	1.40816	1.34482	-0.0171566	0.267908	0.0778648	0.426277	-0.492264	0.20456	-0.745654	-0.967371	-0.112178	-0.777328	-0.523937	-0.809002	-0.71398	-1.12574	-0.904023	-0.650633	-1.25243	-0.967371
BCL7A	1.91264	1.523	1.43022	1.7642	1.44878	1.00348	-0.944721	-0.796287	0.168535	0.391186	0.261306	0.057209	-0.313876	-0.0541166	-0.480865	-0.313876	-0.573636	-0.555082	-0.85195	-0.963276	-1.16737	-0.944721	-1.00038	-1.00038
ARHGEF2	1.38921	1.20627	1.73023	1.83077	1.36861	1.54796	-0.516784	-0.46685	0.280812	0.372618	0.327387	0.475397	-0.843033	-0.815939	-0.868111	-0.816386	-1.05598	-1.02306	-0.461924	-0.443563	-0.801608	-0.750331	-0.87259	-0.793099
C2orf72	2.25491	1.37335	2.45081	1.32438	1.37335	0.295893	-0.536689	-0.732591	-0.242836	-0.193861	-0.0469348	-0.487714	-0.291812	-0.683615	-0.732591	-0.928492	-0.585664	-0.63464	0.00204064	0.00204064	-0.389763	-0.977468	-0.683615	-0.928492
DLG3	1.42975	2.14766	1.41645	0.964427	1.61587	1.49622	-0.591065	-0.418232	0.153444	0.312982	0.0470858	0.499109	-0.670834	-0.91014	-0.923435	-0.830371	-0.777192	-1.0165	-0.843666	-1.20263	-0.165631	-0.657539	-0.591065	-0.484706
TMEM185A	1.61801	1.70978	1.67919	1.48036	0.990944	1.58742	-0.0108335	-0.599664	0.180345	-0.69143	-0.087305	0.233875	-0.676136	-0.90555	-0.966728	-0.668489	-1.29556	-1.47144	-0.660842	-0.767902	-0.6379	-0.0643635	-0.179071	0.203287
FAM188B	1.43587	1.50296	1.83839	1.34642	1.10043	1.83839	-0.979297	-1.3371	-0.420231	-1.06875	-0.688583	0.317736	-0.107154	-1.11347	-0.15188	-0.308418	-0.845121	-0.800396	-1.00166	-0.286055	-0.196605	0.451912	-0.442594	-0.0847917
LHX8	1.03169	1.96174	1.66342	1.3651	1.41775	1.61078	-0.319524	-0.372168	-0.231783	-0.775777	-0.512554	-0.284427	-0.968807	-0.775777	-0.916163	-1.23203	-0.758229	-0.793325	-1.02145	-1.0741	0.171826	0.382405	0.364857	0.066537
GID4	1.61406	1.37955	1.37087	2.10914	1.21453	1.34481	-0.487838	-0.453096	-0.166473	0.215691	-0.105674	-0.314127	-1.18268	-1.09583	-0.870002	-0.687606	-0.60075	-0.774461	-1.19137	-1.19137	-0.00144759	0.467572	-0.635492	0.0419801
TEF	1.02744	1.50393	2.29014	1.87321	0.9917	1.32524	-0.151882	-0.664111	-0.24718	-0.366303	-0.0446711	0.419909	-0.521163	-0.640286	-0.890445	-0.199531	-1.4265	-1.20016	0.0506273	-0.0684958	-0.842796	-0.735585	-0.699848	-0.783234
HEY1	1.65269	1.2847	1.63703	1.73882	0.995009	1.66052	-0.13245	-0.14028	0.368643	0.259029	0.329495	0.368643	-1.00153	-0.805794	-0.946727	-0.711839	-0.931067	-0.837112	-1.01719	-0.970215	-0.531759	-0.617884	-0.657032	-0.993704
ZBTB4	1.24974	1.27698	1.99761	1.87131	1.13831	1.41566	-0.293037	-0.24351	-0.0231128	0.283957	-0.211317	0.00165091	-0.798217	-0.429238	-0.778406	-0.63973	-1.59313	-1.3455	-0.0330183	0.291387	-0.852698	-0.718974	-0.815552	-0.751166
BRD3	1.28642	0.956116	1.97704	2.06712	1.28041	1.3765	-0.0167652	0.193425	0.241469	0.0853273	-0.371086	0.0192675	-0.701385	-0.232961	-0.401113	-0.130869	-0.62932	-0.635325	-1.33796	-1.12177	-0.983641	-0.779456	-1.19984	-0.941603
VIPAS39	1.11439	2.30047	1.62207	1.06047	1.357	1.48279	-0.889376	-0.91184	0.23381	-0.269377	-0.332276	-0.471551	-0.687202	-0.754594	-0.278363	-0.435609	-0.494014	-0.152566	-1.44198	-1.5543	-0.179523	0.323665	-0.615319	-0.0267693
STC2	1.45935	1.43375	1.70851	1.30795	1.54419	1.48324	0.100649	0.0674919	0.253024	0.117958	0.246441	0.0974793	-0.405967	-0.45619	-0.448389	-0.471793	-0.553222	-0.541032	-1.1459	-1.1281	-1.16175	-1.10811	-1.20514	-1.19442
E2F5	1.47051	1.89672	1.12769	1.17402	1.8226	1.43345	-0.503039	-1.1053	-0.660553	-0.141685	-0.00270244	-0.280667	-0.79027	-1.14236	-1.01264	-0.827332	-0.734677	-0.864394	-1.14236	-0.70688	0.127015	0.367917	-0.0675609	0.562493
GORASP1	1.45657	1.67865	1.71611	1.44586	1.39235	1.23181	-0.823102	-0.753535	0.41038	-0.100672	0.354191	0.0812734	-0.314725	-0.526103	-0.37359	-0.413725	-1.28332	-1.26459	0.166895	-0.0819423	-0.930129	-0.857886	-1.08264	-1.12813
C7orf25	1.58102	1.71777	1.27749	1.08737	1.59436	1.65773	-0.0633741	2.96e-16	0.0633741	-0.0400257	0.380244	0.160103	-0.940605	-0.950611	-0.920592	-0.787173	-0.220141	-0.113406	-1.42091	-1.47762	-0.446954	-0.670431	-0.833869	-0.633741
FOXL2	1.26816	0.944373	1.59194	1.48401	1.0523	2.5633	-0.566624	-0.566624	-0.78248	-0.78248	-0.998337	-0.890409	-0.350767	0.0809462	-0.350767	-0.458695	-0.242839	-1.53798	-0.13491	0.404731	0.188875	-0.458695	-0.566624	-0.890409
ABHD6	1.2691	1.47516	1.26051	2.11051	1.09309	1.6941	0.0885416	-0.151862	-0.0831754	0.397632	0.431975	0.187279	-0.705649	-0.52964	-0.688478	-0.697064	-1.36247	-1.18646	-0.606912	-0.63267	-0.946053	-0.636963	-1.01474	-0.76575
TANGO6	1.25188	1.92584	1.69669	1.72365	1.18448	1.11709	-0.136477	0.335294	-0.0556016	0.483565	-0.500414	-0.0960391	-0.56781	-0.743039	-1.12046	-0.486935	-0.72956	-0.796956	-1.40352	-1.28221	-0.0825599	-0.0421224	-0.702602	-0.972185
C1orf43	1.56977	1.70735	1.29153	1.46711	1.60531	1.2379	-0.615064	-0.753263	0.637919	0.348038	0.593487	0.348651	-0.839676	-0.932217	-0.702702	-0.833854	-0.919653	-1.0505	-0.953054	-0.860206	-0.531103	-0.634982	-0.581357	-0.599436
PTPN9	1.49994	1.68588	1.72307	1.60221	1.18848	1.17919	0.0263419	0.00774761	0.426119	0.444713	-0.247923	-0.322301	-0.382732	-0.41992	-0.280463	-0.145655	-1.16834	-0.94056	-1.55882	-1.08931	-0.736023	-0.698834	-1.11721	-0.675592
EPHB4	1.09965	0.952015	1.99413	1.8986	1.4557	1.47307	-0.411418	0.0488491	-0.776158	-0.289838	-0.446155	-0.220364	-0.63721	-0.498261	-1.00195	-0.463524	-1.26248	-1.36669	0.517801	0.630696	-0.706684	-0.698	-0.854317	-0.437471
CPEB1	1.46111	1.64951	1.51026	1.67613	1.15804	1.41606	-0.0665538	-0.338913	0.492498	0.496594	0.367582	0.326626	-1.02083	-0.852913	-0.879534	-0.795574	-0.971686	-0.840626	-1.08432	-1.02902	-0.637893	-0.613319	-0.707518	-0.71571
THAP8	0.971803	1.36528	1.9309	1.41938	1.77843	1.39971	-0.867696	-0.425036	0.0668089	0.258628	0.435692	0.568491	-0.936554	-0.69555	-0.798838	-0.582426	-0.897207	-1.29068	-0.47422	-0.0069678	-0.646366	-1.17264	-0.715224	-0.685714
OARD1	1.21168	2.23278	1.09823	0.92318	1.87621	1.51639	-0.0881984	-0.418841	-0.159514	-0.272969	0.15168	-0.272969	-1.25517	-1.39456	-0.577679	-1.1871	-0.525814	-0.0298497	-0.713826	-1.30704	0.177612	-0.182205	-0.133581	-0.668444
ATOH8	1.17112	0.993563	2.11215	1.73929	1.72153	1.11785	0.585189	0.514167	-0.391359	-0.054006	-0.125028	0.034771	-0.693201	-0.444625	-0.65769	-0.622179	-1.22586	-1.11933	-0.515647	-0.515647	-0.870755	-0.746467	-1.15484	-0.852999
C9orf64	1.12707	2.19621	1.42533	1.42533	1.10413	1.57675	-0.221972	-0.478932	-0.295389	0.0395764	-0.891904	-0.520229	-0.745069	-0.988264	-1.35535	-1.02956	-0.520229	-0.754246	-0.708361	-1.2131	0.0716964	-0.0476064	0.659034	0.145114
RUBCNL	1.53352	1.70721	1.86353	0.66508	1.3772	1.68984	0.317704	-0.220728	0.282967	0.126647	0.213491	0.248229	-1.15864	-0.672317	-0.793899	-0.48126	-0.620211	-0.602842	-1.26286	-1.19338	-0.828636	-0.77653	-0.689686	-0.724424
RFX2	1.51695	0.728411	1.68062	1.59135	1.23427	2.08233	0.252309	-0.0154981	-0.238671	0.311822	-0.372575	0.207675	-0.744529	-0.551113	-0.923067	-0.804042	-1.29502	-1.29502	-0.551113	0.252309	-0.774286	-0.506478	-0.997458	-0.789164
ETV5	0.908819	1.09192	2.09589	2.42712	1.0014	1.29971	0.100294	0.271051	0.040632	0.65577	-0.430493	-0.354373	-0.936593	-0.60948	-0.899562	-0.833727	-1.04563	-0.77818	-0.741148	-0.74732	-0.790524	-0.560104	-0.617709	-0.54776
HDAC11	1.12498	1.34116	1.53333	1.34116	1.74952	1.7255	-0.700608	-0.700608	0.908788	-0.748649	0.0440382	-0.0520451	-0.412358	-0.700608	-0.124108	0.236205	-1.01288	-1.06092	-0.244212	-0.268233	-1.25309	-0.460399	-1.20504	-1.06092
IFT46	1.71175	1.64803	1.40378	1.35068	1.53652	1.16484	-0.183852	-0.539609	-0.0404873	0.00199118	-0.0670363	0.394917	-1.11307	-0.905985	-0.656425	-1.27767	-0.258189	-1.13962	-1.27236	-1.37325	0.325889	-0.0988951	-0.475891	-0.136064
DRD5	0.597504	1.51398	0.920965	2.05308	2.21481	1.51398	-0.642429	-0.91198	0.00449251	0.489684	0.00449251	0.112313	-1.12762	-0.91198	-0.642429	-0.534609	-0.85807	-1.0198	-0.750249	-0.534609	-0.750249	-0.588519	-0.426789	0.274043
PWWP2B	1.26642	0.793449	1.82193	1.18707	1.90446	1.82193	-1.12067	-0.97465	0.164933	-0.0255269	-0.104885	0.0506569	-0.327088	-0.435015	-0.854026	-0.641346	-1.13019	-1.38096	0.383961	0.329998	-0.40962	-0.822282	-0.749273	-0.749273
SNX33	1.41505	1.11304	1.84042	1.91699	1.31297	1.19386	-1.01379	-0.826629	-0.71178	-0.690512	-0.92021	-0.762824	0.0368651	0.453725	-0.371487	0.00283578	-0.911703	-0.728795	0.457978	0.615364	-0.984015	-0.511858	-1.11163	-0.813868
PIFO	1.7059	1.28685	1.41256	0.553501	2.25067	1.58018	-0.389371	-0.640804	0.281116	0.385879	-0.0960333	0.0925412	-0.76652	-0.724615	-0.850331	-0.850331	-1.16462	-1.49987	-0.515088	0.0715885	-0.661757	-0.808426	-0.22175	-0.431277
SLC1A4	1.49329	1.49762	1.71651	1.77286	1.13787	1.15954	-0.348828	-0.403008	0.489877	0.55706	0.470372	0.520217	-0.806106	-0.786602	-0.838614	-0.814775	-0.864621	-0.953476	-0.886293	-0.767097	-0.860286	-0.892794	-0.810441	-0.782267
ZCCHC17	1.35013	1.60366	1.49501	1.48746	1.62177	1.21884	-0.33703	-0.512085	0.416006	0.171533	0.672552	0.408461	-0.650921	-0.868231	-0.525667	-0.542267	-1.29078	-1.22739	-0.241958	-0.610176	-0.942176	-0.789758	-0.667521	-1.23947
TTC1	1.29807	1.76793	1.32292	1.25961	1.70134	1.42421	-0.0233682	-0.367091	0.269711	0.157168	0.602648	0.47088	-0.995921	-1.0808	-0.836486	-1.01937	-0.517147	-0.602023	-1.25289	-1.29134	-0.514334	-0.526995	-0.507769	-0.738949
TMX2	1.995	1.96012	1.03627	1.15197	1.60878	1.01671	0.375293	0.0928663	0.426334	0.00694725	-0.00581301	-0.33843	-0.859899	-0.968787	-0.454974	-0.408186	-0.771428	-0.750161	-1.59574	-1.24441	-0.618305	-0.428603	-0.822469	-0.403082
CALHM2	1.2539	1.08319	1.65961	1.87909	1.18074	1.70838	-0.191586	-0.329039	-0.0851697	-0.187152	-0.0164427	0.260682	0.121011	-0.0386127	-0.0962547	-0.0120087	-1.02296	-0.940931	-0.683759	-0.344558	-1.35108	-1.08282	-1.52178	-1.24244
GLI1	1.61215	1.2792	1.50701	1.41939	1.31425	1.61215	-0.280374	0.0350467	0.26285	0.26285	0.665887	0.455607	-0.683411	-0.981308	-0.595794	-0.946261	-0.893691	-1.22663	-0.735981	-0.297897	-1.08645	-0.911214	-0.718457	-1.06892
WWC1	0.745733	1.08718	2.19689	2.08307	0.831095	1.79853	-1.50214	-0.819239	-0.250158	0.262014	-0.250158	-0.0509802	-0.0225261	-0.0794342	-0.392429	0.23356	-0.819239	-0.107888	-0.904601	-0.961509	-0.933055	-0.733877	-0.676969	-0.733877
EVI2A	1.33475	2.09444	1.40227	1.37695	1.24189	1.26722	0.338698	-0.00738595	-0.420999	-0.260618	0.0601427	0.575049	-1.38328	-1.14693	-0.910582	-1.01187	-0.0917968	-0.0917968	-1.17226	-1.32419	-0.446322	-0.471645	-0.361911	-0.589821
PRKAG1	1.74388	1.87968	1.23973	1.1905	1.26689	1.3925	0.170314	-0.216712	0.289138	0.0396079	0.0175407	-0.347418	-0.306679	-0.569788	-0.140325	-0.260847	-0.488309	-0.381368	-1.93287	-1.7054	-0.666545	-0.844781	-0.773486	-0.595251
CCDC103	1.01742	1.45749	1.76837	1.44134	1.69166	1.32829	-0.0645979	-0.318952	0.30684	0.512746	0.496597	0.472372	-0.654054	-0.69039	-0.69039	-0.581381	-1.06587	-0.981081	-0.686353	-0.601568	-0.763063	-1.15065	-1.1022	-1.14258
ELMO2	1.62785	1.58223	1.27532	1.75642	1.18408	1.27532	-0.197001	0.495613	-0.0808741	0.346307	0.167969	-0.0725793	-0.902057	-1.12187	-0.989152	-0.893762	-0.566119	-0.379486	-1.4744	-1.50343	-0.607593	0.101611	-0.582708	-0.441697
AKNA	1.01364	1.14925	1.68039	1.69923	1.48828	1.66156	-0.625007	-0.677745	0.441052	0.565363	0.516392	0.704742	-0.877396	-0.730483	-0.843493	-0.741784	-0.888697	-0.994173	-0.636308	-0.613707	-0.866095	-0.84726	-0.786988	-0.790755
PSPH	1.43934	1.27864	1.38577	1.50236	1.61738	1.4677	-0.342619	-0.322137	0.287606	0.530243	0.533394	0.755548	-0.58368	-0.734934	-0.709725	-0.832619	-1.0721	-1.15561	-0.689243	-0.734934	-0.785353	-0.802684	-1.04217	-0.990176
SOX12	0.971115	0.786237	2.09251	1.85914	1.28026	1.70154	-0.426078	-0.168461	0.367988	0.33768	0.122494	0.240695	-0.526094	-0.335155	-0.54731	-0.553371	-0.959497	-1.21711	-0.192708	-0.39577	-1.08679	-1.1565	-1.1959	-0.998897
NCK2	1.1629	0.907659	1.9935	1.65823	1.64092	1.31863	-0.656207	-0.563197	0.29336	0.38637	-0.2647	-0.0851691	-0.40746	-0.119777	-0.835738	-0.645392	-1.49546	-1.21643	0.47938	0.10734	-0.959031	-0.853042	-0.961194	-0.885488
UBE2L6	1.6119	1.09869	1.28735	1.37672	1.63698	1.66834	-0.348954	-0.558523	0.440194	0.732336	0.485139	0.422425	-0.671408	-0.702242	-0.39599	-0.556433	-1.14385	-1.00431	-0.812514	-0.775931	-0.912334	-0.905017	-0.900313	-1.07225
SNUPN	1.44419	1.41433	1.3434	1.23141	1.49272	1.7503	-0.0452623	0.24591	0.525883	0.242177	0.204847	0.324302	-0.709732	-0.83292	-0.508151	-0.41856	-0.698533	-0.608941	-1.40407	-0.582811	-1.01957	-0.900113	-1.20248	-1.28834
SORD	1.39887	2.15816	1.53693	1.90507	1.24439	0.432509	0.458805	0.169552	-0.507561	-0.98417	-0.215022	-0.45497	-0.126274	0.248439	0.0545087	-0.1953	-1.23069	-1.19454	-1.14852	-0.79024	-0.806674	-0.589735	-0.744222	-0.619318
ARIH2	2.02696	1.95763	1.17902	1.15769	1.28301	1.0697	0.499073	0.248426	-0.00755498	0.125768	0.0431078	0.128435	-0.82616	-0.375527	-1.29812	-0.652839	-1.06347	-1.18347	-1.08481	-1.02614	-1.01015	-0.447522	-0.356862	-0.386193
PMP22	1.67265	1.62923	0.998187	1.2506	1.52338	1.59937	0.709129	0.285721	0.0373762	0.0835168	0.0740172	-0.360247	-0.725301	-0.810797	-0.341248	-0.504098	-0.373818	-0.523097	-1.64269	-1.50698	-0.647948	-0.642519	-0.989931	-0.794512
LRRC20	1.37153	1.59291	1.36302	1.4737	1.43113	1.43965	-0.0418626	0.681863	-0.22918	-0.314324	-0.356896	0.196541	-0.178093	-0.0929491	-0.407983	0.000709535	-1.45526	-0.995477	-0.237694	-0.263237	-1.31051	-1.20834	-1.27645	-1.18279
FBXO44	1.41986	1.10692	1.78606	1.15353	1.40654	1.7794	-0.963773	-1.32332	0.327916	-0.564282	0.547636	0.487712	-0.31127	-0.737395	-0.977089	-0.843926	-1.31	-0.983748	0.0416137	0.234701	-0.604231	-0.770686	-0.584256	-0.317929
EIF2D	1.58861	1.59663	0.961558	1.55974	1.65917	1.2839	-0.820164	-0.917991	0.462804	0.591101	0.0907433	-0.0728352	-0.863465	-1.14572	-0.88752	-0.719131	-1.20345	-1.19062	-1.06553	-0.828183	0.031406	0.00574663	0.0362171	-0.153021
BBS4	1.6211	2.36034	0.748671	0.861887	1.37469	1.67438	0.0960119	-0.629905	0.369063	-0.236977	-0.723142	-0.629905	-0.623245	-0.663204	-0.723142	-0.942915	0.189249	-0.290256	-1.14271	-1.84199	-0.030524	-0.263617	-0.236977	-0.316895
ITPRIPL1	2.13709	1.07396	0.790456	1.47558	1.73546	1.42833	-0.603424	-0.485299	-1.1468	-0.721549	-0.461674	-1.19405	-1.0523	-0.508924	-0.697924	-0.508924	-0.130922	-1.28855	-0.249048	0.43608	-0.390798	0.38883	0.695956	-0.721549
CCDC102A	1.51573	1.06879	1.80564	1.12918	1.56405	1.53989	-0.241842	-0.338478	0.126583	0.344015	0.102424	0.652042	-0.169365	-0.531751	-0.737102	-0.604228	-1.12969	-1.14781	-0.0546095	-0.211643	-0.918295	-1.41356	-1.15989	-1.19008
KANSL3	1.36935	1.45142	1.67635	1.91344	1.00155	1.20521	-0.193016	0.095748	0.457463	0.688473	0.0106387	-0.299402	-0.831336	-0.527374	-0.624642	-0.503057	-0.79486	-0.165659	-1.71586	-1.28728	-0.752305	-0.326759	-1.01979	-0.828296
TBX15	1.4675	1.69614	1.45378	1.29373	1.01479	1.68243	0.109367	0.232834	-0.315907	-0.224451	-0.183295	-0.558268	-0.873795	-0.736609	-0.869222	-1.02013	-0.233596	-0.238169	-1.87068	-1.72434	0.0316289	-0.0506824	0.141377	-0.224451
GAB2	1.40779	1.69118	2.22648	1.72267	0.652069	0.903975	-0.355555	-0.198114	0.242722	0.0223042	-0.0721606	-0.0406723	-1.36318	-0.827878	-0.922343	-1.5836	-1.0483	-0.670437	-0.922343	-0.638949	0.0537924	-0.135137	-0.166625	0.0223042
MRPL45	1.47626	1.60858	0.837264	1.5076	1.70957	1.46059	-0.506885	-1.05012	0.200012	0.372383	0.29055	0.102509	-0.997883	-1.51326	-0.88471	-1.07972	-1.23642	-0.923014	-0.524297	-0.734973	0.11992	-0.217858	0.189565	-0.205671
FBXO17	1.43906	1.35219	1.47928	1.37471	1.47123	1.47928	0.0315025	0.218104	0.208453	0.0685011	0.422401	0.358056	-0.192098	-0.462349	-0.285399	-0.31918	-0.806598	-0.935289	-0.846814	-0.761556	-1.36479	-1.26989	-1.33745	-1.32136
TMEM206	1.60307	1.40501	1.39065	1.34185	1.47103	1.37343	-0.51251	-0.604367	0.56681	0.121878	0.842382	0.655797	-0.911513	-0.667518	-0.495286	-0.773728	-0.931607	-1.18421	-0.391947	-0.357501	-0.963183	-1.03495	-1.03495	-0.908643
FAM167A	1.28364	1.33472	1.98735	1.54753	1.19	1.24108	0.279145	0.596951	0.228069	0.205368	-0.274179	-0.211753	-0.248641	-0.00461103	-0.22594	-0.421732	-0.827502	-0.793452	-1.34394	-1.09991	-1.16801	-0.949517	-1.29002	-1.03464
ADCY10	2.19127	1.50828	1.70342	0.630144	1.31314	1.21557	-0.540704	-1.12613	-0.150421	0.239861	-0.345563	0.727714	-0.735845	-1.02856	-1.02856	-0.833416	-0.735845	-1.12613	-1.02856	-0.930987	-0.150421	0.0447199	0.0447199	0.142291
VPS37D	1.37183	0.996424	1.53957	1.29994	1.95491	1.39579	-0.968469	-0.968469	-0.513188	-0.529163	-0.241618	-0.353441	-0.553125	-0.441302	-0.928532	-0.856645	-1.28796	-1.35985	0.79674	0.956487	-0.345454	-0.537151	-0.0738832	-0.353441
SLC22A5	0.635231	1.19751	1.51699	1.46588	2.19429	1.54255	-0.335986	-0.0676231	0.239077	0.814139	-0.00372726	0.290194	-1.08996	-1.05162	-0.936606	-0.757698	-0.859931	-0.412661	-1.25609	-1.14107	-0.335986	-0.387102	-0.57879	-0.681023
KAZN	1.38134	0.624332	2.21044	1.56158	1.02086	1.75384	-0.0725967	-0.216789	0.816588	0.456108	0.143691	-0.000500667	-0.877669	-0.553237	-0.433077	-0.661381	-0.793557	-0.949765	-0.973797	-0.901701	-1.17807	-0.709445	-0.637349	-1.00985
HMX3	0.737101	0.874663	2.36033	2.25028	0.461978	1.86511	-0.996176	-0.198318	-0.0882687	-0.22583	-0.638515	0.241879	-0.583491	-0.555978	-0.996176	-1.13374	-0.941151	-0.803589	0.0217806	-0.33588	0.159342	-0.611003	0.0492929	-0.913639
RTCB	1.45112	1.49827	1.3268	1.39753	1.50149	1.36431	-0.299012	-0.352598	0.0696622	0.216489	0.408328	0.679475	-0.338666	-0.476918	-0.267932	-0.0267932	-1.56258	-1.41682	-0.507998	-0.344024	-1.0385	-0.999921	-1.09209	-1.18962
PPP1R11	1.21367	1.51076	1.31509	1.69297	1.58257	1.21995	-0.154233	-0.0303679	0.751417	0.590752	0.385208	0.100678	-0.638922	-0.823821	-0.510569	-0.719703	-0.639819	-0.616482	-1.55804	-1.17477	-0.918964	-0.853441	-0.999746	-0.724191
DNAJC1	1.75151	1.80836	1.46724	1.20047	1.34479	0.951194	0.172746	-0.417651	0.212105	0.220852	0.369544	0.610076	-0.553223	-0.417651	-0.0590396	-0.526983	-0.50949	-0.938074	-1.1305	-1.30543	-0.741275	-1.21797	-1.09114	-1.20047
NDUFA9	1.73342	1.51713	1.24468	1.17656	1.53267	1.30562	0.219379	0.243279	0.156045	-0.0482973	0.275543	0.275543	-0.815477	-1.12617	-0.888371	-0.95051	-0.554971	-0.442642	-1.57549	-1.77624	-0.319559	-0.268174	-0.281319	-0.632645
TMEM268	1.84133	1.32022	1.54679	1.28624	1.49015	1.01436	-0.333714	-0.35637	0.538568	0.719821	-0.163789	0.527239	-0.809504	-0.990757	-1.16068	-1.17201	-0.922787	-0.42434	-1.43256	-0.922787	-0.616922	-0.197774	-0.707549	-0.0731621
GNPDA1	1.38056	1.78845	1.2681	1.41614	1.41868	1.22681	-0.712915	-0.670346	0.0806364	0.0787303	0.523475	0.418007	-1.13606	-1.12526	-0.984844	-1.01979	-1.51917	-1.48169	-0.185575	-0.123946	-0.414936	0.0761889	-0.118863	-0.182398
CHMP4A	1.36014	1.17518	1.24046	1.02069	2.2675	1.43412	-1.06385	-0.802737	0.193839	0.652961	0.700831	0.293932	-0.907182	-1.10302	-0.72658	-0.963756	-0.926766	-1.02686	-0.0933837	-0.276162	-0.739635	-0.428477	-0.38931	-0.891951
SYBU	0.871117	1.25265	1.64383	1.95775	1.19469	1.57139	-1.40357	-1.51947	-0.664657	-0.437671	0.0549353	-0.403865	-0.495625	-0.964084	-0.63568	-0.766076	-0.896471	-1.39391	0.325386	0.233626	0.0935711	0.0645942	0.272262	0.0452763
NFE2L1	1.36568	1.24171	1.64759	1.59738	1.26063	1.3678	-1.17365	-1.16361	0.495227	0.535583	0.506812	0.521101	-0.587813	-0.624114	-0.583179	-0.569856	-1.18407	-1.2225	-0.111847	0.00130336	-0.870111	-0.804267	-0.884979	-0.760822
PKD1L2	2.19711	1.42166	0.697906	2.3522	0.232635	1.57675	0.0258484	-0.852996	-0.387726	0.336029	-0.232635	0.232635	-1.21487	-0.8013	-0.491119	-0.852996	-1.11148	-0.749603	-0.439422	-0.594513	-0.697906	-0.697906	0.232635	-0.180939
THRA	1.37252	1.36797	1.56797	1.49979	1.21797	1.44979	0.186171	0.290715	0.563439	0.004356	0.245262	0.331624	-0.745633	-0.532	-0.786541	-0.554727	-1.09108	-1.33653	0.0770822	-0.513818	-1.0729	-1.15926	-1.20472	-1.17744
ZHX2	1.14815	0.875919	1.71277	1.96483	1.4607	1.30947	-0.666707	-0.263406	0.482701	0.734764	0.20039	-0.0415904	-1.21116	-1.30191	-1.20108	-0.858274	-1.09017	-1.25149	-0.475139	-0.293653	-0.142416	-0.172663	-0.636459	-0.283571
FDFT1	1.53214	1.78571	1.27337	1.17001	1.38268	1.32691	-0.251737	-0.332788	0.555804	0.23606	0.793754	0.494086	-0.581148	-0.723918	-0.306763	-0.32684	-1.17156	-1.17751	-0.755149	-0.702354	-1.04812	-0.879329	-1.12174	-1.17156
ZBTB12	1.62477	1.09707	1.76654	1.23097	1.60902	1.11283	-0.982215	-0.139473	0.348845	0.230704	0.466987	0.451235	-0.604162	-0.54903	-0.289118	-0.107968	-0.832569	-1.06098	0.175571	-1.02947	-1.2185	-1.56505	-0.856197	-0.879826
STPG1	1.33227	0.962239	1.12353	1.61691	2.0154	1.3892	-0.271198	0.184225	0.231665	0.563744	0.0419052	0.373984	-0.650717	-0.280686	-0.517886	-0.385054	-0.546349	-0.423006	-1.7703	-0.973308	-1.44771	-1.01126	-0.802525	-0.755085
TIMMDC1	1.39533	1.74113	1.19517	1.29417	1.47568	1.32431	-0.218157	-0.490778	0.730278	0.697994	0.469136	0.50142	-0.740441	-0.932711	-0.677308	-0.678743	-0.538845	-0.5905	-1.24838	-1.29716	-0.68233	-0.872447	-0.790661	-1.06615
MTHFD2	1.47832	1.91263	1.09255	1.16977	1.4632	1.3012	-0.137559	-0.287581	0.511063	0.576934	0.501293	0.493414	-0.979382	-1.01815	-0.989782	-0.986316	-0.66358	-0.696988	-1.34845	-1.35601	-0.519862	-0.479835	-0.505994	-0.530893
PIGH	1.30376	1.80665	0.970675	1.12089	1.57153	1.64337	-0.100415	-0.916794	0.317571	0.356758	0.539627	0.572282	-0.64249	-0.420435	-0.675146	-0.537994	-0.858014	-0.753518	-0.982104	-1.38703	0.173889	-1.40009	-0.884139	-0.818828
TRAPPC4	1.39129	1.44207	1.14099	0.934226	1.50374	2.00433	-0.484117	-0.999219	0.444517	0.139809	0.415497	0.934226	-0.988336	-1.22775	-0.339018	-0.879512	-1.03912	-0.832355	-0.317253	-0.803335	-0.175781	-0.328136	-0.712648	-1.22412
MKRN1	1.77137	1.71307	1.23574	1.31347	1.23088	1.15193	-0.288565	-0.264273	0.343019	0.0758102	0.605368	0.126823	-1.00638	-1.36104	-1.00031	-0.842415	-1.12906	-0.797475	-1.4072	-1.1995	-0.294638	0.254354	-0.328646	0.0976727
CHCHD3	1.2028	1.457	1.32323	1.69751	1.39405	1.33931	0.118274	-0.0801563	0.497346	0.253413	0.776175	0.537716	-0.739768	-0.693581	-0.524573	-0.526284	-0.840009	-0.731557	-1.00457	-1.05041	-1.06684	-0.947436	-1.25808	-1.13355
CARS	1.53188	1.45314	1.29745	1.44116	1.46184	1.22415	-0.461496	-0.456778	0.551705	0.541181	0.862343	0.750209	-0.817132	-0.864672	-0.86068	-0.772496	-1.12995	-1.04394	-0.833463	-0.723869	-0.767779	-0.784472	-0.809149	-0.78919
C11orf45	1.14172	1.45354	1.80434	1.45354	1.10274	1.45354	-0.18352	-0.378408	0.0113685	-0.300453	0.751944	0.0503462	0.128302	-0.729207	-0.534319	-0.0665869	-0.573297	-0.378408	-1.66467	-1.31387	-0.495341	-1.35285	0.0893238	-1.46978
KCTD1	1.53628	1.33936	1.84904	1.4552	0.713844	1.51312	0.598007	0.273664	-0.629862	-0.0506786	-1.12796	-0.201266	0.609591	-0.0390949	-1.47547	-0.641446	-0.803617	-0.757283	-1.02371	-1.39438	-0.409772	-0.293936	-0.965789	-0.0738459
GOT1	1.47532	1.33499	1.43839	1.55361	1.36084	1.23158	-0.626733	-0.55952	0.688714	0.735245	0.549118	0.55872	-0.999726	-0.899276	-1.11052	-0.963534	-1.28926	-1.03222	-0.801781	-0.626733	-0.646675	-0.238968	-0.623778	-0.507818
ITPKB	0.901268	1.89414	1.96506	1.82322	0.972187	0.830348	0.333912	-0.0206848	-0.446201	-0.375282	-0.58804	0.475751	-1.01356	-0.942638	-0.58804	-0.942638	-1.29723	-1.86459	-0.0916043	0.192073	-0.233443	-0.446201	-0.304363	-0.233443
BEGAIN	1.10997	0.618094	2.05301	1.54078	1.61202	1.4458	-0.915197	-0.260496	0.353499	0.261909	0.0380213	0.468835	-0.324948	0.126219	-0.694702	-0.4335	-1.20354	-1.20693	0.0956894	-0.294418	-0.871098	-0.945727	-1.41046	-1.16283
RHOBTB1	1.61015	1.71845	1.42966	1.01452	1.556	1.05062	0.418895	0.130106	0.0759577	0.0759577	0.238402	-0.321128	-0.321128	-0.682115	-0.700165	-0.447474	-0.0323384	-0.230881	-2.03582	-1.67483	-0.862609	-0.483572	-0.55577	-0.970905
UBE3D	1.16235	2.42771	0.88981	1.22075	0.773007	1.9021	0.325263	-0.0446122	0.481	-0.570225	-0.297685	0.247395	-0.881699	-0.998502	-0.745429	-1.32944	-0.80383	-1.62145	-0.745429	-0.589692	-0.258751	-0.161415	-0.161415	-0.219816
DBNDD2	1.02583	1.18406	1.71982	1.0869	1.74203	1.606	-0.925664	-0.809074	0.731579	0.367929	0.917568	0.423448	-0.450977	-0.573118	-0.281643	-0.623086	-1.15607	-0.834058	-0.781315	-0.698036	-1.10055	-0.717468	-1.01449	-0.83961
HARS2	1.50017	2.03324	1.37565	1.04491	1.41067	0.99822	-1.3014	-1.35976	-0.955094	-0.826689	-0.803343	-1.01735	-0.565988	-0.503731	-0.215792	-0.418127	-0.709957	-0.826689	-0.480384	-0.0796047	0.683044	0.881488	0.488491	-0.351979
TFB1M	1.51276	1.519	1.18843	1.07616	1.64374	1.41921	0.296523	0.0657497	0.0283269	-0.146312	0.726885	-0.10889	-0.938427	-1.06941	-0.788736	-0.751313	0.153069	-0.489354	-1.54343	-1.85528	-0.570437	-0.115127	-0.770025	-0.483117
DGAT2	1.36597	1.32757	1.58099	1.71922	0.982	1.38133	-0.354211	-0.461722	-1.48308	-1.12215	-0.922485	-0.753538	0.344612	-0.0777536	-0.023998	0.0374369	-0.945523	-1.14519	0.843771	0.598031	-0.454043	-0.838011	-0.454043	-1.14519
RDH14	1.04861	1.41682	1.21403	0.760439	1.57157	2.33468	-0.349535	-1.39014	-0.00266821	-0.354872	0.38689	0.141415	0.0933873	-0.739094	-0.370881	-0.968559	-0.109397	-1.20336	-1.15533	-1.2674	0.248143	0.152088	-0.285498	-1.17134
ZNF516	1.62056	1.55972	1.37722	1.58	0.809433	1.3975	-0.488364	-0.427529	-0.326139	0.119979	-0.407251	-0.63031	-1.05615	-0.691144	-1.1981	-1.31976	-0.468085	-0.366695	-1.34004	-1.40088	0.160535	0.829711	0.42415	0.241647
SFXN4	1.25009	2.05039	1.39642	1.16349	1.48003	1.00224	-0.302725	-0.843225	0.575215	0.37514	0.72751	0.443822	-0.577454	-0.756626	-0.10265	-0.240015	-0.813363	-0.85517	-0.840239	-0.681971	-0.953714	-1.10601	-1.51512	-0.876073
SLC17A5	1.21981	1.70027	1.3317	1.15399	1.54231	1.39093	0.555057	0.423423	0.324697	0.515567	-0.0175512	0.153573	-1.21542	-0.945571	-1.07721	-0.998225	-0.498015	-0.570414	-1.52476	-1.1167	-0.892918	-0.175512	-0.623068	-0.655976
PKDCC	0.726741	1.10023	1.52973	1.58576	1.86587	1.52973	-1.02864	-0.841899	-0.468413	-0.80455	-0.785876	-0.393716	-0.00155619	-0.748527	-0.897922	-1.06599	-0.897922	-1.23406	0.913484	0.913484	0.185187	-0.393716	-0.692505	-0.0949276
TBC1D2B	1.38163	1.57956	1.61805	1.81048	1.01875	0.925285	0.408463	0.639384	0.353482	0.139056	0.205033	0.364479	-0.504222	-0.487728	-0.674663	-0.504222	-0.751637	-1.01005	-1.20798	-1.00455	-1.03754	-0.949568	-1.21348	-1.09802
KCMF1	1.51306	1.58443	1.42383	1.17996	1.32866	1.29892	0.0617119	-0.0453545	-0.134576	0.376963	0.00223055	0.626784	-1.26472	-0.812664	-0.985159	-0.800767	-0.247591	-0.449828	-1.71678	-1.80005	-0.449828	-0.366554	0.00817868	-0.330865
SMG6	1.12131	0.622384	1.86969	2.09481	1.18215	1.4377	-0.296361	-0.0773227	0.0200279	0.111294	-0.783114	-0.807452	-1.21511	-0.545822	-0.62492	-0.631004	-1.35505	-1.64102	0.159969	0.725819	-0.935225	0.0443655	-0.235517	-0.241602
HS1BP3	1.34572	1.06611	1.44086	1.35268	1.6439	1.47103	-0.357496	-0.320368	0.411736	0.485991	0.802733	0.829419	-0.613906	-0.559375	-0.610425	-0.572138	-1.02463	-0.927168	-0.688161	-0.661476	-1.07684	-1.13833	-1.17662	-1.12325
RDH11	1.54007	1.7422	0.888534	1.06905	1.54853	1.51374	0.487084	0.503067	0.196573	0.369563	0.152385	0.0640096	-0.917523	-1.03598	-0.698464	-0.611029	-0.497269	-0.360945	-1.56718	-1.68658	-0.669319	-0.647695	-0.703165	-0.679661
PDP1	1.45011	1.86465	0.790092	1.0101	1.38179	1.80444	0.486715	0.368607	-0.254358	-0.0853006	-0.0169829	-0.133934	-0.744161	-0.588999	-0.873849	-0.673527	0.101126	0.206497	-1.7944	-1.77124	-0.687423	-0.582051	-0.721002	-0.536892
EPS15L1	1.45975	0.905557	1.63476	1.84866	1.66717	0.76944	-0.199585	0.29303	0.215249	0.387016	-0.115322	0.43887	-0.582009	-0.701922	-0.802389	-0.115322	-1.64178	-1.36306	0.0564454	-0.176898	-0.863966	-1.00008	-1.09731	-1.01629
YPEL5	1.35444	1.67925	0.942808	0.977536	1.5863	1.74155	-0.126613	-0.286975	0.436186	0.571013	0.700732	0.666004	-1.099	-1.11841	-0.982558	-0.936594	-0.602592	-0.605656	-1.10104	-1.20727	-0.542328	-0.609742	-0.679198	-0.757847
CEP19	0.871698	2.15496	0.895244	1.40149	1.37794	1.57808	0.424321	0.553825	0.224179	-0.129013	-0.470432	-0.234971	-0.988447	-1.32987	-1.18859	-1.54178	-0.823624	-0.670574	-0.953128	-0.752986	0.400775	-0.093694	-0.187879	-0.517525
NUP37	1.24922	2.02274	0.820166	0.632553	2.24418	1.30458	0.554125	-0.0379327	-0.247075	-0.0748402	0.727898	0.118924	-0.663822	-1.05596	-0.74225	-0.963695	-0.393167	-0.20863	-1.20052	-1.45272	-0.505427	-0.808376	-0.822217	-0.497738
NFS1	1.11264	1.35981	1.21376	1.90753	1.43284	1.23904	-0.390073	-0.651292	0.489084	0.416055	0.646377	0.609862	-0.297382	-0.401308	-0.960261	-0.640057	-1.34226	-1.41248	-0.435014	-0.134472	-0.715895	-0.687807	-1.38158	-0.977114
MARCKS	1.14133	1.11778	1.36695	1.32622	1.55152	1.75296	-0.206356	-0.17326	0.5332	0.770596	0.544974	0.811965	-0.780435	-0.674466	-0.824986	-0.796664	-0.945594	-1.01497	-0.907725	-1.11584	-0.718699	-0.946548	-0.847898	-0.964051
ARHGEF5	1.1213	1.48923	2.22508	1.17386	1.1213	1.1213	-0.192723	-0.350406	0.438008	0.0175203	0.332886	0.175203	0.175203	-0.981137	-0.508089	-0.0350406	-0.823455	-0.245284	-1.2965	-0.508089	-1.92723	-0.455528	-0.718333	-1.34906
DPCD	1.28407	1.30022	1.67558	0.761396	1.85115	1.37892	-0.6351	-0.639136	0.289171	-0.02161	0.624168	0.567663	-0.253687	-0.558413	-0.348535	-0.223416	-1.17392	-1.42618	0.222575	-0.148748	-0.865158	-1.11338	-1.08311	-1.46452
HKDC1	1.52105	1.41106	1.36591	1.28255	1.42495	1.2455	-0.187797	-0.148434	0.539272	0.575162	0.815975	0.733774	-0.689105	-0.685631	-0.664792	-0.728468	-0.697209	-0.751623	-1.07116	-1.06885	-1.07348	-1.00286	-1.09548	-1.05032
ABHD8	1.00334	0.950209	1.65452	1.58039	1.46176	1.60016	-0.421354	-0.210059	0.501671	0.495492	0.484372	0.809345	-0.53874	-0.380578	-0.548625	-0.49055	-1.17015	-1.06265	-0.502906	-0.505377	-1.06142	-1.24429	-1.19116	-1.2134
MTFR1L	1.02534	1.39681	1.40148	1.88743	0.882824	1.64913	0.579107	0.282398	0.427248	0.431921	0.0464337	-0.0516903	-0.294664	-0.596045	-0.388115	-0.117106	-1.17077	-0.962842	-1.01891	-0.895089	-1.42075	-1.41842	-0.78762	-0.88808
XPC	0.812953	1.32065	2.06697	1.47804	1.23942	1.32065	-0.22783	-0.385217	0.452487	0.584489	0.792645	0.0209426	-1.11123	-0.867531	-1.02999	-0.816761	-0.684759	-0.918301	-1.70016	-0.90307	-0.425833	-0.324293	-0.679682	-0.0145963
GYG1	0.982722	1.60899	1.31221	1.8193	1.27249	1.23977	0.132127	0.31206	-0.0407967	0.489657	0.599487	0.36347	-0.823625	-0.79091	-0.751184	-0.697438	-0.676407	-0.599292	-1.75835	-1.60645	-0.704448	-0.274477	-0.734827	-0.67407
SWI5	1.50804	1.1729	1.26152	0.935462	1.96815	1.38648	-0.193795	-0.647089	0.582143	0.0799985	1.01271	0.437862	-0.433507	-0.506215	-0.619823	-0.414194	-0.712981	-0.954965	-0.597101	-0.36307	-0.948148	-1.16173	-1.47415	-1.31851
EMC3	1.52008	1.8478	1.06089	1.43243	1.66107	0.70649	0.233962	-0.236661	0.613127	0.294933	0.778893	0.36162	-0.718716	-1.11503	-0.570098	-0.518653	-0.791119	-0.537707	-0.804457	-1.08835	-1.27698	-0.865428	-1.18362	-0.804457
HADHA	1.56928	1.72274	1.11679	1.45791	1.17116	1.18607	0.0943053	0.447703	0.0793977	0.397719	0.393335	0.630103	-0.699306	-0.839613	-0.508138	-0.426584	-0.693168	-0.480953	-1.72004	-1.47976	-0.828213	-0.658091	-1.04394	-0.88872
C3AR1	1.32734	1.53869	1.08717	0.914246	1.75004	1.60594	0.0688487	0.357052	0.45312	0.654863	0.491547	0.39548	-0.747728	-0.997505	-0.718908	-0.83419	-0.507559	-0.747728	-1.2761	-1.32414	-0.718908	-0.959078	-0.939864	-0.872617
NYAP1	1.0619	0.992269	1.65378	0.748554	2.17603	1.58415	-0.365573	-0.470022	-0.574471	-0.435206	-0.818187	-0.713737	-0.504839	-0.330756	-0.748554	-0.818187	-1.44488	-1.20117	1.2708	0.818187	-0.470022	-0.470022	-0.504839	-0.435206
PTGR1	1.48373	1.49067	1.12252	1.33325	1.39981	1.37615	-0.104657	-0.104972	0.787488	0.676759	0.540161	0.509245	-0.877554	-0.928029	-0.767456	-0.881655	-0.438422	-0.362079	-1.30091	-1.26621	-0.958629	-0.816984	-0.995224	-0.916988
SNCA	1.28402	1.50243	1.52229	0.946467	1.36344	1.58186	-0.483161	0.3905	0.370644	0.350788	0.509636	0.926611	-1.11855	-1.19798	-0.761145	-0.860424	-0.44345	-0.284602	-1.25754	-0.959704	-0.88028	-0.582441	-0.88028	-1.03913
SMIM20	0.721532	2.00645	1.03265	0.699754	1.5771	2.15889	-0.519825	-0.781163	0.553529	-0.258486	0.509973	0.989093	-0.361155	-0.715829	-0.513602	-0.818497	-0.538492	-0.326932	-0.53227	-0.69405	-1.04561	-0.77183	-1.28206	-1.08917
GCNT3	1.23795	1.68996	1.41373	1.2523	1.34198	1.24871	-0.591621	-0.77099	0.889972	0.707015	0.728539	0.660379	-0.724354	-1.1943	-0.831976	-0.70283	-0.95036	-1.19789	-0.735116	-0.710005	-0.849913	-0.756641	-0.573684	-0.580859
KCTD7	1.75252	2.01533	1.56757	1.09061	0.87646	0.87646	-0.515493	-1.07033	-0.194273	-0.330548	-0.330548	-0.836714	-0.72964	-0.943787	-1.31368	-1.04113	-1.06059	-0.846447	-0.612833	-0.593365	0.633112	0.185351	0.895928	0.526039
YIPF1	1.50312	1.81829	1.14028	1.09261	1.10055	1.51371	-0.350812	-0.109801	0.666201	0.639717	0.515238	0.327197	-0.949367	-0.785162	-0.631551	-0.689817	-0.541502	-0.236928	-1.59559	-1.62473	-0.914937	-0.361406	-0.859319	-0.665981
LZTS2	1.26105	0.967316	1.8507	1.27315	1.31825	1.49537	-0.991977	-0.987576	-0.2098	-0.350614	-0.0832874	-0.0909881	-0.41552	-0.2087	-0.539832	-0.584937	-1.51893	-1.45512	0.957415	1.09053	-0.679546	-0.704849	-0.646543	-0.745553
TMEM138	1.18146	1.6653	0.878717	1.35445	1.72207	1.35716	-0.68635	-0.853939	0.219172	0.592193	0.229985	0.265124	-0.902594	-0.940437	-0.894485	-1.30265	-0.499839	-1.03234	-1.41617	-1.354	0.108347	-0.329547	0.419198	0.219172
SEPHS2	1.1689	1.38082	1.66538	1.34563	1.19661	1.40179	-1.01545	-1.08285	0.336945	0.289019	0.738321	0.67467	-0.92035	-1.04316	-0.943564	-1.03417	-1.3734	-1.41383	0.0516384	0.0478943	-0.42537	-0.441095	-0.274105	-0.330268
SNX24	1.4786	1.68762	0.523095	1.32267	1.60467	1.54164	0.31076	0.314078	0.31076	0.277583	0.0818372	-0.183581	-1.04619	-1.14904	-1.00306	-1.03292	-0.0906845	0.115014	-1.59361	-1.62016	-0.356102	-0.342832	-0.541895	-0.608249
NSMCE2	1.71509	1.41807	1.02466	0.983354	1.66788	1.33742	-0.0277024	-0.259813	0.591914	0.178836	1.12891	0.46799	-1.01122	-1.24333	-0.901066	-1.21973	-0.822385	-0.836154	-1.13514	-0.77911	-0.356197	-0.649285	-0.541099	-0.731901
NEK6	1.64199	1.40925	1.47783	1.53601	1.07053	1.01027	0.334909	0.548946	-0.382011	-0.373699	-0.211613	-0.363309	0.181135	0.253866	0.197759	0.262178	-0.348763	-0.502537	-1.03867	-1.10517	-1.36076	-1.38986	-1.50415	-1.34414
MAP3K12	1.26261	0.822759	1.82814	1.61606	1.43541	1.17621	-0.826686	-0.897377	0.217962	-0.818832	-0.331853	-0.29258	-0.685305	-0.661742	-1.12516	-1.24298	-0.928795	-1.48646	-0.803123	-0.363271	0.115854	0.532143	0.689233	0.767778
GTF2IRD1	0.968285	1.04565	1.6404	1.58238	1.43248	1.47116	0.286496	0.262319	0.344521	0.301002	0.388039	0.571784	-0.738604	-0.433975	-0.545189	-0.337268	-1.2028	-1.16895	-0.903007	-0.110005	-1.04323	-1.22698	-1.31401	-1.2705
BRK1	1.34605	1.6122	1.25246	0.949113	1.56616	1.40794	0.0110387	-0.231635	0.648819	0.441815	0.741804	0.354623	-0.333765	-0.698691	-0.211209	-0.374008	-0.773993	-1.05721	-0.714239	-0.834051	-1.03252	-1.27397	-1.27214	-1.52457
PPP1R26	1.27767	1.06652	1.79557	1.58841	0.998795	1.40515	-0.116695	0.0864837	0.51276	0.648213	0.624309	0.53268	-0.766069	-0.391584	-0.718263	-0.43939	-1.03299	-1.05689	-0.606714	-0.622649	-1.09275	-1.28398	-1.22422	-1.18438
GTF2E2	1.26208	1.6687	1.05924	1.26113	1.70377	1.17677	-0.0724696	-0.0800523	0.630822	0.431777	0.764466	0.799536	-0.823152	-0.803248	-0.406106	-0.628847	-0.905614	-1.01177	-1.01556	-1.06769	-0.918883	-0.999449	-0.941631	-1.08381
DNAJC8	1.21353	1.80547	1.07292	1.27002	1.42444	1.34158	0.386183	-0.161823	0.179661	0.0798521	1.0409	0.549392	-0.304944	-0.856089	-0.593699	-0.633873	-0.934555	-1.094	-1.30554	-1.61501	-0.626968	-0.849184	-0.56294	-0.82533
TMEM159	1.25179	0.978173	1.29088	1.59826	1.61425	1.39393	-1.24987	-1.30672	-0.535615	-0.57115	0.0347206	-0.214024	-1.0562	-1.00112	-0.79502	-1.00468	-1.20367	-1.24098	0.60861	0.702777	0.169753	0.080916	0.340321	0.114674
RGS10	1.56117	1.38447	0.699298	0.865182	1.83524	1.78115	0.36753	-0.15176	0.756997	0.803877	0.486534	-0.393374	-0.67105	-0.927088	-0.44386	-0.631382	-0.829721	-0.721536	-1.28049	-1.26246	-0.768416	-0.927088	-0.515984	-1.01724
EPOR	1.03239	0.823182	1.73354	1.54129	1.25291	1.73919	-0.77135	-0.545175	-0.0475909	-0.533867	-0.0645541	-0.545175	-0.686535	-0.347273	-1.0258	-0.743078	-1.41029	-1.8061	0.879726	1.00978	-0.302038	-0.386853	-0.36989	-0.426434
SARS	1.33046	1.40009	1.38662	1.34136	1.32713	1.33288	-0.247343	-0.263389	0.677569	0.536788	0.884501	0.84923	-0.719185	-0.698144	-0.610345	-0.606561	-0.872378	-0.879947	-1.03435	-0.983792	-1.03496	-1.00468	-1.07235	-1.0392
PLEKHH3	1.0618	0.695875	2.03957	1.25209	1.51848	1.55068	-0.123806	0.110389	-0.056475	0.0723319	0.24505	0.35922	-0.59805	-0.504372	-0.741494	-0.782478	-1.40309	-1.4997	0.517301	0.423624	-0.969833	-1.02253	-1.08986	-1.05473
PHF2	1.45961	0.612093	1.85768	1.43392	1.44677	1.30551	0.355271	0.599252	0.419476	0.624934	-0.556448	-0.338149	-0.453719	-0.826112	-0.338149	-0.787588	-1.15998	-1.55806	-1.07009	0.239701	-0.428037	-0.749065	-1.3526	-0.736224
APEX1	1.27404	1.43511	1.24788	1.27159	1.4253	1.45309	-0.572122	-1.04225	0.423726	0.0124685	0.828442	0.322342	-0.143695	-0.366084	0.0173742	-0.0652043	-1.40935	-1.40036	0.0149214	-0.0627515	-1.18288	-0.961303	-1.3186	-1.20168
RAB29	1.36953	1.55098	1.35237	1.34011	1.15621	1.33766	0.663364	0.577544	0.391193	0.56038	0.131283	0.212199	-1.16827	-0.910809	-1.1511	-1.04076	-0.687679	-0.619024	-1.335	-1.42573	-0.665611	-0.722007	-0.400797	-0.51604
FBXO7	1.27842	1.40177	1.3591	1.45995	1.4359	1.16748	0.27919	0.182215	0.662434	0.630626	0.293154	0.342805	-0.63082	-0.771239	-0.952	-0.830975	-0.446956	-0.588927	-1.66496	-1.63625	-0.686677	-0.588151	-0.896918	-0.799168
DCTN2	1.09261	1.2803	1.45049	1.86451	1.30867	1.10347	0.101038	-0.178389	0.177684	0.306836	0.571779	0.576607	-0.435485	-0.209771	-0.26107	-0.0836369	-1.32869	-1.19833	-0.416776	-0.459626	-1.26411	-1.27135	-1.39628	-1.3305
WRB-SH3BGR	0.86707	1.35888	1.22978	1.14986	2.05971	1.42343	-0.134991	-0.347084	0.369113	0.76256	0.246161	0.799446	-1.13705	-0.38397	-0.792786	-0.15036	-1.12476	-0.134991	-1.41062	-1.05099	-0.746679	-1.00795	-0.921886	-0.921886
VLDLR	1.43122	1.49086	1.4795	1.32613	1.21821	1.14152	0.38887	0.457034	0.613245	0.658688	0.411591	0.289463	-1.01987	-0.923299	-0.977263	-0.911938	-0.49159	-0.559754	-1.31241	-1.2982	-0.93466	-0.826732	-0.894897	-0.755728
IFT22	0.934168	1.82879	1.3338	0.861508	1.68347	1.44278	0.107665	0.352891	0.302937	0.516375	0.339267	-0.0603604	-0.655261	-0.600766	-0.796039	-0.868698	-0.0376543	-0.450906	-1.62254	-1.87231	-0.696132	-0.805121	-0.223845	-1.01402
EXOSC1	1.41847	1.46248	1.3949	0.909283	1.75322	1.14502	-0.489412	-0.278822	0.51482	0.728553	0.744268	0.980004	-0.726719	-1.23119	-0.830443	-0.883876	-0.921594	-0.773866	-1.00174	-0.753436	-0.726719	-0.860303	-0.674858	-0.89802
TMBIM6	1.39129	1.66879	1.16654	1.29588	1.20614	1.34288	0.111474	0.00943678	0.661798	0.710097	0.622528	0.501128	-0.721029	-0.713632	-0.641728	-0.583965	-0.960022	-0.87811	-1.50023	-1.39101	-0.825351	-0.759756	-0.885507	-0.827635
KCNS3	1.35894	1.44949	1.33138	0.965233	1.47311	1.48886	0.42192	0.977044	0.232942	0.229005	0.134516	0.229005	-0.452104	-0.688327	-0.448167	-0.440293	-0.369426	-0.664705	-1.52692	-1.31826	-0.904865	-0.959984	-1.16077	-1.35763
KRT80	1.25003	1.03584	1.47469	1.58253	1.33989	1.38033	0.588005	0.71981	0.144661	0.357346	0.486156	0.42924	-0.610222	-0.422999	-0.601235	-0.628196	-0.989162	-0.992157	-0.971188	-0.831894	-1.15542	-1.12995	-1.32317	-1.13295
APTX	1.43131	1.79518	0.400948	1.44572	1.59704	1.38448	-1.43642	-1.59133	0.289265	0.191993	0.411756	0.24243	-1.15541	-1.25628	-0.0746054	-0.571775	-0.896016	-1.25989	-0.0818108	-0.132248	-0.157467	0.170377	-0.182686	-0.56457
RACK1	1.1623	1.21351	1.46505	1.29269	1.44072	1.47364	-0.445118	-0.369922	0.365126	0.44299	0.886851	0.907583	-0.386981	-0.55118	-0.307995	-0.274884	-0.941197	-0.915977	-0.783573	-0.592375	-1.21494	-1.08985	-1.43875	-1.33771
ORAI3	0.830858	1.05942	1.58441	1.60405	1.11121	1.85583	-0.331614	-0.345899	0.620149	0.846929	0.602292	0.754074	-0.635178	-0.597679	-0.581608	-0.699462	-0.988741	-0.847673	-0.711962	-0.817317	-1.10481	-0.956599	-1.25659	-0.994098
TBC1D7	1.28864	1.18854	1.34392	1.1736	1.62031	1.43057	-0.275582	-0.441416	0.8255	0.719425	0.625303	0.891236	-0.686433	-0.805953	-0.740217	-0.468308	-1.07338	-0.680457	-0.891111	-0.913522	-1.03155	-0.937426	-1.03005	-1.13165
CNBP	1.20324	1.57938	1.17203	1.21717	1.34367	1.52979	-0.31192	-0.675804	0.25536	0.178459	0.809823	0.396344	-1.17399	-1.40914	-0.999009	-1.18234	-0.0344101	-0.302447	-1.42698	-1.55403	-0.0137919	0.075368	-0.173722	-0.503057
NDUFA10	1.40006	1.51244	1.20528	1.36448	1.48622	1.07418	-0.111359	-0.450353	0.686493	0.463619	0.632179	0.913113	-0.851151	-0.658244	-0.326742	-0.30614	-0.637642	-0.579582	-1.18453	-1.19951	-1.08339	-1.19764	-0.882991	-1.26881
OTUB2	2.09248	1.29153	1.0112	1.692	0.871031	1.07127	0.27032	0.470557	0.290344	0.290344	0.210249	0.210249	-0.190225	-0.610723	-0.11013	0.0300355	-0.931102	-0.81096	-1.03122	-1.21143	-1.47174	-1.11132	-1.29153	-1.03122
PRKCE	1.43225	1.55207	1.08611	1.77839	1.09943	1.0728	0.6601	0.633474	0.30065	0.43378	0.313963	0.220773	-1.11052	-0.511438	-0.857575	-0.937452	-0.977391	-0.498126	-1.57647	-1.32353	-0.697819	-0.56469	-0.924139	-0.604629
EIF2B3	1.25759	1.56881	1.66245	1.52199	0.987691	1.01799	0.0623116	0.34323	0.109131	0.530509	0.494706	0.588346	-1.13297	-1.1853	-0.8851	-0.973232	-0.281951	-0.0533608	-1.44418	-1.23212	-0.736379	-0.152509	-1.19356	-0.874084
ISY1-RAB43	0.978602	1.57733	1.70736	1.3959	1.21446	1.13584	-0.330736	-0.581718	0.815312	0.455471	0.639928	0.703429	-0.72384	-0.675458	-0.500073	-0.509145	-1.68846	-1.15928	-0.690578	-0.0343966	-1.00506	-0.720816	-1.02623	-0.977846
PSAT1	1.36161	1.55959	1.0725	1.07717	1.45507	1.48108	-0.273824	-0.3366	0.81937	0.792578	0.82451	0.68899	-0.79986	-0.789267	-0.778052	-0.765435	-0.688173	-0.704684	-1.10657	-1.09987	-0.959368	-0.932576	-0.952203	-0.945972
RNF135	1.51343	1.19133	1.49856	1.24089	1.20125	1.35486	-0.637168	-0.379493	0.671029	0.794911	0.329114	0.571923	0.101171	-0.374537	-0.324985	-0.552928	-0.830424	-1.38046	-0.374537	-0.587615	-1.43993	-0.904754	-1.22189	-1.45975
DAP3	1.41282	1.87197	1.02353	0.782311	1.63075	1.27807	-0.282397	-0.40384	0.820574	0.69414	0.762348	0.120196	-0.488684	-1.19239	-0.428795	-0.437113	-0.473712	-0.683326	-1.48352	-1.44027	-0.942849	-0.413822	-0.833051	-0.892941
ACTR1A	1.35837	1.18562	1.43864	1.40549	1.28857	1.32086	-0.0358442	0.0592557	-0.0969176	-0.0655084	0.623748	0.615023	-0.0271195	-0.0567837	-0.0943002	0.00865206	-1.32536	-1.41348	-0.434566	-0.29846	-1.3053	-1.26604	-1.46234	-1.42221
GMPR2	1.55702	1.5651	1.42363	0.485883	1.73082	1.23365	0.316119	-0.666089	0.0735982	0.437379	0.906252	0.227195	-0.686299	-0.82777	-1.18751	-0.447821	-0.811601	-0.431653	-1.45428	-1.76552	-0.694383	-0.14467	-0.290182	-0.548871
LEMD2	1.13355	1.26826	1.79906	1.19789	1.05916	1.53567	-0.47894	-0.653861	-0.129097	-0.253753	0.0679412	-0.0165036	0.0940789	0.019687	0.156407	-0.356294	-1.22889	-1.41185	0.900326	0.353445	-0.879047	-1.42995	-1.27111	-1.47619
METTL23	1.31543	1.16377	1.34006	1.07044	1.83394	1.26617	-0.0923044	-0.249152	0.746375	0.752856	0.580454	0.54027	-0.596549	-0.635437	-0.505811	-0.0871194	-0.9945	-0.866171	-0.871356	-0.860986	-1.08265	-1.35486	-1.17338	-1.23949
SEC11A	1.27392	1.64477	1.00087	1.18277	1.66176	1.22379	0.185008	0.163462	0.542593	0.37851	0.821451	0.548394	-0.605989	-0.787889	-0.342876	-0.646595	-0.610961	-0.672285	-1.02531	-1.1492	-0.961502	-1.20183	-1.24575	-1.3771
IFI30	1.29232	1.15656	1.43338	1.21337	1.57035	1.29858	-0.129323	-0.0787731	0.689581	0.605091	0.799586	0.834489	-0.707995	-0.582584	-0.627597	-0.614358	-0.743621	-0.774913	-1.09554	-1.04042	-1.08519	-1.12732	-1.18773	-1.09795
PGPEP1	1.41418	0.559376	1.28918	1.76346	1.45462	1.4822	-0.396534	-0.234765	0.00972762	1.14028	0.368194	1.07961	-0.753163	-0.850592	-0.979272	-0.631835	-1.07303	-0.990302	-0.510508	-0.431462	-1.00685	-0.944345	-1.11347	-0.644704
ELOVL3	1.95658	1.08991	0.695966	2.11416	0.932332	1.1687	-0.170709	-0.4596	-0.433337	-0.512126	0.695966	1.03738	-1.27375	-0.564652	-1.19496	-0.82728	-0.590914	-0.433337	-0.538389	-1.77274	-0.223234	-0.669703	0.09192	-0.118183
TXNDC12	1.17917	1.57033	1.48516	1.37239	0.995419	1.35504	0.454417	0.007262	0.638957	0.59085	0.552207	0.447319	-0.648881	-0.852348	-0.495097	-0.708817	-0.473016	-0.520333	-1.41149	-1.52978	-0.945407	-1.05029	-0.924902	-1.08815
TMEM246	1.18939	1.2307	1.44473	1.67379	0.926545	1.48979	0.314481	0.6299	0.453415	0.603615	0.419621	0.378316	-0.661818	-0.492843	-0.504108	-0.646798	-1.01103	-0.496598	-1.27764	-1.06736	-1.26262	-0.977237	-1.18752	-1.16874
KLHDC8B	1.3492	1.22355	1.86658	1.03877	1.03877	1.43789	-1.07511	-0.912502	-0.225123	-0.151211	0.196174	0.506604	-1.07511	-0.624246	-0.727723	-0.875547	-1.44467	-1.47423	0.772686	1.0092	-0.39512	-0.461641	-0.624246	-0.372946
DHRS3	1.37402	1.18628	1.34839	1.34045	1.48126	1.21841	0.00961298	0.0572717	0.580796	0.538553	0.887689	0.819089	-0.665191	-0.579983	-0.713572	-0.612117	-0.91215	-0.913955	-0.943201	-0.908179	-1.15622	-1.11542	-1.14322	-1.17861
SCAMP3	1.33548	0.906841	1.40643	1.39702	1.74095	1.13781	-0.369657	-0.290012	0.707004	0.541196	0.711348	0.537576	-0.244397	-0.312457	-0.387758	-0.35228	-1.0184	-1.28485	-0.614386	-0.400067	-1.0966	-1.33554	-1.34061	-1.37464
SLC25A3	1.18552	1.28552	1.4361	1.17364	1.59204	1.24912	0.123422	0.113844	0.275533	0.326492	0.488565	0.526114	-0.45935	-0.316434	0.0621183	0.216911	-0.994611	-0.921429	-0.943269	-0.786177	-1.36205	-1.28619	-1.43294	-1.55248
ORMDL2	1.19034	1.66121	1.52754	1.34223	1.36046	0.837947	-0.386316	0.127084	-0.000506312	0.643523	0.798454	0.5615	-0.434922	-0.589854	0.0329103	-0.413657	-1.10933	-0.717444	-1.1549	-0.863262	-1.44046	-0.377203	-1.78981	-0.805543
GARS	1.32442	1.4629	0.982081	1.17431	1.49889	1.47626	-0.000615626	0.00850088	0.620879	0.7658	0.616006	0.59573	-1.11141	-1.07746	-1.09648	-1.06992	-0.434278	-0.418089	-1.40189	-1.40754	-0.669736	-0.647259	-0.602148	-0.588945
SHMT2	1.22181	1.18589	1.48922	1.36874	1.45678	1.19072	-0.573422	-0.416451	0.529047	0.525185	0.859595	0.909022	-0.452556	-0.489434	-0.498702	-0.373588	-1.18567	-1.12118	-0.397722	-0.28651	-1.19687	-1.20266	-1.30808	-1.23317
DIRAS1	1.37977	1.13214	1.58023	1.29723	1.25596	1.25596	-0.359529	-0.318258	0.796074	0.684051	0.843242	0.863878	-0.583575	-0.627794	-0.713285	-0.536407	-1.10242	-1.09652	-0.571783	-0.842996	-1.04051	-1.07294	-1.10831	-1.11421
DHRS13	1.06118	0.813283	1.41346	1.60917	1.04813	1.9484	-0.413165	0.343579	-0.113077	-0.126124	0.500147	0.213106	-0.165266	0.187012	0.500147	-0.648017	-0.987247	-1.02639	0.00434911	-0.465354	-1.41781	-1.54828	-1.40476	-1.32648
RPS4X	1.34384	1.47115	1.3257	1.14175	1.45817	1.15271	0.105055	-0.0167406	0.809825	0.500114	0.756561	0.502639	-0.584219	-0.901736	-0.473903	-0.695453	-0.456684	-0.355609	-1.41423	-1.41842	-0.967225	-0.967397	-1.09195	-1.22396
ACAA2	1.12242	1.29571	1.28659	1.45075	1.39907	1.33827	0.508326	0.474886	0.468805	0.447525	0.523527	0.146557	-0.844508	-0.646903	-0.479699	-0.692505	-0.306415	-0.291214	-1.56805	-1.60149	-0.853629	-0.719865	-1.37348	-1.08467
DSCR3	1.87316	1.49246	1.11605	0.801661	1.29356	1.31067	-0.250586	0.0253081	0.846574	0.726806	0.718251	0.598483	-1.12104	-0.892199	-1.04191	-0.853703	-1.03335	-1.08896	-1.07399	-0.999135	-0.736073	-0.532896	-0.524341	-0.654802
RAB3D	0.954356	1.12535	1.38416	1.82321	0.93587	1.66146	0.325821	0.769493	0.325821	0.903519	0.187174	0.473712	-0.977464	-0.589251	-1.06527	-0.949734	-0.945113	-0.982085	-0.945113	-0.90814	-0.963599	-0.751007	-1.05603	-0.737142
RANGRF	1.51963	1.20883	1.90897	0.999015	1.15722	1.0899	-1.1014	-0.92973	0.156381	-0.119635	0.360588	0.381906	-0.348526	-0.604346	-0.268863	-0.238569	-1.47727	-1.33927	0.710657	0.845299	-0.969001	-1.03969	-1.06886	-0.833237
RASSF4	1.63271	0.848379	1.51767	1.74774	0.858837	1.27714	0.61831	0.837922	0.262749	0.586937	-0.406542	0.189545	-0.197389	-0.532035	-0.918969	-0.615696	-1.69284	-1.41048	-0.448373	-0.709815	-1.04446	-0.584323	-0.908511	-0.908511
RRAGD	1.18354	1.6462	1.29921	1.12267	1.32356	1.3053	-0.155743	-0.210532	0.61739	1.08614	0.526075	0.885247	-0.886262	-0.874087	-0.794947	-1.02019	-0.740158	-0.73407	-1.17238	-1.25761	-0.776684	-0.642755	-0.959314	-0.770596
SIRT5	1.74307	1.48334	0.590494	0.947631	1.80801	1.30477	-0.415984	-0.318583	0.785296	0.24959	0.20089	-0.204948	-0.870522	-0.464684	-0.464684	-0.789354	0.0872551	0.168423	-1.8283	-1.99063	-0.302349	-1.00039	-0.39975	-0.318583
RAI1	0.986487	0.335882	2.12901	1.90157	1.11343	1.40965	-1.06054	-0.981198	-0.25654	-0.293566	-0.833093	-0.85425	0.489277	0.690277	0.214224	0.198355	-0.505145	-0.610935	0.0555395	0.425803	-1.00236	-1.07112	-1.36733	-1.11343
MRPS16	1.16124	1.23343	1.18085	1.30829	1.53108	1.458	-0.661217	-0.609529	0.326208	0.393938	0.832397	0.888542	-0.341284	-0.560514	-0.313658	-0.36089	-1.35099	-1.49269	-0.00352758	-0.0311541	-1.13176	-1.24583	-1.03195	-1.17899
RFX5	1.3694	1.41927	1.32405	1.27871	1.11547	1.36486	0.435304	0.857006	0.117895	0.462511	-0.2766	-0.104292	-0.680163	-0.879678	-1.07012	-0.811661	-0.766317	-0.462511	-1.85911	-1.90899	-0.321944	-0.294737	-0.467045	0.158705
KLHDC2	2.10928	1.47179	1.18761	1.14921	0.726775	1.22601	-0.240978	-0.0720055	0.189134	-0.171853	0.673011	0.634608	-0.025922	-0.217937	0.0278421	-0.578924	-0.0873666	-1.27786	-1.55436	-1.47755	-0.363868	-1.3393	-0.755577	-1.23177
COMMD7	1.21182	1.39718	1.24003	1.42619	1.3182	1.2771	-0.135625	-0.318561	0.399486	0.342268	0.95555	0.832249	-0.295997	-0.355632	-0.153354	-0.194454	-1.10914	-1.01324	-0.805319	-0.802901	-1.28966	-1.24936	-1.38556	-1.29127
LCMT1	0.906511	1.03851	1.28272	1.77333	1.62813	1.23872	-0.514719	0.167295	0.334499	0.4005	0.3939	0.3895	-0.142911	-0.332115	-0.0857101	0.145295	-0.945928	-1.16813	-0.409117	-0.453118	-1.71814	-1.20113	-1.77975	-0.948128
RPL10A	1.6767	1.39679	0.859478	0.902399	2.00348	1.02247	-0.505979	-0.255033	0.803522	0.418545	0.265555	0.0527906	0.130207	-0.466349	0.281486	-0.263459	-0.384456	-0.5909	-1.0346	-0.827758	-1.26461	-1.30542	-1.1236	-1.79125
MEX3A	1.94314	0.791651	0.964375	1.94314	1.25225	0.964375	-0.935588	-1.22346	-0.878013	-0.359841	-1.28104	-0.474991	0.215905	0.15833	-0.244692	-0.647715	-1.05074	-1.39618	0.561353	0.734076	0.331054	-1.10831	0.331054	-0.59014
OXA1L	1.62393	1.27726	1.22876	1.04734	1.30241	1.37785	0.305507	0.36119	0.524645	0.59829	-0.314189	-0.542308	-0.865628	-0.896163	-0.811741	-1.17817	-0.599787	-0.0501444	-1.87331	-1.88768	-0.120197	0.113311	-0.423758	-0.197434
NDUFS2	1.44472	1.50731	1.28102	1.11612	1.39537	1.10408	-0.25488	-0.342749	0.803159	0.304833	0.923528	0.717697	-0.288584	-0.436637	-0.289787	-0.410156	-1.10829	-1.27801	-0.615986	-0.66293	-1.23107	-1.03246	-1.25274	-1.39357
DCUN1D5	1.18695	1.63804	0.983953	0.871179	1.84104	1.32227	-0.482109	-1.04598	0.21709	0.284754	0.623076	0.690741	-0.324225	-1.00087	-0.639992	-1.18131	-1.06853	-1.49707	0.78096	-0.0986772	-0.30167	-0.978314	-0.685102	-1.1362
NR0B1	1.25874	1.12148	1.35298	1.17269	1.54965	1.38166	-0.984557	-1.25498	0.388052	0.426977	0.787543	0.258986	-0.804274	-0.900561	-0.767398	-0.570725	-1.51721	-1.28366	0.426977	0.732229	-0.64038	-0.863685	-0.443708	-0.826809
NDUFS4	1.29185	1.5298	1.14508	0.934919	1.88587	1.04174	0.0786306	-0.169745	0.0768937	0.109026	1.17895	0.750808	-0.679523	-1.23359	-0.818474	-0.695155	-0.0690053	-0.244431	-1.26138	-1.52365	-0.520597	-0.767236	-0.795026	-1.24575
IGBP1	1.28493	1.46866	0.999674	1.10765	1.64593	1.322	-0.110732	0.0891091	0.361473	0.293785	-0.0656063	-0.11879	-1.34523	-1.3275	-0.989064	-1.25176	-0.189701	-0.020481	-1.69334	-1.76264	0.34858	-0.0462669	0.0310908	-0.0317623
RTFDC1	1.23782	1.49625	1.35732	1.18081	1.40673	1.14703	-0.350745	-0.464757	0.46634	0.357818	0.888184	0.79233	-0.399305	-0.526408	-0.158614	-0.0775386	-1.22399	-1.34223	-0.262914	-0.400572	-1.17585	-1.2033	-1.4119	-1.33251
SUCLG1	1.46666	1.43827	1.42408	0.848536	1.47296	1.17021	0.317142	0.233569	-0.248943	-0.33567	0.583628	0.284028	-0.0597228	-0.463394	0.533169	-0.121219	-0.897024	-0.960098	-0.621077	-0.086529	-1.22816	-1.40161	-1.56245	-1.78636
SLC22A15	1.59097	2.06677	0.713706	0.483239	1.35307	1.60584	-0.20073	-0.156123	0.431198	0.319681	0.60219	0.423763	-0.988781	-1.02595	-1.05569	-1.02595	-0.237902	0.371722	-1.45715	-1.51663	-0.676534	-0.53528	-0.565018	-0.520411
TMEM99	1.09305	1.24189	1.44655	1.95819	1.55818	0.50699	-1.08375	-1.51167	0.516292	-0.00465128	0.153492	-0.00465128	-0.283728	-0.758159	-0.172097	-0.0883744	-1.89307	-1.28841	0.190703	0.283728	-1.13956	-0.320939	-0.627923	0.227913
AATF	1.28618	1.48383	1.29862	1.62758	1.11341	0.989009	0.338001	0.0491251	0.434754	0.727777	0.347676	0.617202	-0.633673	-0.628144	-0.0490099	-0.408377	-0.693107	-0.881084	-0.964015	-0.717986	-1.11329	-0.926696	-1.48924	-1.80853
C10orf76	1.55196	1.77359	1.29122	1.31729	0.750179	1.1087	0.919661	0.619807	-0.0255311	-0.0776796	-0.266718	-0.657832	-0.592646	-0.670869	-0.925093	-0.501387	0.0722475	-0.149384	-2.14407	-1.8051	-0.586128	-0.16894	-0.423164	-0.410127
AARS	1.43056	1.2103	1.38241	1.33276	1.276	1.14427	-0.0383035	0.048743	0.644995	0.642016	0.877008	0.927648	-0.678575	-0.619992	-0.647298	-0.591694	-1.017	-0.917208	-0.940211	-0.898839	-1.14442	-1.09246	-1.19192	-1.1388
GPRC5B	1.54808	1.33373	1.60166	1.60166	0.726405	0.958617	0.726405	0.529919	0.619231	0.512056	0.565644	0.083358	-0.988388	-0.774038	-0.738314	-0.649002	-0.720451	-1.20274	-1.13129	-1.02411	-0.649002	-1.34564	-1.05984	-0.523965
PLA2G16	1.321	1.06477	1.44147	1.22922	1.20532	1.50744	-0.333995	-0.393273	0.744478	0.461475	0.971073	0.929004	-0.467849	-0.574931	-0.433429	-0.429605	-0.985095	-0.708784	-0.697311	-0.779535	-1.16102	-1.16962	-1.31017	-1.43063
GART	1.36251	1.73352	1.38917	1.38473	0.909297	0.969281	0.265023	0.409429	0.603822	0.643811	0.323896	0.440532	-0.48589	-0.516993	-0.63474	-0.471449	-0.612523	-0.612523	-1.73445	-1.73112	-0.834687	-0.849127	-0.936882	-1.01464
PJA1	1.52432	1.29109	1.07119	1.07785	1.24444	1.53764	-0.641379	-1.07452	0.0716345	0.131608	-0.0283206	0.864612	-0.681361	-1.47434	-0.134939	-0.907926	-1.6276	-1.96079	-0.128276	-0.0149933	0.0982892	0.364836	-0.561415	-0.041648
SH2D4A	1.41052	1.54594	1.07196	1.38682	1.03472	1.29541	0.686003	0.584436	0.252649	0.405	0.147696	-0.251802	-0.901834	-0.505721	-0.844279	-0.739326	-0.112994	0.100298	-1.95136	-1.90735	-0.739326	-0.492178	-0.742711	-0.732555
PELI3	1.08558	0.894179	1.50139	1.57069	1.35289	1.33639	-0.161841	-0.0859391	0.616974	0.524572	0.841378	0.897479	-0.627149	-0.495147	-0.521547	-0.402745	-1.14196	-0.986856	-0.623849	-0.505047	-1.20136	-1.42576	-1.33996	-1.10236
RAB11FIP5	1.19147	0.877019	1.73577	1.70474	1.05469	1.17032	-0.493591	-0.204522	0.160692	0.294651	0.349644	0.762801	-0.348352	-0.107226	-0.552815	-0.215803	-1.43553	-1.31145	0.193124	0.373616	-1.28324	-1.14787	-1.5709	-1.19723
RRAGC	1.05246	1.41721	1.51762	1.59884	0.946138	1.20013	-0.249994	-0.526138	0.324445	0.554811	0.38942	0.395327	-1.35309	-1.1818	-1.33833	-1.17294	-0.988347	-0.837723	-1.37229	-1.21133	0.076358	0.260946	0.308201	0.190064
RAB7A	1.30495	1.42876	1.27854	1.15314	1.21703	1.34428	0.318894	0.126963	0.851916	1.08265	0.5	0.379086	-0.893936	-0.978153	-0.748999	-0.980529	-0.809719	-0.949377	-1.30525	-1.33297	-0.626237	-0.905817	-0.671382	-0.783847
PID1	1.16984	1.21598	1.41117	1.29406	1.27276	1.34374	0.307433	0.49553	0.442295	0.967548	0.428099	0.339374	-0.359781	-0.271055	-0.668544	-0.572721	-0.757269	-0.640152	-1.47772	-1.41029	-1.14766	-1.15476	-1.22574	-1.00215
GRB10	1.21283	1.08924	1.70289	1.63684	0.948616	1.11375	0.361601	0.333902	0.718498	0.864452	0.512883	0.595981	-0.960512	-0.817754	-0.977558	-0.91044	-0.901917	-0.758094	-1.22579	-1.16719	-0.795381	-0.801773	-0.986081	-0.788989
COX7A2L	1.08959	1.50843	1.36553	1.11986	1.27155	1.34828	-0.716707	-0.959565	0.334618	0.225156	1.03398	0.786192	-0.60091	-0.637867	-0.462235	-0.57944	-1.44493	-1.3587	0.393396	0.353272	-0.918384	-1.02749	-0.975755	-1.14787
PDSS2	1.61887	1.19021	1.02868	1.01626	1.37037	1.47598	0.637297	0.363948	0.258336	0.643509	-0.226238	0.183786	-1.24508	-1.11462	-1.39418	-1.29478	-0.319425	-0.28215	-1.46873	-1.6489	-0.139263	-0.43125	-0.0398634	-0.18275
MMS19	1.3515	1.25676	1.33858	1.39026	1.20939	1.15341	0.0961771	0.397628	0.582804	0.315805	0.755062	0.531127	-0.39045	-0.306475	-0.233265	-0.254797	-0.670369	-0.77157	-1.36155	-1.17637	-1.29695	-1.14192	-1.64578	-1.129
ATP6V1E1	1.4016	1.6364	0.991936	0.915544	1.40834	1.34394	0.0355433	-0.205614	0.815186	0.42499	0.978455	0.659408	-1.0066	-1.13617	-0.852321	-0.931709	-0.502942	-0.501819	-1.52112	-1.47132	-0.587947	-0.64861	-0.478602	-0.766568
HFE	1.21792	1.43315	1.05129	1.15543	1.60673	1.23181	0.20424	0.238956	0.343101	0.461132	0.57222	1.00269	-0.37203	-0.344258	-0.503947	-0.274828	-1.10799	-1.01773	-1.57317	-0.830269	-1.29545	-0.920529	-1.25379	-1.02467
TMEM9	1.11995	1.21218	1.54502	1.17789	1.42974	1.20272	0.208323	0.136197	0.427067	0.275129	0.64108	0.654678	-0.333805	-0.32139	0.00436009	-0.200194	-1.03497	-0.973482	-0.692071	-0.552549	-1.4961	-1.382	-1.54517	-1.5026
BTF3L4	1.1204	2.04788	0.892157	0.805205	1.33054	1.48995	0.28712	-0.339654	0.479138	0.446531	0.62768	0.428416	-1.20554	-1.278	-1.10772	-0.868607	-0.278063	-0.477326	-1.58596	-1.60769	-0.299801	-0.415736	-0.0787996	-0.412113
IL1RN	0.769191	0.984501	1.5331	1.16442	1.56259	1.66877	0.536185	0.267785	0.946158	0.966804	0.170453	0.143908	-0.50202	-0.870701	-0.661291	-0.587554	-0.832359	-0.835308	-1.18039	-0.764521	-1.32492	-0.903145	-1.1391	-1.11256
ASB1	1.31548	1.22827	1.67092	1.45206	0.96827	1.04561	-0.00589656	0.252455	0.718146	0.542072	0.502579	0.527262	-0.0453898	-0.208299	-0.262603	-0.387665	-1.08373	-0.757914	-1.21702	-1.05247	-1.43424	-1.15614	-1.40297	-1.20879
COMMD9	1.25298	1.44854	0.805989	1.50442	1.04625	1.62176	0.532204	-0.138289	0.448392	0.297531	0.141083	0.576904	-0.378549	-0.456773	0.180195	0.0181592	-0.52941	-0.624397	-1.40664	-1.97097	-1.03787	-1.11609	-0.942881	-1.27254
RSL24D1	1.31308	1.94472	0.774873	0.733839	1.44351	1.46916	-0.132278	-0.452858	0.534896	0.315802	1.11524	0.903838	-1.04016	-1.14788	-0.937209	-1.03027	-0.436004	-0.538956	-1.27574	-1.26512	-0.409625	-0.483267	-0.613331	-0.786261
SLC39A1	1.21188	1.30893	1.54355	1.50075	1.05368	1.05674	0.108329	0.0991587	0.378867	0.279517	0.642526	0.410964	-0.117882	-0.10489	-0.146159	0.0143293	-1.2948	-1.1259	-0.51146	-0.446501	-1.30702	-1.35364	-1.6899	-1.51107
MAPKAP1	1.31621	1.60725	1.16262	1.30847	1.21619	1.06454	0.400502	0.41728	0.263694	0.279182	0.863196	0.70832	-0.418409	-0.746232	-0.422281	-0.304833	-0.740424	-0.807538	-1.71937	-1.38123	-0.974675	-0.821735	-1.20054	-1.07018
PPP1R3G	1.45539	0.86337	0.816631	1.84488	1.0659	1.62677	1.03475	1.15938	0.209026	-0.180464	-0.33626	0.193447	-0.227203	-0.616693	-1.08408	-0.102566	-0.865966	-0.647852	-0.788068	-0.756909	-0.928285	-0.943864	-1.47357	-1.31777
TRIM6	1.23518	1.70573	1.25995	0.73987	1.1485	1.5819	0.900846	0.492215	-0.126923	0.38077	-0.126923	-0.114541	-0.894655	-1.21661	-1.51379	-1.34043	-0.362196	-0.399344	-1.62524	-1.41473	-0.0773923	0.0464354	-0.225985	-0.0526267
CCPG1	1.43763	1.7212	0.725958	0.688791	1.45553	1.63586	-0.0160024	-0.0283913	0.480932	0.614458	0.85673	0.882885	-1.07044	-1.04704	-1.00574	-0.980964	-0.294066	-0.296819	-1.15303	-1.16817	-0.789624	-0.877723	-0.848815	-0.923149
MORN4	1.63714	1.20435	0.854231	0.932036	1.80734	1.2238	-0.716452	-1.01795	0.479796	0.153989	0.829918	0.581915	-1.21246	-1.14924	-0.940141	-1.00822	-1.73764	-1.31944	-0.0405233	-0.327428	0.00810466	-0.239898	0.168577	-0.171819
ATG3	1.05785	1.47218	1.06128	1.08323	1.34528	1.63614	0.378722	0.0377864	0.527581	0.386954	0.557764	0.463784	-0.94043	-1.11673	-1.07214	-1.03578	0.0268106	-0.181043	-1.73617	-1.78488	-0.462298	-0.399873	-0.568626	-0.737378
GTF2H2C_2	1.92937	1.34672	0.747022	1.05398	2.10843	0.468488	0.025106	0.130267	0.0307904	0.408802	0.619124	0.607755	-0.924186	-0.375643	-0.659862	-0.207954	0.0222638	-0.458066	-1.55515	-1.50399	-1.12598	-0.637124	-0.8645	-1.18567
KAT14	1.43392	1.26502	0.990548	1.68727	1.60282	0.673854	0.927209	-0.0228723	0.0615793	-0.0650982	-0.339566	0.188257	-0.761824	-0.508469	-1.31076	-0.698486	0.230483	-0.170663	-1.81747	-2.04971	-0.867389	-0.14955	-0.255114	-0.0439852
EIF4B	1.56963	1.56771	0.877932	1.13688	1.20852	1.28531	0.27426	0.374497	0.19844	0.373534	0.000214182	0.191693	-1.24568	-1.10272	-1.18946	-1.1705	-0.237849	-0.110946	-1.84293	-1.84261	-0.125404	0.070573	-0.173916	-0.0871721
TBKBP1	0.745049	0.463748	1.94456	1.56772	1.31296	1.61018	-1.0436	-0.995831	0.532746	0.644205	0.479671	0.41598	-0.512843	0.017913	-0.146621	-0.592456	-1.00114	-1.29836	0.166525	0.193063	-1.17098	-1.02768	-1.05421	-1.25059
SLC25A12	1.39664	1.91477	1.19657	1.08884	1.31969	0.724612	0.324472	0.0679724	0.0731024	-0.219307	0.360382	0.283432	-1.22992	-1.34278	-1.19401	-1.25557	-0.516847	-0.280867	-1.73266	-1.45051	0.0731024	0.575842	-0.0500175	-0.126967
TMBIM1	1.19284	1.15795	1.64972	1.60745	0.782915	1.24651	-0.307301	-0.384455	0.0221118	0.126773	0.249548	0.236801	-0.448191	-0.369024	-0.177146	-0.204653	-1.7276	-1.54042	0.177761	1.20961	-1.03926	-0.996318	-1.3103	-1.15532
MPZ	0.498168	1.03086	2.12584	1.3564	0.94208	1.68193	-1.57342	-0.271279	-0.537627	0.734921	-0.152903	-0.537627	-0.0345265	-0.508033	0.350197	0.320603	-1.60302	-1.07032	-1.21829	0.794109	-1.01113	-0.389656	-0.508033	-0.41925
MTCH2	1.26474	1.45685	0.962471	1.08538	1.56064	1.3048	0.17037	0.441688	0.456255	0.326059	0.896008	0.489942	-0.572566	-0.38137	-0.274846	-0.196546	-0.989558	-0.752838	-0.716419	-0.847526	-1.3674	-1.35921	-1.47665	-1.4803
OPTN	1.18052	1.25376	1.07472	1.55286	1.32701	1.24359	0.0492553	-0.0728233	0.698306	0.814281	0.655579	0.62099	-1.02707	-1.16136	-1.05352	-0.795121	-0.209144	-0.628281	-1.64357	-1.61508	-0.54486	-0.522479	-0.54486	-0.652696
SMARCAL1	1.43017	0.99483	1.06285	1.14448	1.63764	1.36215	0.498265	0.885994	0.484661	0.525475	-0.0833277	0.039113	-1.14788	-0.579893	-0.834977	-0.539079	-0.147949	-0.0833277	-1.62404	-1.84851	-0.838378	-0.433644	-1.00503	-0.899599
SLC25A26	1.40652	1.25557	1.38612	1.03934	1.07198	1.4718	-0.555877	-1.13929	0.223371	0.096896	0.819026	0.786387	-0.23765	-0.347806	-0.282528	-0.0662973	-1.37592	-1.67783	0.182572	0.345766	-1.47792	-0.890423	-1.06586	-0.96794
NPC2	1.31431	1.53394	1.27424	1.20155	1.33356	0.972698	-0.113438	-0.174728	0.624207	0.670764	1.01454	0.828508	-0.673891	-0.735967	-0.358796	-0.354081	-0.765434	-0.928678	-0.841261	-0.678213	-1.18838	-1.16441	-1.39779	-1.39327
GBA	1.2418	1.20216	1.31436	1.61008	1.12473	1.12899	-0.0831794	0.0479158	0.699124	0.485713	0.914973	0.912534	-0.591097	-0.48866	-0.363052	-0.384394	-0.986822	-0.814264	-1.09719	-0.921579	-1.30938	-1.12279	-1.40389	-1.11609
IL21R	1.33985	0.503413	1.24691	1.01457	1.85101	1.66513	-0.00774481	0.178131	-0.797715	-0.890653	-0.100683	0.364006	-0.983591	-0.983591	-0.983591	-0.983591	-0.286558	-0.751246	-1.123	-1.44828	-0.100683	-0.19362	-0.147151	1.61866
WASF2	1.06872	1.04466	1.8527	2.05082	0.686634	0.910225	0.410683	0.573424	0.598896	1.01636	-0.328016	0.107845	-0.643591	-0.31528	-0.574249	-0.330846	-0.620949	-0.567174	-1.38512	-0.961996	-1.12474	-1.04266	-1.31295	-1.11342
AGBL5	1.41994	1.09642	1.58067	1.39934	0.575086	1.5374	0.0496267	0.113506	0.354599	0.562722	0.523571	0.908907	-0.251225	-0.115223	-0.26977	-0.278013	-1.1579	-0.99511	-1.19499	-0.854988	-1.30833	-1.17645	-1.46699	-1.05281
ASAP3	1.45979	1.11585	1.38863	0.961664	1.55467	1.12771	0.831202	0.736321	0.368655	0.7126	0.273773	0.321214	-0.829226	-0.437839	-0.651323	-0.378538	-1.23247	-1.24433	-0.639462	-0.781785	-1.22061	-0.935967	-1.23247	-1.26805
LMAN2L	1.31694	1.44351	1.34615	0.869083	1.35589	1.27475	0.161592	-0.0947918	0.35956	0.14212	0.499111	0.589981	-0.078565	-0.633523	0.0382683	-0.133736	-1.42864	-1.50004	-0.133736	0.0512498	-1.42215	-0.964551	-1.54872	-1.50977
CTSK	1.35756	1.52112	1.14349	1.10781	1.27879	1.19683	0.195716	-0.0399028	0.859124	0.694508	0.819206	0.598777	-0.535515	-0.589916	-0.391742	-0.506902	-0.672224	-0.710022	-1.24237	-1.24838	-1.18938	-1.20705	-1.20669	-1.23283
ADIPOR1	1.21954	1.48468	1.07006	1.34778	1.15503	1.32103	0.1763	0.00557288	0.620032	0.482349	0.738832	0.808854	-0.520769	-0.288675	-0.282381	-0.115588	-1.27055	-0.920442	-0.972369	-0.807149	-1.30202	-1.3154	-1.40902	-1.2257
DUSP22	0.651326	1.04582	1.57839	1.20362	1.92357	1.19376	-1.30142	-0.837889	0.789399	0.799261	-0.551881	0.532978	-0.581468	0.306144	0.0398603	-0.433533	-0.611055	-1.51839	-0.532156	-0.877338	-0.818164	-0.63078	-1.63674	0.266694
NR3C2	1.52138	1.57305	0.660223	1.05636	1.41804	1.36637	-0.528178	-0.355946	0.453545	0.798009	0.59133	0.660223	-1.16544	-1.16544	-1.32045	-1.26878	-0.907089	-0.769303	-1.21711	-1.26878	-0.304277	-0.0975982	0.00574107	0.264089
MIA2	0.948702	1.73358	1.03591	0.708877	1.56643	1.5955	0.265564	0.207425	0.287366	0.323703	0.570796	0.149285	-1.38414	-1.31874	-0.969899	-1.0135	0.280099	-0.148679	-1.71118	-1.6167	-0.37397	-0.235889	-0.40304	-0.497516
ANKRD35	1.03469	1.09642	1.48732	1.11699	1.17871	1.67249	0.684939	0.252887	-0.302608	-0.52892	0.232313	0.335183	0.191166	0.684939	-0.240886	-0.179164	-0.755233	-1.31073	-0.508346	-0.467199	-0.878676	-1.22843	-1.82507	-1.74278
CSNK2A1	1.40422	1.66568	1.04407	1.203	1.0979	1.17096	0.255852	0.0789824	0.473734	0.733912	0.24688	0.219965	-1.236	-1.07323	-1.01299	-1.13347	-0.282446	-0.359346	-1.83454	-1.85889	-0.27732	-0.23118	-0.122239	-0.173505
SMIM3	1.24858	1.2507	1.34908	1.22637	1.3459	1.1629	0.960857	0.715442	0.298659	0.0310295	0.704863	0.452043	-0.45028	-0.532791	-0.443933	-0.58674	-1.23624	-1.22884	-0.816287	-0.497882	-1.16431	-1.19605	-1.16643	-1.42665
CLNS1A	1.23717	1.50424	1.10183	1.0098	1.30033	1.4086	0.30963	0.121957	0.59114	0.457603	0.910545	0.890695	-0.971599	-1.09431	-0.634148	-0.977013	-0.460912	-0.50783	-1.50033	-1.40108	-0.845281	-0.563771	-0.872349	-1.01491
SEC22C	1.28808	1.38843	1.1788	1.78539	1.23232	0.685945	0.396031	0.436173	0.331357	0.712706	0.505306	0.262224	-0.197179	-0.324295	-0.299764	-0.0388411	-0.971028	-0.870673	-1.13606	-1.00002	-1.33231	-1.31446	-1.61776	-1.10037
GLE1	1.31812	1.9486	1.29477	1.06418	0.897799	1.03207	0.617587	0.483318	0.121377	0.518345	0.407427	0.445373	-0.552885	-0.497426	-0.43613	-0.290185	-0.865205	-0.447805	-1.81676	-1.89557	-0.876881	-0.646289	-0.946934	-0.876881
TTLL1	1.21142	1.20217	0.933907	1.18367	1.52593	1.49818	-0.129891	-0.194644	0.526888	0.859904	1.07266	0.536139	-0.53691	-0.222396	-0.407404	-0.231646	-0.99018	-0.657165	-1.14744	-0.99018	-1.33245	-1.02718	-1.4712	-1.21219
ANXA7	1.33067	1.4179	1.01727	1.23751	1.24666	1.2962	-0.0155261	-0.120529	0.616645	0.67857	0.800266	1.04743	-0.550772	-0.656313	-0.491001	-0.318688	-0.75647	-0.658467	-1.5308	-1.38272	-1.02086	-0.86578	-1.19048	-1.13071
FBXO25	1.39195	1.24112	0.691312	1.37249	1.29464	1.55251	0.068523	-0.13583	0.832413	0.662119	0.861606	0.666984	-0.690501	-1.01163	-0.525073	-0.529938	-0.554266	-0.310989	-1.31816	-1.56143	-0.924047	-1.17705	-0.778081	-1.11867
USP27X	0.870668	2.19013	0.789884	1.3823	1.08609	1.22073	-1.55284	0.224399	-1.09507	-0.260303	-0.368014	-1.25663	-1.04121	-1.49898	-0.79886	-0.0448798	0.143615	-0.745004	-0.664221	-0.0179519	0.520605	-0.125663	-0.179519	1.22073
DDO	0.986031	1.45539	0.516673	1.65222	2.01559	0.910328	0.0473143	-0.300919	-0.0435292	-0.558309	-0.255497	0.471251	-1.72413	-2.17835	-0.255497	-1.19421	-0.543169	-0.255497	-0.936824	-0.694575	-0.088951	0.153298	0.531813	0.289564
STT3A	1.50307	1.66862	1.18006	1.2386	1.14271	0.801524	0.521914	0.505763	0.407849	0.464376	0.549168	0.453273	-0.532933	-0.565235	-0.165503	-0.265436	-0.619743	-0.458236	-1.5262	-1.40406	-1.23347	-1.02149	-1.37883	-1.26577
SPECC1L	1.54203	1.31377	1.09429	0.99333	1.37084	1.2172	0.286604	0.519253	-0.32355	-0.174304	-0.630822	-0.64838	-1.08295	-0.850302	-1.11368	-1.24976	0.470967	0.470967	-1.94331	-1.74578	0.0715139	0.242708	0.0539555	0.11541
PACSIN3	1.2389	0.915829	1.52952	1.04562	1.3969	1.40396	0.170939	0.431933	0.333178	0.35434	0.441808	0.595583	0.00728901	-0.170469	-0.194452	-0.279098	-0.985897	-0.943574	-0.520341	-0.547146	-1.51494	-1.53892	-1.60664	-1.56432
NMRK1	1.23729	1.50035	0.828314	0.799542	1.57434	1.59078	-0.0554036	0.0555749	0.421393	0.626909	1.1633	0.832424	-0.887742	-0.830198	-0.577413	-0.737716	-0.538365	-0.314353	-1.19602	-1.1282	-1.05832	-1.27411	-0.965838	-1.06654
FAM136A	1.22551	1.40958	1.31755	1.64136	0.93238	1.00396	0.340997	0.138188	0.632428	0.700599	0.477339	0.153527	-0.185624	-0.260612	-0.0134922	-0.134496	-0.635552	-0.72247	-1.15195	-1.36328	-1.28999	-1.15365	-1.45872	-1.60358
CLGN	1.32162	1.61369	0.58787	0.672857	1.52511	1.80042	0.155758	-0.196156	0.658493	0.528021	1.02836	0.82248	-0.927516	-0.995744	-0.889212	-0.894	-0.393659	-0.442736	-1.08671	-1.10228	-0.951455	-0.927516	-0.938288	-0.96941
FBXO16	0.98349	2.1426	1.14155	0.842991	1.73867	0.667368	-0.75518	-0.491745	0.105374	-0.0175623	1.00105	-0.368809	-1.05374	-1.65086	-1.3523	-0.948365	-0.0878116	-0.0175623	-1.00105	-1.42255	0.614681	0.052687	0.0175623	-0.140499
PRR13	0.815258	1.04346	1.38948	1.47786	1.27389	1.51626	-0.226552	-0.288822	0.744039	0.889087	0.532993	0.524044	-0.0557758	-0.385769	-0.00581062	-0.313805	-0.982368	-0.970436	-0.719119	-0.542749	-1.40334	-1.28775	-1.55287	-1.47121
RHOT1	1.33213	1.30121	0.829801	1.11574	1.3669	1.56783	0.443398	0.238604	0.389301	0.524543	0.640464	0.559319	-1.0713	-1.222	-1.12154	-1.3186	-0.109159	-0.333273	-1.55044	-1.6625	-0.42601	-0.433738	-0.46465	-0.596027
STAC	1.113	1.21103	1.42886	1.3617	1.1366	1.25096	0.457681	0.386884	0.719083	0.508509	0.397776	0.510324	-0.437259	-0.221239	-0.266621	-0.400953	-0.718629	-0.433628	-1.59542	-1.40481	-1.16519	-1.15611	-1.36306	-1.31949
GABARAP	1.17452	1.18666	1.15362	1.27322	1.58187	1.13193	-0.123961	-0.336095	0.543089	0.576919	0.830645	0.90129	-0.5542	-0.441566	-0.28734	-0.140677	-1.21229	-1.17588	-0.360373	-0.248734	-1.44493	-1.12255	-1.48353	-1.42164
HMCES	0.796477	1.38074	1.42863	1.28017	1.47652	1.13889	-0.163725	0.537869	0.149957	-0.225983	0.226581	0.439694	-0.640235	-0.345709	-0.671364	-0.585161	-1.93567	-1.49268	0.212214	0.889863	-0.944339	-0.295424	-1.43761	-1.21971
P2RX7	1.28175	1.70961	1.17847	1.22273	0.942406	1.16372	-0.0165982	0.337496	0.603066	0.676836	0.248972	-0.178891	-1.24117	-0.651017	-1.10839	-1.1379	-0.149383	-0.134629	-1.86084	-1.9051	-0.00184424	-0.783802	0.0129097	-0.208399
ANP32A	1.22345	1.53826	0.824797	1.08878	1.48475	1.33849	0.972841	0.704399	0.380664	0.362827	0.31556	0.087251	-0.678833	-0.805474	-0.611946	-0.640485	-0.0340383	-0.240052	-1.52429	-1.72406	-0.965112	-0.871469	-0.989191	-1.23712
IL10RB	1.51853	1.49391	1.21897	1.41184	1.04251	0.812701	0.853737	0.788079	0.00427467	0.989159	-1.16938	-0.767218	-0.992921	-0.287087	-0.00803638	-0.492271	-0.0162438	-0.438923	-1.78083	-1.37456	-1.01754	-0.972402	-0.217324	-0.598967
RNASEH2B	1.22479	1.4736	0.926207	1.309	1.22096	1.3358	0.374981	0.317561	0.317561	0.386464	0.700357	0.799884	-0.727472	-0.895902	-0.436547	-0.846139	-0.0116434	0.0304642	-1.55814	-1.45861	-1.16003	-1.14855	-1.22128	-0.953321
MANBA	1.25498	1.45859	1.31763	0.92606	1.20407	1.32546	0.350454	0.27214	0.796843	0.550154	0.475756	0.691119	-0.973049	-1.01612	-0.871241	-0.565817	-0.252562	-0.185995	-1.60739	-1.71311	-0.78118	-0.800758	-0.996543	-0.859494
MLLT11	1.16674	1.80138	0.757263	0.887159	1.41293	1.45623	0.315616	0.144896	0.658294	0.695408	0.765923	0.642212	-0.717366	-0.899221	-0.781696	-0.884375	-0.409327	-0.592419	-1.54994	-1.58087	-0.884375	-0.653037	-0.853448	-0.897983
RFTN1	1.19691	0.906459	1.38934	1.55635	1.28405	1.13156	0.194846	0.478039	0.361858	0.43084	0.223892	0.133125	0.0387272	-0.262619	-0.436892	0.00605113	-0.200897	-0.277142	-2.01624	-2.00534	-0.970601	-0.836266	-1.13761	-1.18844
MXI1	1.17659	1.47623	1.03787	0.871403	1.19324	1.70928	0.266577	-0.243919	0.893598	0.782621	0.793718	0.599508	-0.804354	-0.87094	-0.832098	-1.19277	-0.67673	-0.843196	-1.60894	-1.41473	-0.415933	-0.821	-0.443678	-0.632339
PEX19	1.24098	1.6063	1.00613	0.833256	1.53454	1.24098	0.360294	0.484242	0.634285	0.259178	-0.106145	0.0341131	-1.0749	-0.944429	-0.660652	-1.02271	-0.327947	-0.301853	-1.85121	-2.19696	-0.654128	0.0634693	-0.132239	-0.0245995
TCEAL4	1.1279	1.56221	0.816881	0.906238	1.63148	1.41744	0.18515	0.0168265	0.403346	0.332692	0.937408	0.545347	-1.08385	-1.31729	-0.945317	-1.3166	0.18515	-0.362074	-1.41773	-1.69619	-0.378698	-0.398093	-0.365537	-0.786691
GABARAPL1	1.22458	1.55585	1.05794	1.04098	1.32037	1.2605	-1.05146	-1.11332	-0.594453	-0.594453	-0.507642	-0.792021	-1.01054	-1.31887	-1.02551	-1.01254	-1.06642	-0.877834	0.13296	0.0990339	0.766577	1.10085	0.857379	0.548054
NDUFA4	1.15652	1.38339	1.08517	0.80535	1.64705	1.3806	0.260197	-0.302793	0.517723	0.315381	1.17993	0.647044	-0.237018	-0.729216	-0.17626	-0.307252	-0.579271	-0.528546	-1.12052	-1.10826	-1.0553	-1.26211	-1.36077	-1.61105
ACP1	1.34978	1.44961	0.912111	0.867385	1.61174	1.26432	0.591845	0.27158	0.257204	0.0671213	0.592644	-0.0742427	-0.741129	-0.887285	-0.975139	-0.898467	0.172545	0.154975	-1.96069	-2.09886	-0.337004	-0.553443	-0.306655	-0.729948
SLC35A1	1.22628	1.87429	0.570865	0.622706	1.44475	1.70766	0.282038	0.0524579	0.341285	0.481995	0.681952	0.544945	-1.15469	-1.43241	-1.26207	-1.01768	-0.0216003	-0.369674	-1.35835	-1.48055	-0.13639	-0.436326	-0.551116	-0.610363
HSD17B11	1.23656	1.5629	0.711224	0.703264	1.72607	1.5032	0.536113	0.0465969	0.575911	0.512234	0.552032	0.619689	-1.16326	-1.2946	-1.09163	-1.18714	-0.765283	-0.590172	-1.45379	-1.42593	-0.307606	-0.287707	-0.172292	-0.546394
KLHL7	1.15276	1.90085	1.0726	0.654026	1.76281	0.898938	0.279979	-0.218751	0.564967	0.34232	0.921203	0.244355	-0.38351	-0.526004	-0.623969	-0.379057	-0.347886	-0.41468	-1.84408	-2.02665	-0.802086	-0.886692	-0.726386	-0.615063
NDRG4	0.753277	1.52954	1.61125	1.38654	0.977983	1.18226	0.9167	0.937128	-0.472394	-0.247688	0.0995858	0.181297	-0.51325	-0.186404	0.242581	-0.41111	-0.717528	-1.53464	0.0383022	-0.840095	-1.75935	-0.778812	-0.6971	-1.69806
RALA	1.24843	1.86362	0.69814	0.718906	1.39898	1.5119	-0.0650011	-0.460848	0.447653	0.520333	0.817543	0.800671	-1.25773	-1.2188	-1.01633	-1.14742	-0.472529	-0.563379	-1.42905	-1.58998	-0.0675968	-0.163638	-0.27785	-0.29602
RBBP9	0.859153	1.69621	0.776277	1.18237	1.10778	1.81223	0.726551	0.734838	0.370182	0.0635387	0.121552	0.461346	-0.284543	-0.665775	-0.848103	-0.29283	-0.591186	-0.558035	-1.70173	-1.95865	-0.897829	-0.209954	-0.790089	-1.11331
MKKS	1.42671	1.40145	1.36104	0.456766	1.23979	1.54795	0.71946	0.583061	0.375938	0.396145	0.648735	0.370886	-0.366676	-0.654628	-0.482867	-0.720302	-0.619266	-0.346469	-1.17496	-1.63468	-0.866804	-0.8567	-1.43766	-1.36693
UGCG	1.24947	1.66312	0.326044	0.679623	1.49491	2.02013	-0.293576	-0.417157	-0.242084	-0.0601455	-0.0876079	-0.0687275	-0.441186	-0.41544	-0.794765	-0.683199	0.233359	-0.00350432	-2.14214	-2.29661	0.181867	0.0582861	0.149255	-0.109921
ERP29	1.10121	1.18728	1.25847	1.20215	1.40864	1.2737	-0.0835122	-0.296019	0.71445	0.39144	0.990001	0.866038	-0.206766	-0.390938	-0.147618	-0.174182	-0.840036	-0.880058	-0.848182	-0.834015	-1.36209	-1.38653	-1.44603	-1.49739
C14orf166	1.23786	1.48662	0.741397	1.04835	1.49623	1.41722	0.335688	0.252945	0.512385	0.301524	1.13056	0.581249	-0.947633	-1.08376	-0.781612	-0.831792	-0.23871	-0.0540055	-1.47345	-1.53324	-0.914535	-0.781078	-0.913468	-0.988737
PXK	1.29184	1.70309	0.871168	0.86018	1.24318	1.45666	0.673389	0.712631	0.441078	0.577639	0.437938	0.599615	-0.951221	-0.952791	-0.946512	-1.02343	-0.378291	-0.378291	-1.53514	-1.50218	-0.802102	-0.762861	-0.766	-0.869598
UBAC2	1.23696	0.807739	1.35106	1.33748	1.47602	1.21523	-0.273472	-0.53155	0.25355	0.381231	0.669191	0.533361	-0.270755	-0.425602	-0.251739	0.0172052	-1.3574	-1.62363	0.191068	0.568677	-1.26232	-1.16452	-1.46606	-1.41173
NUDT2	1.23866	1.35463	1.33031	1.33592	1.57909	0.585855	-0.773996	-1.0022	0.144418	-0.332559	0.484848	0.133195	-0.143639	-0.470976	0.252907	0.142547	-1.03961	-1.0845	0.864559	0.731754	-0.891837	-1.3632	-1.54277	-1.53342
SERPINH1	1.13899	0.962154	1.37493	1.26658	1.45655	1.22155	-0.303389	-0.204415	0.650693	0.528736	0.767491	0.683059	-0.12186	-0.156102	-0.135463	-0.108726	-1.05577	-1.14114	-0.3578	-0.499928	-1.49153	-1.43478	-1.58488	-1.45495
BTN3A3	1.56174	1.79997	0.767636	1.10797	1.43695	0.744947	1.08528	0.642848	0.506715	0.0869735	-0.434868	0.257139	-0.707133	-0.85461	-1.01343	-0.968053	-0.264702	-0.31008	-1.84157	-1.75082	-0.639066	-0.548311	-0.219325	-0.446212
TBC1D20	1.03338	1.47988	1.60165	1.37164	1.08074	0.850719	-0.542904	-0.712034	0.187733	0.417749	-0.529374	-0.603791	-1.46973	-1.17206	-1.41561	-1.40208	-1.05029	-0.678208	-0.597026	-0.509079	0.208029	0.762772	0.931901	0.756007
FOXO4	0.898118	0.979843	1.4089	1.89924	1.10243	1.12286	-0.756803	-0.184731	0.20346	0.0195798	0.489496	0.877687	-0.756803	-1.04284	-1.00198	-1.06327	-1.77836	-0.858958	0.509927	1.04114	-0.797665	-0.593354	-0.818096	-0.899821
NEDD8	1.0782	1.27577	1.18832	1.03049	1.85053	0.987799	-0.196176	-0.162903	0.519038	0.24049	1.04109	0.761663	-0.216493	-0.565414	0.0579326	-0.131692	-0.950257	-0.842784	-0.651393	-0.528608	-1.41696	-1.086	-1.64692	-1.63573
TNS3	1.17136	1.20658	1.62218	1.4179	0.868469	1.12205	0.706457	0.678281	0.304948	0.488092	0.0724947	0.213375	-0.202222	-0.0965618	-0.0754298	-0.0895178	-0.65304	-0.483983	-1.32222	-1.33631	-1.32222	-1.34335	-1.37153	-1.57581
THYN1	1.2202	1.33164	1.11177	0.934067	1.17502	1.62379	0.175067	-0.132147	0.554567	0.425055	1.18104	0.59071	-0.779707	-0.903195	-0.80079	-0.3731	-0.297802	-0.0448021	-1.72243	-0.791754	-1.11403	-0.61104	-1.23149	-1.52064
SV2A	1.21152	1.36209	1.34214	1.2605	1.07365	1.13896	0.431455	0.295397	0.83963	0.875912	0.797905	0.444154	-0.729574	-0.355868	-0.571746	-0.544535	-1.0797	-0.916427	-0.972664	-1.01439	-1.2992	-1.15226	-1.2865	-1.15045
PPARG	1.62603	1.39561	0.62555	1.13488	1.31679	1.28647	0.413328	0.807455	0.801391	0.437582	0.413328	0.534598	-0.617465	-0.471942	-0.502259	-0.726608	-0.672037	-0.429497	-1.40572	-1.28445	-0.90245	-1.27232	-1.22381	-1.28445
CCDC112	1.38453	1.76881	0.480348	0.412534	1.42974	1.90444	-0.53686	-0.615976	-0.288209	0.107372	0.118674	0.0847674	-1.2376	-1.36193	-1.50886	-1.32802	0.909836	-0.141279	-1.11328	-1.07937	0.0169535	0.638581	-0.0960697	0.0508604
SLC43A3	1.22821	1.29079	1.21544	1.25716	1.26482	1.11285	0.64926	0.729717	0.547093	0.69481	0.5058	0.473021	-0.589095	-0.478839	-0.446061	-0.477562	-0.716804	-0.648267	-1.47753	-1.31023	-1.07482	-1.10547	-1.36174	-1.28256
GDE1	1.20925	1.21678	1.2507	1.65768	1.00764	1.0246	0.798497	0.474419	0.604427	0.8814	0.15411	0.344411	-0.388532	-0.516656	-0.543034	-0.364038	-0.676811	-0.69	-1.65846	-1.61513	-1.00089	-0.985815	-1.22322	-0.961321
DHCR7	1.28728	1.03274	1.15726	1.30559	1.38799	1.19297	0.0402107	0.268198	0.594157	0.626203	0.651841	0.951246	-0.401115	-0.344347	-0.304976	-0.130093	-0.888222	-0.815888	-1.03289	-1.00725	-1.2856	-1.27736	-1.4852	-1.52274
TAF12	1.32554	1.40214	0.919195	0.975816	1.27391	1.46209	-0.334802	-0.607916	0.634423	0.714359	0.243069	0.179787	-1.40728	-1.9152	-0.960967	-1.39229	-0.612912	-0.371439	-1.18412	-1.18246	0.323005	0.527842	0.108177	-0.119973
MNAT1	0.879008	1.6583	0.656572	1.15514	1.61228	1.39291	0.158007	0.116587	0.184085	0.282264	0.872872	0.539984	-1.38064	-1.39905	-1.20576	-1.2978	0.0598278	0.0306809	-1.45581	-1.53098	-0.127326	-0.408056	-0.395784	-0.397318
CNIH3	0.709619	1.31369	1.26173	1.50205	1.24224	1.32343	0.810297	0.634922	-0.0860636	-0.264686	-0.151017	-0.258191	0.151017	0.261439	0.410832	0.254943	-0.550482	-0.55373	-1.20327	-0.76483	-1.7911	-1.13507	-1.75537	-1.3624
ZDHHC9	1.14229	1.35445	1.04126	1.80404	1.03115	0.970534	0.51084	0.829089	0.63713	0.758367	0.116818	0.354242	-0.605557	-0.630815	-0.221638	-0.251947	-0.842981	-0.676279	-1.20164	-0.908652	-1.46432	-1.0602	-1.70175	-0.984425
ATP5O	1.25487	1.32139	1.15211	1.02744	1.57261	1.01446	0.363558	0.229159	0.850586	0.298928	0.953346	0.826519	-0.797088	-0.943115	-0.649709	-0.72137	-0.347378	-0.367119	-1.35361	-1.47206	-0.935273	-0.970698	-1.19325	-1.11429
FAXDC2	1.17515	0.738448	0.702056	1.35711	1.42989	1.93937	1.50267	0.920406	-0.426086	-0.207736	-0.753611	-0.535261	-0.826394	0.0106142	-0.498869	-0.316911	0.192573	-0.608044	-1.59062	-1.62701	-0.316911	-0.316911	-1.11753	-0.826394
HEBP1	1.22077	1.00706	1.38452	1.25767	1.2915	1.18003	-0.00771972	0.0806887	0.66649	0.745674	0.813325	0.855608	-0.521257	-0.248344	-0.274482	-0.270639	-0.818771	-0.823383	-0.973293	-1.01788	-1.4284	-1.25159	-1.47914	-1.38843
HSPA13	1.35521	2.19834	0.548591	0.696962	1.03139	1.51065	0.109365	-0.185023	0.253026	0.249493	0.684009	0.566254	-1.28132	-1.25071	-1.33902	-1.27661	-0.331039	-0.230947	-1.53332	-1.42616	-0.0813981	0.0504875	-0.177957	-0.140276
CASP1	1.54382	0.892136	0.805769	1.05702	1.59093	1.4496	0.303267	0.507409	0.0206104	0.146236	1.09628	0.970652	-0.992244	-0.984392	-1.03935	-1.0158	-0.387672	-0.23064	-1.61252	-1.48689	-0.646774	-0.466188	-0.631071	-0.890173
TIMP4	1.07925	1.21582	1.41937	1.34336	1.20551	1.07023	-0.00552912	0.311402	0.580665	0.68502	0.837044	0.873118	-0.278657	-0.496386	-0.544055	-0.203933	-0.786262	-0.750189	-1.06712	-0.965341	-1.46908	-1.28227	-1.47295	-1.29902
CNRIP1	1.33211	1.40828	1.12439	1.24441	1.27672	0.946674	1.00668	0.907438	0.30966	0.441217	0.242727	-0.237342	-0.288118	-0.435832	-0.537385	-0.389671	-0.410444	-0.258114	-1.84603	-1.79064	-1.01515	-0.980525	-1.059	-0.992065
RB1CC1	1.45504	1.87694	0.430035	0.761322	1.16623	1.64192	0.212009	0.23183	0.0902544	0.390394	0.557453	0.449856	-1.46708	-1.35665	-1.3708	-1.37647	0.0279612	-0.0201745	-1.39346	-1.35098	-0.283505	-0.19856	-0.252358	-0.221212
PRCP	1.33319	1.49143	0.832728	1.15656	1.43255	1.08296	1.186	0.571456	0.549377	0.508898	0.350663	0.266025	-0.690746	-0.775383	-0.510431	-0.374275	-0.510431	-0.53251	-1.36049	-1.47824	-0.929938	-1.12497	-1.19489	-1.27953
EIF2S2	1.24738	1.56645	0.738876	0.732933	1.57685	1.46542	0.179484	0.0164208	0.353319	0.332147	0.888938	0.561326	-1.23905	-1.3282	-1.16737	-1.25763	0.0498506	-0.196415	-1.51689	-1.66398	-0.162243	-0.328649	-0.264761	-0.584201
CTBP2	1.37511	1.34249	1.10645	1.12756	1.12564	1.24846	0.496216	0.417538	0.329265	0.73417	0.578733	0.54611	-0.691633	-0.622549	-0.653253	-0.647496	-0.351973	-0.401867	-2.01957	-1.94473	-0.65901	-0.808691	-0.728093	-0.898883
WASF1	0.732861	1.01367	1.00941	1.61357	1.25193	1.69015	0.958357	0.698824	0.443546	0.545657	-0.335053	-0.156358	-0.900919	-0.994521	-1.14343	-1.05834	-0.096793	-0.152103	-1.88374	-1.71781	-0.301016	-0.454182	-0.415891	-0.347817
NARS	1.3426	1.55006	0.825176	0.828651	1.34781	1.41523	0.275783	0.0759716	0.546136	0.545441	0.960353	0.826914	-1.10552	-1.1222	-1.09266	-1.1076	-0.179092	-0.228784	-1.50028	-1.50445	-0.686438	-0.654121	-0.660028	-0.698948
BLVRA	1.14057	1.24118	1.25026	0.897733	1.40534	1.3713	0.106444	-0.0259413	0.65263	0.648848	0.890925	0.796363	-0.294495	-0.372414	-0.295252	-0.367875	-0.655341	-0.774867	-0.915574	-0.872454	-1.26885	-1.42015	-1.47311	-1.66526
QDPR	1.03523	0.816762	1.52587	1.27933	1.25614	1.39161	0.156477	0.199194	0.444513	0.339551	0.717903	0.847275	-0.335381	-0.0705342	-0.336601	0.13817	-0.773537	-0.685661	-1.01031	-0.987123	-1.45823	-1.52536	-1.41796	-1.54733
SPIRE1	1.35164	1.55789	0.84709	0.983454	1.21527	1.34823	0.357884	0.306748	0.596521	0.661294	0.456748	0.52493	-1.15746	-1.16939	-1.25632	-1.21371	-0.197799	-0.0904122	-1.69098	-1.68417	-0.431322	-0.473936	-0.429618	-0.412572
HADHB	1.66223	1.88564	0.511889	0.627511	1.24482	1.37024	-0.46208	-0.277869	0.566761	0.392348	0.067038	-0.0956169	-1.33219	-1.09506	-0.993158	-0.773672	-0.822665	-0.0897378	-1.74372	-1.76136	0.386469	0.453098	0.00040827	0.278685
TK2	1.15216	1.06337	1.52099	1.24778	1.1829	1.13509	-0.278756	0.00128065	0.742353	0.81407	0.878956	0.656976	-0.186549	-0.295831	-0.135323	-0.43585	-0.69198	-0.47	-1.27254	-1.32377	-1.35792	-1.13936	-1.42964	-1.37841
MPV17	0.889007	1.08023	1.35393	1.00135	1.32883	1.64316	0.446794	0.119318	0.725269	0.410939	0.336839	0.611727	-0.18545	-0.205768	-0.106569	0.342814	-1.16907	-1.00892	-1.24318	-1.06749	-1.27784	-1.22286	-1.48101	-1.32206
DECR1	1.19323	1.52194	0.980942	1.20693	1.046	1.34047	0.321242	0.0438944	0.830284	0.58946	1.05741	0.730987	-0.813259	-1.07805	-0.688852	-0.71282	-0.309924	-0.460582	-1.4022	-1.50948	-0.938808	-1.013	-0.880599	-1.05523
PAPSS1	1.32149	1.5461	0.900125	0.809169	1.52011	1.19156	0.504744	0.72935	0.619832	0.534444	0.454626	0.228164	-0.928278	-0.939416	-0.872591	-0.872591	-0.00386718	-0.0762608	-1.76545	-1.73389	-0.725947	-0.664691	-0.956122	-0.820616
EI24	1.14037	1.68471	1.46203	1.29943	0.873506	0.827555	0.500598	0.182477	0.514737	0.535945	0.603104	0.730352	-0.289401	-0.354793	0.0110459	-0.425486	-0.554502	-1.00871	-1.50179	-1.523	-1.15363	-1.07587	-1.19958	-1.27911
MTSS1L	1.0524	0.360628	2.12352	1.34249	0.995016	1.40944	0.0577803	0.0482166	0.335125	0.303247	0.0418409	0.26818	-0.0952378	0.00996211	-0.353456	-0.45228	-1.5521	-1.23012	0.0545924	0.679416	-1.14724	-1.15999	-1.6573	-1.43415
CDK5	1.32477	1.05752	1.05065	1.21564	1.61351	1.01283	-0.120629	-0.0914118	0.613243	0.230839	0.912292	0.952681	-0.304527	-0.0166496	-0.199688	0.00827111	-0.976528	-0.952466	-0.637949	-0.854502	-1.48611	-1.23347	-1.53939	-1.57892
RNF14	1.14237	1.71774	0.805836	1.01753	1.10981	1.48162	-0.0925026	-0.279769	0.583287	0.447586	0.642995	0.629425	-1.17539	-1.15911	-1.15368	-0.944703	-0.0192243	-0.103359	-1.87289	-1.87289	-0.116929	-0.266199	-0.252629	-0.268913
TUBA1A	0.832027	1.2188	1.19252	1.21408	1.17163	1.63791	0.870434	0.526786	0.432452	0.447276	0.390675	0.510615	-0.24002	-0.573561	-0.11469	-0.122102	-1.16854	-0.819505	-1.08836	-1.17056	-1.12003	-0.848479	-1.59574	-1.58362
DPAGT1	1.17981	0.946888	1.57429	1.42025	1.14976	0.995727	0.398385	0.420926	0.635068	1.13849	0.172973	0.195514	-0.574645	-0.574645	-0.469452	-0.225256	-0.514535	-0.0223847	-1.62281	-1.07807	-1.62657	-1.02923	-1.23585	-1.25464
MUM1	1.26922	0.950207	1.48281	1.00846	1.2387	1.31637	-0.0151414	0.314963	0.531335	0.439793	0.675582	0.775446	-0.0955871	-0.0123674	-0.303636	-0.0595252	-0.777989	-0.761345	-1.03874	-0.863982	-1.55748	-1.37162	-1.59354	-1.55193
LMO4	0.937173	1.47478	1.08974	1.27136	0.966233	1.52563	-0.348716	-0.501279	-0.44316	-0.123503	-0.145298	-0.406835	-1.17692	-1.21324	-1.12606	-1.35854	-1.32948	-1.32221	-0.464954	-0.610252	0.929909	0.457689	1.20598	0.711961
STK32A	1.30964	0.82184	0.65217	1.18239	1.96711	1.33085	-0.471895	-0.599148	-0.0477197	1.2036	1.30964	0.503708	-0.980905	-1.19299	-1.27783	-1.32025	-0.21739	-0.365851	-0.705191	-1.38387	-0.620356	-0.323434	-0.38706	-0.38706
LYRM1	0.772037	1.83285	0.596649	0.848416	1.56411	1.64615	0.2289	-0.0228664	0.127062	0.630595	0.828614	0.528757	-0.727247	-1.09783	-0.925266	-0.894149	-0.384958	-0.308579	-2.09358	-1.66642	-0.466994	-0.365156	-0.218056	-0.433048
ANKEF1	0.716989	1.58607	1.12256	0.755614	1.31569	1.75988	1.19981	0.697676	0.156917	0.678363	-0.09415	0.0989782	-0.963227	-0.98254	-1.04048	-0.692848	-0.383842	0.118291	-1.6778	-1.50399	-0.885976	-0.499719	-0.905289	-0.576971
TUBE1	0.926569	2.07875	0.70867	0.613152	1.25193	1.6728	-0.744986	-1.20168	0.437042	0.260932	0.917614	0.454952	-1.36883	-1.2763	-1.0196	-1.22257	-0.571861	-0.350977	-1.10616	-1.16586	0.290781	0.0788516	0.329585	0.00721356
INTS10	1.51791	1.52911	0.657468	0.872578	1.57841	1.09441	0.209322	0.0659148	0.825522	0.491654	0.614894	0.267581	-0.68473	-0.615267	-0.404639	-0.599582	-0.034918	-0.00354782	-2.11207	-1.77597	-0.897599	-0.80797	-0.96258	-0.825896
PCMTD1	1.39216	1.78723	0.221052	0.55263	1.44154	1.85072	0.510301	0.178723	0.340984	0.00940647	0.390368	0.439752	-1.15464	-1.35218	-1.18992	-1.23225	-0.0823066	-0.202239	-1.55677	-1.59204	-0.152855	-0.223404	-0.258678	-0.117581
ARL4C	1.27499	1.05082	1.56348	1.25549	0.933865	1.16388	1.15218	1.00014	-0.594366	-0.487156	-0.773699	-0.600214	0.191191	0.236025	0.0761841	0.185343	0.0586407	-0.167475	-1.61968	-1.6996	-0.841924	-1.13431	-1.13821	-1.08558
PACSIN2	1.39189	1.30783	1.31469	1.19118	0.971598	1.06252	0.781181	0.734863	0.094994	0.431225	0.196207	0.364322	0.0812702	-0.0714063	-0.222367	-0.109147	-0.604916	-0.515712	-1.47123	-1.49524	-1.24135	-1.1573	-1.62733	-1.40775
ZNF277	1.27489	1.56868	0.687309	0.929254	1.30081	1.47363	0.367597	0.272548	0.160216	0.168857	0.160216	0.566337	-1.46427	-1.49883	-1.1964	-1.1532	0.19478	0.272548	-1.63709	-1.68893	-0.0126013	-0.0126013	-0.505131	-0.228623
CMC2	1.91811	1.33343	0.694568	0.443811	1.70389	1.13938	1.08393	-0.0123383	0.00908309	-0.909517	0.899961	0.0166436	-0.0324996	-0.423125	0.440031	-0.167328	-0.711684	-0.609617	-0.64868	-1.2321	-0.817531	-1.01662	-1.3077	-1.79409
RFWD2	1.25034	1.27894	1.20093	1.35695	0.979902	1.15933	0.147787	0.220597	0.465031	0.662658	0.795276	0.764072	-1.05618	-0.853351	-0.892356	-1.06918	-0.127851	-0.166856	-1.9065	-1.82588	-0.660924	-0.723333	-0.588114	-0.41129
CERS2	1.27633	1.03164	1.2385	1.37313	1.1761	1.12598	0.207638	0.627254	0.484762	0.568292	0.362415	0.33539	-0.0601499	0.017484	0.00618287	0.174226	-0.885625	-0.800129	-1.39614	-1.10526	-1.29148	-1.33571	-1.65263	-1.4782
CCNJL	0.00416354	1.80281	1.553	2.45232	1.40311	0.00416354	-0.795236	-1.14497	-0.0957614	0.453826	0.253976	-0.0957614	-0.0457989	-0.695311	0.104088	-1.34482	-0.795236	-1.29486	-0.295611	-0.395536	-0.845198	-0.895161	0.853525	-0.145724
DCTD	1.12403	1.1278	1.27298	1.23339	1.36631	1.0948	-0.113797	-0.0402631	0.511243	0.376431	0.561209	0.340606	0.226534	0.20108	0.11529	0.306668	-0.875536	-0.721869	-0.772777	-0.834998	-1.44778	-1.55903	-1.70798	-1.78434
MRPL30	0.931067	1.41927	0.773417	1.18534	1.22094	1.6888	-0.167397	-0.289449	-0.518295	-0.370816	0.066535	-0.340303	-0.518295	-1.0065	-0.965818	-1.11838	0.168245	0.188587	-1.92189	-2.24736	0.473373	0.315724	0.559827	0.473373
MED21	1.07879	1.90745	0.632393	0.731044	1.27856	1.58931	0.763105	0.0898133	0.168734	0.398097	0.916014	0.600331	-1.19265	-1.2469	-1.17045	-1.0644	-0.647601	-0.524288	-1.44174	-1.55026	-0.225869	-0.297391	-0.30479	-0.487294
GPNMB	1.22569	1.56759	0.872364	1.05074	1.20968	1.28858	0.413837	0.257183	0.86436	0.743153	0.624233	0.573921	-0.686171	-0.698749	-0.623281	-0.579829	-0.293964	-0.19677	-1.59751	-1.59179	-1.06923	-1.04636	-1.15956	-1.14813
TMEM187	1.32457	1.27296	1.32457	0.756897	1.60841	0.924619	-0.7784	-1.02353	0.150519	0.382749	0.511766	0.756897	0.292438	0.163421	0.150519	-0.275235	-1.43638	-1.47509	-0.133317	0.344044	-1.28156	-0.713892	-0.971925	-1.87504
ATG7	1.1416	1.32595	1.29138	1.23377	1.22609	0.99182	0.538636	0.861242	0.49639	0.769069	0.388855	0.358131	-0.651932	-0.698019	-0.371573	-0.21411	-0.594324	-0.609686	-1.71192	-1.75801	-0.966857	-0.667294	-1.01678	-1.36243
AK2	1.22128	1.08836	1.24446	1.20821	1.52597	0.91756	-0.103974	-0.110832	0.673607	0.695161	0.657931	0.826445	-0.0687037	-0.336171	0.105035	-0.10724	-0.966792	-0.911274	-0.756149	-0.919765	-1.21075	-1.51707	-1.59317	-1.56214
STARD3NL	0.988859	1.71019	1.06865	0.9729	1.06333	1.39314	0.70054	-0.0814333	0.440946	0.185608	1.09951	0.531378	-0.389967	-0.363369	0.0238936	0.0164463	-0.884684	-0.93256	-1.13896	-0.935752	-1.23577	-1.14215	-1.5741	-1.51665
PSMD10	1.36756	1.64882	0.766594	0.752311	1.44777	1.21265	0.422711	0.241432	0.508407	0.499618	0.877559	0.620471	-0.82757	-1.00555	-0.667164	-0.898983	-0.0903652	-0.303506	-1.69881	-1.83175	-0.650684	-0.677052	-0.584765	-1.1297
ZC4H2	1.08986	1.14915	1.26773	1.01081	1.53454	1.13927	1.15903	1.27761	-0.0662893	-0.0761709	0.53649	-0.323212	-0.382502	-0.214514	-0.748122	0.121462	-0.619661	-0.402265	-1.5683	-1.03469	-1.2422	-1.33114	-1.34102	-0.935873
MFSD1	1.22307	1.49372	1.03672	0.999005	1.22862	1.20754	0.291313	-0.071407	0.510941	0.729461	0.926904	0.65847	-1.10854	-1.08525	-0.825687	-0.851199	-0.314329	-0.333186	-1.84396	-1.89499	-0.380884	-0.482933	-0.407505	-0.705889
AIFM1	1.7898	1.32886	1.01595	1.14381	1.3625	0.541552	-0.336595	0.198368	-0.0909829	-0.0842539	0.558375	0.164723	-0.8581	-0.541832	-0.501458	-0.514916	-1.73961	-1.40652	1.22792	0.787164	-0.955671	-0.824454	-0.817725	-1.4469
AKIP1	1.24618	1.09402	1.21086	0.64027	1.62521	1.36573	-0.828314	-0.672082	0.106363	0.331881	0.507132	0.819597	0.231348	-0.462867	-0.119155	-0.335164	-1.16931	-1.46411	0.561474	0.603589	-1.27392	-1.45053	-1.09731	-1.4709
ACSF2	0.893015	1.04832	1.16856	1.58438	0.958144	1.52927	0.412065	0.11648	0.331906	0.517272	0.832896	0.993213	-0.334411	-0.695124	-0.434609	-0.199144	-0.92558	-1.04582	-0.770273	-0.244233	-1.25122	-1.36144	-1.61194	-1.51174
SEC22B	1.40858	1.63265	0.7256	0.851639	1.31163	1.24969	0.378723	0.0480052	0.655039	0.627569	0.876416	0.783233	-0.890824	-0.906983	-0.844502	-0.830498	-0.319339	-0.517554	-1.77848	-1.73862	-0.575726	-0.605351	-0.713615	-0.827266
RITA1	0.99929	0.777254	1.3377	1.27645	1.45561	1.33311	-0.234924	-0.139985	0.598094	0.169334	0.532248	0.631782	0.120333	0.115739	0.175459	0.0391753	-1.21801	-1.30835	-0.188986	-0.291582	-1.64983	-1.48904	-1.52273	-1.51814
TULP3	1.21763	1.42166	0.619851	1.21405	1.38229	1.31785	0.784508	0.6986	0.286957	0.720077	0.197469	0.48025	-1.18064	-1.21643	-1.24507	-1.12337	-0.38599	-0.153322	-1.49564	-1.7641	-0.364513	-0.396728	-0.464739	-0.550647
RNF8	1.42681	1.55476	0.787043	0.93099	1.47479	0.994967	0.195261	-0.396521	-0.0926325	0.195261	-0.444503	-0.380526	-1.40415	-1.2602	-0.812367	-1.2762	0.22725	-0.220585	-1.5321	-1.89997	0.787043	0.85102	0.243244	0.0513144
PPIL3	1.36401	1.35013	0.423035	0.0931719	1.86402	2.07235	0.207756	-0.556138	-0.212386	-0.267942	0.742482	0.620953	-1.13948	-1.31656	-0.927669	-1.26795	0.572342	0.197339	-0.896418	-1.65684	-0.101274	-0.379054	-0.198497	-0.587388
NEK9	1.34194	1.57865	1.11583	1.14056	0.942718	1.03811	0.0912687	-0.0747815	0.158395	0.289116	-0.353887	-0.693054	-1.18414	-1.18061	-0.982758	-1.12054	0.041807	-0.0076548	-1.9402	-1.96493	0.469298	0.264385	0.494029	0.536425
EEF1A1	1.12972	1.35807	1.14657	1.33549	1.06241	1.11868	0.333337	0.253037	0.682953	0.751587	0.778242	0.680469	-0.894726	-0.912753	-0.79509	-0.742469	-0.255316	-0.119843	-1.81054	-1.78395	-0.827636	-0.723418	-0.922086	-0.842743
FUNDC2	1.40661	1.53277	1.15913	0.819459	1.295	0.935918	-0.141328	-0.117066	0.203197	-0.199557	0.68359	0.68359	-0.214115	-0.553787	0.542869	0.0382131	-1.10697	-1.54854	0.227459	0.111	-1.58736	-0.898311	-1.49516	-1.77661
DVL2	1.16844	0.668123	1.64857	1.41973	0.95979	1.27165	-0.54566	-0.503032	0.367482	0.304661	0.596328	0.634469	-0.0924547	0.212674	-0.328032	-0.527712	-1.39598	-1.51265	0.448251	0.549213	-1.21201	-1.27034	-1.53957	-1.32194
TMEM242	1.55212	1.52446	0.210369	0.749837	1.78728	1.30314	-0.0524483	0.404024	0.0858768	-0.564251	0.0167143	0.155039	-1.75385	-1.58786	-1.42187	-1.28354	-0.0109507	0.0167143	-1.21438	-1.00689	0.570015	0.362527	-0.0386158	0.196537
ECHDC1	1.19473	1.80884	0.353948	0.6509	1.40382	1.71044	0.554258	0.104438	0.274878	0.268728	0.777411	0.664956	-1.20549	-1.22745	-0.890086	-1.00957	0.166816	0.126402	-1.48926	-1.57624	-0.574685	-0.557992	-0.681869	-0.847915
C11orf49	0.821079	0.844033	1.09922	1.57988	1.12352	1.65144	0.0784793	0.213498	0.621253	0.866986	0.644206	0.731967	-0.330626	-0.315774	-0.178055	-0.119997	-0.965211	-0.832894	-1.12723	-0.724879	-1.40807	-1.27305	-1.51068	-1.48908
PAK1	1.16417	1.53656	1.05301	1.06969	1.20308	1.08636	1.14194	0.819577	0.258217	0.302681	-0.280912	-0.575487	-1.00346	-0.842272	-0.686648	-0.564371	0.102592	0.280449	-2.14841	-1.83716	-0.419862	-0.864504	-0.525465	-0.269796
KLHL12	1.2991	1.28116	1.01207	1.05393	1.25724	1.20641	-0.133049	-0.258623	0.432036	0.183877	-0.0911909	-0.162948	-1.31405	-1.25126	-1.03001	-0.967221	0.207796	0.0104645	-2.06151	-2.02563	0.354299	0.303471	0.255633	0.438015
PDCD4	1.30981	1.45104	0.544179	0.692845	1.18344	1.92677	0.350914	0.120481	0.36578	0.886111	0.291447	0.350914	-1.35875	-1.28441	-1.26211	-1.36618	-0.273483	0.0015486	-1.59661	-1.49998	-0.258617	-0.191717	-0.0950843	-0.28835
TRAPPC3	1.1824	1.04427	1.20102	0.782768	1.49977	1.39734	-0.517772	-0.882481	0.529799	0.0758519	0.981419	0.42737	-0.340849	-0.644256	-0.156166	-0.295066	-1.34729	-1.78882	0.753281	0.572478	-0.87317	-1.16261	-0.961631	-1.47766
ATPAF1	0.994794	1.6296	1.00125	1.10454	1.20783	1.15188	0.398725	0.0694876	0.379358	0.390117	1.02277	0.86353	-0.345824	-0.378102	-0.440507	-0.451266	-0.274812	-0.530886	-1.86935	-1.82847	-1.18936	-1.0043	-0.881641	-1.01936
CEP57	1.14641	2.03873	0.549893	0.786529	1.4077	1.15627	0.584402	0.451294	0.0125302	-0.105788	0.239307	0.352695	-1.21009	-1.32841	-1.33827	-1.23474	0.500593	-0.0170493	-1.69816	-1.64886	0.0174602	-0.160017	-0.278336	-0.224106
PCID2	1.17409	1.37901	0.784744	1.31241	1.36023	1.07163	0.422719	0.537132	0.615685	0.511517	0.733514	0.364658	-0.757279	-0.967322	-0.830709	-0.905846	-0.3611	-0.120319	-1.99705	-2.01241	-0.675311	-0.367931	-0.656527	-0.615543
RNF13	1.31071	1.53423	0.837984	0.897075	1.09747	1.39807	0.457744	-0.0175561	0.588773	0.473159	1.06921	0.72494	-1.15571	-1.17112	-1.13772	-1.16855	-0.0689399	0.0261201	-1.53595	-1.53081	-0.644438	-0.6393	-0.739498	-0.6059
PPT1	1.25168	1.61376	0.807539	1.01701	1.20417	1.1797	0.634058	0.672929	0.688046	0.629019	0.515284	0.432503	-0.75667	-0.904237	-0.703402	-0.650134	-0.17864	-0.271499	-1.85874	-1.72845	-0.808498	-0.791222	-1.01437	-0.97982
CCDC91	1.1487	1.77986	0.56004	0.510985	1.41686	1.65232	0.543688	0.249361	0.524067	0.406336	0.596013	0.540418	-1.00971	-1.16668	-1.0653	-1.00644	0.24282	0.144711	-1.52315	-1.61144	-0.532242	-0.754623	-0.71865	-0.92795
FYN	1.05667	0.959123	1.21962	1.23957	1.27615	1.31606	-0.0529305	0.184287	0.609948	0.673132	0.589995	0.546764	-1.33435	-1.30442	-1.46958	-1.2889	-1.02175	-0.851045	-1.41416	-1.33546	0.22641	0.378273	-0.0861853	-0.117223
TARS	1.33821	1.58221	0.551834	0.739123	1.52085	1.33153	0.379086	0.358437	0.238037	0.238328	0.55067	0.538165	-1.31989	-1.2818	-1.3039	-1.28878	-0.0571464	0.0455136	-1.71861	-1.71716	-0.169985	-0.130724	-0.232512	-0.191506
PCYT1B	1.26385	1.34166	0.999275	0.999275	0.905897	1.54398	0.392318	0.999275	-0.105699	0.345629	-0.634841	0.29894	-0.961664	-0.572589	-1.17955	-0.759345	-0.199077	0.641326	-1.77094	-2.25339	-0.37027	-0.354707	-0.68153	0.112183
FADS2	1.43123	0.911052	1.04701	1.41941	1.11794	1.11203	0.136695	0.16625	0.384962	0.745541	0.733719	0.721896	-0.200239	0.16625	-0.531262	0.219451	-0.850463	-0.738152	-1.00415	-1.03962	-1.25242	-1.41202	-1.62482	-1.66029
NT5C2	1.28314	1.60756	0.717806	0.980199	1.16626	1.28314	0.486422	0.297976	0.309903	0.178706	0.0999879	-0.16002	-0.935274	-1.03308	-1.18574	-1.23822	0.703493	0.343298	-1.92521	-2.09458	-0.291217	-0.174333	-0.152864	-0.267363
CDK4	1.19084	1.26474	1.28235	1.0337	1.23113	1.03237	-0.0812273	-0.323742	0.452091	0.319229	1.0273	0.795721	0.0740461	-0.285591	0.106862	-0.0737571	-1.23511	-1.23457	-0.226629	-0.255977	-1.47949	-1.41759	-1.55712	-1.63956
ANKRD27	1.51007	1.52154	0.936489	0.795962	0.99098	1.27777	0.784491	0.707057	0.325626	0.374381	0.110534	0.153552	-0.893232	-0.741233	-0.962062	-0.878892	-0.0586725	0.291212	-2.1293	-2.01458	-0.683875	-0.399953	-0.580631	-0.437236
TMEM63A	0.844604	1.17465	1.69723	1.60372	0.701583	1.00963	0.34403	0.68508	0.520056	0.8171	0.283521	0.492552	-0.112537	-0.123539	-0.184048	-0.442586	-0.552602	-0.734129	-0.987167	-1.13569	-1.50424	-1.36122	-1.47674	-1.55925
PPIL1	1.36203	1.50127	0.43879	1.18041	1.34689	1.19857	0.82322	0.25717	0.423655	0.214791	0.459979	0.417601	-0.617636	-0.95666	-0.938498	-0.962714	0.142143	0.102792	-1.83147	-2.15233	-0.590393	-0.333097	-0.663041	-0.823472
ZMAT2	1.31325	1.6027	0.95541	0.981182	1.09518	1.07634	0.318029	-0.34215	0.681822	0.445902	0.821589	0.535115	-1.33936	-1.69324	-0.962679	-1.32647	-0.306465	-0.559236	-1.42361	-1.6407	-0.0279205	0.175288	-0.025938	-0.354045
PIGU	1.12893	0.960695	0.624218	1.12493	1.94609	1.23308	0.700326	0.295753	0.0313778	0.584161	-0.34115	-0.757741	-0.0407244	-0.429275	0.00333806	0.536093	0.331804	-0.749729	-1.65501	-2.26388	-0.625553	-0.353167	-0.925979	-1.35859
PTER	1.34988	1.48576	0.398736	0.806369	1.54399	1.42752	0.321092	0.495791	0.340503	0.437558	0.82578	0.515202	-1.32885	-1.54237	-1.09592	-1.01827	-0.338885	-0.00889674	-1.60061	-1.58119	-0.552407	-0.222419	-0.377707	-0.280652
CASC10	1.34699	0.869876	2.04332	1.08909	0.31539	1.34699	-0.20041	-0.14883	-0.213305	0.23802	0.405655	-0.290675	0.31539	0.23802	0.36697	-0.909635	-1.23201	-1.09017	0.818295	-0.0198798	-1.56728	-1.55439	-0.368045	-1.79939
LAPTM4A	1.22018	1.55603	0.845281	0.816607	1.26868	1.28851	0.596978	0.158024	0.668662	0.632362	0.899883	0.541155	-0.202229	-0.473106	-0.289471	-0.445042	-0.454803	-0.558517	-1.55844	-1.55143	-1.11613	-1.15945	-1.25371	-1.43002
AAGAB	1.22411	1.74312	0.78452	0.843625	1.16131	1.23519	0.426199	0.383718	0.169464	0.200863	0.283979	0.211945	-1.1844	-1.3063	-1.1844	-1.16039	0.0549487	0.169464	-1.96199	-1.99155	0.0752659	0.0383256	-0.0817305	-0.135294
WDR12	1.27222	1.47398	0.949881	1.19102	1.09259	1.00155	-0.00973974	-0.238572	0.396254	0.657074	0.880985	0.364266	-1.18835	-1.55498	-1.2228	-0.991506	-0.122926	-0.376364	-1.84532	-1.7469	-0.302547	0.344582	-0.0564905	0.0320899
KIAA1462	1.2378	1.38708	1.14823	1.35722	0.998946	0.849664	0.580956	1.17808	0.670525	0.760094	0.312248	-0.0161722	-0.882008	-1.06115	-0.852152	-0.822295	-0.374449	0.0435406	-1.68813	-1.74784	-0.762582	-0.553588	-0.971577	-0.792439
SLC11A2	1.29999	1.75373	0.891066	0.926544	1.00497	1.1002	0.385042	0.181512	0.672598	0.566165	0.386909	0.235662	-1.11436	-1.02846	-0.961243	-0.974314	-0.356255	-0.188203	-2.16375	-2.00877	-0.227415	-0.242353	-0.191937	0.0526719
CYP2U1	1.3523	0.993962	1.28831	0.776399	1.48028	1.08355	0.610028	0.635624	0.392466	0.776399	0.840388	0.430859	-1.09208	-1.05368	-1.00249	-0.772133	-0.183435	-0.452189	-1.71917	-1.80875	-0.682549	-0.477784	-0.887313	-0.528975
ACOT8	1.21412	0.610577	1.25552	1.4084	1.47528	1.01029	-0.870414	-0.701613	0.000663527	0.532546	0.374892	0.70294	-0.228651	-0.483445	0.155132	-0.0343707	-1.36726	-1.72079	0.465663	1.0071	-1.32586	-0.988256	-1.33064	-1.16183
MCU	1.73773	1.64415	0.474493	1.19033	0.820712	1.10611	0.886213	0.193774	0.352848	0.254596	0.189095	-0.465915	-0.737276	-0.784063	-0.919744	-1.06946	-0.470594	-0.246019	-2.12683	-2.09408	0.263954	0.0814864	-0.044837	-0.236661
ST13	1.26692	1.45075	0.613496	0.987256	1.37583	1.27389	0.894905	0.699748	0.474969	0.456673	0.565578	0.356481	-1.09239	-1.06712	-0.973897	-0.9617	-0.185428	0.00101644	-1.81725	-1.73362	-0.615819	-0.62366	-0.552219	-0.794423
MOSPD1	1.35605	1.65614	0.551797	0.566801	1.34104	1.49409	0.266708	-0.138418	0.410753	0.245701	1.05895	0.725851	-1.24276	-1.27877	-1.26677	-1.06871	-0.513535	-0.330478	-1.62088	-1.63588	-0.0363863	-0.258455	0.0626445	-0.345483
PCMT1	1.03423	1.58217	0.92954	0.904387	1.25041	1.26265	0.720835	0.556319	0.482219	0.119875	0.845922	0.526407	-0.330846	-0.632006	-0.449134	-0.376393	-0.107185	-0.0398828	-1.55724	-1.48382	-1.20509	-1.03174	-1.45119	-1.55044
TCTN3	1.20984	1.49302	0.779576	1.07593	0.961778	1.43155	0.755428	0.406389	0.994707	0.852018	0.182477	0.0156409	-0.682437	-0.427792	-0.544139	-0.45194	-0.276323	-0.243394	-2.02591	-1.72077	-0.772441	-1.1588	-1.11929	-0.735123
DTNBP1	1.10044	0.734966	1.71464	1.39993	1.09029	0.907551	-1.2193	-0.757385	-0.275163	-0.224403	0.222288	0.72989	0.146147	-0.0213616	-0.183794	0.557305	-1.1787	-1.64569	0.105539	1.34917	-1.00103	-1.19392	-1.36143	-0.995959
PLEKHB2	1.34371	1.61731	0.939641	0.984908	1.01287	1.04216	0.538234	0.514935	0.755247	0.971594	0.37381	0.388455	-0.805783	-0.77849	-0.934261	-0.932263	-0.200676	-0.31584	-1.92813	-1.89285	-0.671981	-0.671981	-0.654673	-0.695945
PLRG1	1.18598	1.58829	0.628818	0.910854	1.33114	1.29381	0.234799	0.0343327	0.367521	0.386877	0.73942	0.355079	-1.40073	-1.32884	-1.24727	-1.3869	0.079956	0.122814	-1.78369	-1.70903	-0.191019	-0.0320285	-0.0638266	-0.116363
LCA5	1.21548	1.81572	0.295117	0.575228	0.855338	2.17586	-0.185073	-0.545216	-0.665263	-0.865342	-0.345137	-0.5052	-1.34553	-1.14545	-1.10544	-1.2655	-0.0650257	0.135053	-0.945374	-1.02541	0.975386	1.09543	0.45518	0.415164
MTIF3	1.43433	1.35891	0.722379	1.04819	1.20807	1.15679	0.57456	0.465958	0.19747	0.0164663	0.990868	0.589644	-1.18721	-1.0967	-1.04844	-0.825199	0.514225	0.300038	-1.41044	-1.82977	-0.490343	-0.891567	-0.785982	-1.01224
TRIQK	1.22822	1.77846	0.414416	0.724217	1.25134	1.52877	0.636363	0.33581	0.303443	0.50227	0.83519	0.724217	-1.17158	-1.06523	-1.11147	-1.10222	0.0537527	0.155478	-1.40277	-1.49525	-0.704565	-0.736932	-0.801667	-0.880273
GSTM1	1.0336	0.971636	1.45129	0.953276	1.46506	1.04967	0.301503	0.315273	1.06344	0.691649	0.592965	-0.00831929	-0.0266791	-0.113888	0.00315559	-0.042744	-0.715172	-0.699107	-1.24761	-1.15122	-1.44268	-1.50235	-1.41055	-1.53218
NTAN1	1.10601	1.35916	1.23612	0.902419	1.22993	1.08034	0.363357	-0.186326	0.502327	0.517375	0.813018	0.694407	0.181015	-0.241206	0.0482411	0.168623	-0.828066	-0.664311	-0.99182	-1.05909	-1.47512	-1.59904	-1.52469	-1.63267
NIF3L1	0.740696	1.96279	0.875983	1.38105	0.993231	0.957155	1.17361	-0.219841	0.307778	-0.765498	0.00563695	0.461103	-1.03607	-1.19391	-1.02705	-1.0496	-0.0124013	-0.305523	-1.76211	-1.80721	0.0732804	0.0913186	0.605409	-0.449829
ANXA1	1.21471	1.64598	0.459247	0.518593	1.56836	1.49607	0.514643	0.34817	0.298152	0.240757	0.960476	0.770969	-1.20268	-1.23666	-1.0393	-1.02864	0.204969	0.240329	-1.37672	-1.34988	-0.812337	-0.697262	-0.872492	-0.865449
EIF3L	1.04541	1.39045	0.915051	1.21294	1.2257	1.1031	0.436873	0.540608	0.68983	0.655992	0.548929	0.408027	-0.741929	-0.792964	-0.897808	-0.733053	-0.210497	-0.0712597	-2.20753	-1.99118	-0.568853	-0.43017	-0.804613	-0.723068
PSMC1	1.19777	1.70273	0.894023	0.813987	1.28231	0.998165	0.687024	0.205526	0.514739	0.543346	0.86863	0.520203	-0.868041	-1.10525	-0.568471	-0.784791	0.0448123	0.0412766	-1.81336	-1.85257	-0.765506	-0.657185	-0.904041	-0.995326
TM7SF3	1.20676	1.40368	1.20676	1.00096	1.05951	0.997415	0.646143	0.340997	0.573405	0.55389	0.933548	0.697592	-0.27639	-0.487509	-0.0564017	-0.365096	-0.664919	-0.588633	-1.19538	-1.27876	-1.32489	-1.38343	-1.50052	-1.49875
L3MBTL3	1.20982	1.30056	0.846876	0.756139	1.30056	1.45935	1.14177	0.620034	0.0982981	0.32514	0.733455	0.234403	-1.03591	-1.44423	-1.08128	-1.08128	0.120982	-0.332701	-1.42154	-1.82986	-0.809069	0.00756139	-0.741017	-0.37807
FLVCR2	1.3355	0.96634	1.24864	1.48751	0.96634	0.857762	-0.901193	0.249728	0.749185	0.0760042	-0.249728	0.184582	-1.00977	-1.83496	-1.42236	-1.37893	-1.66124	-0.792616	-0.488599	-0.314875	0.553745	0.922909	0.184582	0.271444
CTH	1.17849	1.679	0.692289	0.867465	1.27502	1.16419	-0.952223	-0.877147	0.358024	0.384837	0.250773	0.0183965	-1.39553	-1.33654	-1.28113	-1.29185	-1.12561	-1.00942	-0.735934	-0.757384	0.683351	0.763789	0.826352	0.620788
NME7	1.36043	1.48544	0.666946	0.530137	1.27551	1.53734	0.633923	0.350869	0.419274	0.268312	0.968871	0.801397	-1.12573	-1.15875	-1.01958	-1.11158	0.00884544	0.23293	-1.40878	-1.47719	-0.557263	-0.741248	-0.859187	-1.08091
BEX3	1.16484	1.07236	1.00888	0.751029	1.62724	1.22989	0.746718	0.482208	0.386985	0.0578167	0.676966	0.427739	-0.0969707	-0.28585	0.116989	-0.0934439	-0.292512	-0.337577	-1.22006	-1.09349	-1.37563	-1.49123	-1.56255	-1.90034
EXT2	1.44716	1.4612	1.14811	1.05724	0.934149	0.802799	0.611143	0.460793	0.756537	0.691275	0.659057	0.431879	-0.244698	-0.356222	-0.0670863	-0.147218	-0.74862	-0.684184	-1.5202	-1.4475	-1.1848	-1.26246	-1.40041	-1.39794
HSPA9	1.33983	1.5345	0.671328	0.691328	1.3475	1.263	0.27166	0.225994	0.592828	0.558995	0.481494	0.403827	-1.28068	-1.30701	-1.22951	-1.26284	0.09766	0.0736599	-1.81284	-1.84451	-0.202174	-0.171841	-0.208674	-0.233508
CDC25C	1.16954	1.28898	1.40842	1.15868	0.615761	1.20211	0.908938	0.290009	-0.339777	-1.00214	-0.904413	-1.16501	-0.817546	-1.47991	-1.37132	-1.16501	-1.18673	-0.687246	-0.415786	-0.394069	0.507177	0.702628	1.11525	0.561469
PDE6D	1.20899	1.12968	0.936375	0.631547	1.37007	1.56586	0.673678	0.363894	0.505155	0.453111	0.923984	0.316806	0.23998	-0.332502	0.133414	-0.498546	-0.855418	-0.887636	-1.17264	-0.969419	-1.23212	-1.4056	-1.33373	-1.76495
TAX1BP1	1.20763	1.76603	0.428022	0.664951	1.3374	1.42981	0.3769	0.110477	0.300217	0.287437	0.801603	0.605964	-1.39466	-1.34354	-1.27964	-1.34846	0.330694	0.140953	-1.55688	-1.55983	-0.321108	-0.257206	-0.330939	-0.395825
CDC42EP1	0.724975	0.180215	1.958	1.58142	0.926061	1.46077	-0.536381	-0.296906	0.200324	0.465392	0.232315	0.527545	0.236885	0.501953	0.134514	0.0696183	-0.961403	-1.04641	-0.317015	0.161935	-1.4303	-1.476	-1.72919	-1.56832
ANXA2	1.22562	1.37747	1.08486	1.1155	1.14767	0.876811	0.676235	0.558792	0.715589	0.503782	0.634692	0.434592	-0.455938	-0.593082	-0.464361	-0.442138	-0.220719	-0.0157649	-1.90822	-1.84755	-0.988714	-1.00708	-1.18715	-1.22089
CEP162	1.39711	1.70845	0.587644	0.36971	0.930113	1.83298	0.556511	0.400844	-0.657695	-0.0661586	0.338577	-0.221826	-1.52943	-1.5917	-1.15583	-1.2181	0.805579	0.27631	-1.28036	-1.4049	0.214043	0.120642	-0.502027	0.0895087
PPIC	1.15665	1.32896	1.01018	0.829256	1.23419	1.26578	0.625352	0.073951	0.504733	0.679918	0.0280009	0.197442	-1.57738	-1.19829	-0.819205	-1.35912	-0.471707	-0.397038	-1.80139	-1.85595	0.610993	-0.112721	0.0940542	-0.0466681
SLC35F2	1.04668	1.51658	1.39769	1.22218	0.429569	1.2052	0.43523	-0.0233538	-1.38778	-1.18397	-1.55763	-1.55763	-0.351723	0.0502461	-0.634799	-0.447969	0.384277	0.0955384	-1.43308	-1.31418	1.03535	0.225754	0.412584	0.43523
IFT81	0.996945	1.8201	0.260436	0.41404	1.63105	1.69407	0.827587	0.276191	0.224989	0.268314	0.252559	0.00443086	-1.25984	-1.09836	-1.2047	-1.24015	0.713369	0.429794	-1.47646	-1.50403	-0.50758	-0.37367	-0.586351	-0.56272
VDAC3	1.0317	1.66622	1.0931	0.970293	1.02488	1.01942	0.69465	0.489965	0.306431	0.352826	0.903429	0.902064	-0.890977	-0.893024	-0.435894	-0.681516	0.127672	-0.176626	-1.78886	-1.64422	-1.00287	-0.962617	-0.964664	-1.14138
ALDH7A1	1.03775	1.67358	1.0233	1.0233	1.0233	1.0233	1.16058	0.929366	0.307982	0.524744	0.373011	0.300757	-0.580741	-0.609643	-0.429008	-0.392881	-0.0821889	-0.241148	-1.52004	-1.58507	-1.20213	-1.1371	-1.39721	-1.2238
HINT3	1.25526	1.67146	0.467688	0.672584	1.40893	1.32569	0.595748	0.0771031	0.422866	0.525315	0.320418	-0.0445544	-1.49804	-1.2035	-1.33156	-1.26753	0.371642	-0.147003	-1.69013	-1.75416	0.166745	-0.307078	0.045088	-0.0829725
TMEM106C	1.11746	1.49668	1.20324	1.07984	1.10768	0.788655	0.901517	0.765331	0.353008	0.380847	0.44104	0.0723572	0.0174309	-0.242152	0.152113	-0.00213184	-0.657484	-0.405426	-1.1774	-1.17289	-1.57543	-1.33541	-1.66722	-1.64164
MICU1	1.46422	1.27335	0.576856	0.877384	1.31599	1.27132	1.10075	0.629652	0.633713	0.578887	0.0651481	0.0103222	-0.769424	-1.11869	-0.954208	-0.879076	-0.383612	-0.383612	-2.09134	-1.9492	-0.294266	-0.166339	-0.41204	-0.395796
SLC38A9	1.18193	1.85335	0.616861	0.430723	1.19522	1.49437	0.0783888	-0.0545674	0.291119	0.277823	0.563679	0.331006	-1.21129	-1.33095	-1.1581	-1.1714	0.131571	-0.0412718	-1.86942	-1.80959	0.37754	0.457314	-0.473379	-0.160932
ARPC1A	1.21072	1.0614	1.28899	1.06352	0.989075	1.15116	0.385409	0.284586	0.32415	0.310536	0.607902	0.704046	0.0527339	0.344569	0.154834	0.195248	-1.0023	-0.688767	-1.06101	-0.987409	-1.57321	-1.43197	-1.6936	-1.69062
SPR	1.14551	1.21238	1.19861	1.07471	1.23795	0.893777	-0.593038	-0.231168	0.431606	0.113003	0.636141	0.927211	-0.123	0.189703	0.15627	0.17987	-1.38365	-1.18501	0.313605	0.0776022	-1.49771	-1.40331	-1.70618	-1.66488
NUB1	1.43414	1.34299	0.693924	0.684494	1.43257	1.15912	0.30574	0.159582	0.403179	0.395321	0.577626	0.301025	-1.17313	-1.27843	-1.20299	-1.10398	0.151724	-0.299323	-1.94007	-2.07208	0.198872	-0.209742	-0.000720313	0.0401411
UPF3A	1.42678	1.43325	0.712143	0.64262	1.31522	1.21174	0.746096	0.293386	0.560162	0.595732	0.610283	0.256199	-0.949951	-1.2717	-0.794736	-1.00492	0.464769	-0.0396795	-1.74866	-2.00735	-0.42125	-0.734913	-0.547362	-0.747848
RPS6KA1	0.841711	0.952257	1.3656	1.52902	1.01474	1.03396	0.466816	0.94745	-0.138783	0.164016	0.322626	0.519686	-0.571354	-0.3791	-1.01834	-0.369488	-1.75852	-1.87387	0.346658	0.788841	-1.18176	-0.749189	-1.30192	-0.951055
ATG5	1.28612	1.58714	0.40756	0.594823	1.34388	1.51714	0.629826	0.40756	0.082037	0.208046	0.668328	0.584323	-1.26556	-1.40557	-1.00654	-1.1518	0.451313	0.187044	-1.75559	-1.67159	-0.385246	-0.273238	-0.485003	-0.555008
GPR1	0.935587	1.62326	0.522982	0.600719	1.29437	1.75482	-0.00323905	-0.52946	0.911668	0.552881	0.445245	0.30173	-1.49221	-1.31281	-1.33075	-1.27095	-0.385945	-0.702874	-1.49221	-1.31281	-0.104895	0.0625386	0.379467	0.552881
COPS4	0.939893	1.86424	0.742667	0.630985	1.17039	1.38187	0.573955	0.305443	-0.00584153	0.241285	0.692766	0.638113	-1.2486	-1.48622	-1.12979	-0.789993	0.331581	-0.0937616	-1.81414	-1.88305	-0.262473	0.0274255	-0.348017	-0.478709
HEXB	1.0863	1.22303	1.12033	1.12187	1.05165	1.12311	0.623824	0.41254	0.882748	0.815929	0.754678	0.616709	-0.626248	-0.630269	-0.602119	-0.664297	-0.236161	-0.258743	-1.74392	-1.72938	-1.04943	-1.00241	-1.06336	-1.22638
FLI1	1.26173	1.10263	1.15566	0.943535	1.57992	0.678373	0.996568	0.83747	-0.594405	-0.48834	0.041984	-0.382275	-0.329243	0.678373	0.307146	-0.382275	0.148049	0.254114	-1.54899	-2.18538	-1.28383	-1.33686	-0.647437	-0.806535
APOBEC3C	0.796087	1.23818	1.06041	1.08848	1.61011	0.920062	0.644043	0.608956	0.0592582	0.510712	0.637026	0.173876	0.27212	0.000779713	0.445216	-0.0506814	-0.953589	-0.888094	-1.10096	-0.939555	-1.80504	-1.30212	-1.53837	-1.48691
DHX32	1.15682	1.3847	0.89638	0.994044	1.12155	1.15953	0.828558	0.711905	0.576261	0.627805	0.51929	0.524716	-1.09216	-1.05147	-0.999922	-1.00263	-0.302712	-0.175207	-1.94672	-1.89789	-0.45192	-0.584852	-0.384098	-0.61198
ABI1	1.61691	1.46709	0.733001	0.429626	1.2199	1.24237	0.313519	0.231121	0.238611	0.57944	0.658093	0.212394	-1.091	-1.30074	-1.12096	-1.18463	-0.341921	-0.386866	-2.00487	-1.87003	-0.143417	0.100033	0.100033	0.302283
FAM92A	1.04596	1.64884	0.60187	0.741825	1.1267	1.5331	0.77143	0.246602	-0.00370071	0.0312878	0.94099	0.539968	-0.953775	-0.899946	-0.961849	-0.929552	0.440385	0.626093	-1.71814	-1.8877	-0.768066	-0.725003	-0.878415	-0.5689
MAPK14	1.2793	1.81361	0.558517	0.838223	1.07848	1.1251	0.633822	0.443765	-0.101304	-0.341565	-0.477832	-0.606927	-1.33488	-1.28468	-1.152	-1.03724	0.472453	0.092339	-1.77596	-1.84409	0.515485	0.275224	0.397147	0.433007
LDHB	1.25662	1.45639	0.949866	0.870506	1.15163	1.0078	0.754304	0.52864	0.471573	0.451216	1.01648	0.878849	-0.801114	-0.878271	-0.593338	-0.68885	-0.106169	-0.10777	-1.53717	-1.56074	-1.05241	-0.993272	-1.23309	-1.2417
REEP5	1.09373	1.34071	0.777659	0.968328	1.35862	1.15132	0.606184	0.531964	0.675286	0.626659	0.983683	0.579312	-0.924286	-1.06633	-0.773286	-0.770727	-0.0106105	0.17366	-1.45918	-1.59355	-1.02794	-0.903812	-1.13287	-1.20453
FLOT2	0.988721	0.811713	1.37155	1.37875	1.04635	1.08957	0.366107	0.509154	0.496804	0.646026	0.694394	0.771578	-0.166974	0.0645769	-0.157712	-0.015694	-0.903819	-0.859567	-0.955274	-0.946012	-1.49865	-1.42352	-1.65301	-1.65507
MED20	1.21433	1.32189	1.30396	0.562968	0.873708	1.39958	-0.434986	-0.674017	-0.626211	0.0968573	-0.452914	-0.638163	-0.936951	-1.02061	-0.954879	-1.1461	0.0490511	0.0669784	-1.72575	-1.66002	0.186494	1.1725	0.867732	1.15457
TPM3	1.15919	1.35828	1.00515	1.20174	0.990693	0.961219	0.963999	0.643956	0.454877	0.242164	0.529675	0.429296	-0.276968	-0.376512	-0.351765	-0.303105	-0.0812157	-0.241376	-2.05431	-2.05347	-0.958206	-0.988792	-1.08333	-1.1712
CAP1	1.16083	1.5038	0.860834	0.955684	1.01713	1.17191	0.879132	0.653507	0.767998	0.729555	0.465653	0.292909	-0.641993	-0.672211	-0.588273	-0.626045	-0.075915	-0.0864912	-1.90493	-1.84802	-1.01317	-0.909756	-1.07981	-1.01233
CYB561	1.04788	1.05527	1.26946	1.05896	1.16975	1.06635	0.560411	0.464393	0.42377	0.335138	0.216963	0.379454	0.216963	0.298209	0.10248	0.0323136	-0.270511	-0.277897	-1.28978	-1.19745	-1.54828	-1.66646	-1.61107	-1.83634
WASHC2A	1.13763	1.45944	0.867308	0.832714	1.1513	1.21245	0.317015	0.365286	0.768352	0.76272	0.356437	0.457806	-1.23008	-1.27111	-1.31697	-1.27674	-0.210751	-0.15363	-1.86083	-1.86565	-0.164893	-0.160871	-0.185006	0.00807874
FUT10	0.842603	1.81268	0.917224	1.10378	0.618738	1.36495	0.767981	0.133697	-0.64983	-0.425965	-0.127479	-0.0155462	-1.20949	-0.985628	-1.65722	-0.873695	0.357562	-0.836384	-1.69453	-1.39605	0.991846	0.842603	-0.239411	0.357562
ATP5A1	1.10655	1.27238	1.02015	1.22826	1.02272	1.00397	0.926022	0.871605	0.284049	0.311993	0.602462	0.41715	-0.241	-0.153859	-0.182171	-0.121503	-0.304977	-0.330347	-1.57679	-1.49112	-1.33044	-1.13814	-1.55436	-1.6426
SNX2	1.4758	1.82323	0.128519	0.13624	1.49896	1.58775	0.406468	0.298377	0.120798	0.0667527	0.263633	0.23275	-1.33843	-1.45038	-1.33457	-1.34615	0.286795	0.255912	-1.52759	-1.51601	-0.118546	0.109217	-0.0645008	0.00498635
SCD	1.12697	1.27526	0.924537	1.21065	0.936843	1.17373	0.840857	1.1042	0.579355	0.794709	0.039738	0.134494	-0.798298	-0.692467	-0.550948	-0.359591	0.0920384	0.202177	-1.63203	-1.59326	-1.19024	-1.07949	-1.33238	-1.20686
ACSL5	1.85049	1.22667	0.71018	0.488825	1.17301	1.18643	0.85775	0.71018	0.555902	0.656518	0.542487	0.0327001	-1.17469	-1.03383	-0.597826	-0.638072	0.220516	-0.0477925	-1.73143	-1.89912	-0.832596	-0.79235	-0.79235	-0.671611
SLC25A43	1.22114	1.26844	0.829862	0.943806	0.982505	1.38239	0.569724	0.565424	0.851361	0.810513	0.558974	0.505227	-0.341834	-0.399882	-0.621321	-0.397732	-0.245089	-0.156943	-1.78012	-1.68982	-1.1416	-1.1846	-1.34369	-1.18675
FADS1	1.25898	1.37893	1.09405	1.16556	0.933732	0.79533	0.938346	0.858765	0.752657	0.715749	0.361671	0.233649	-0.381086	-0.270364	-0.386853	-0.363786	-0.367246	-0.360326	-1.58634	-1.66015	-1.26916	-1.24033	-1.29223	-1.30953
SEC23B	1.4712	2.07886	0.423959	0.708395	0.979901	0.962662	0.592035	0.0188546	0.0748797	0.0360931	0.18693	-0.679305	-1.037	-0.743949	-1.2611	-0.713782	-1.44642	-0.752568	-1.76964	-1.13182	0.540319	0.99283	-0.437966	0.906637
RPL14	1.08113	1.16163	0.858999	1.07146	1.56061	0.890855	0.463899	0.362935	0.561966	0.657401	0.618635	0.494175	-0.758787	-1.04312	-0.806176	-0.965124	0.501415	0.322655	-1.88926	-1.9951	-0.719165	-0.745624	-0.820524	-0.864884
TFG	0.798409	1.31453	0.699793	1.19359	1.03235	1.58446	0.820004	0.452892	0.83728	0.658043	0.105215	0.106654	-1.03139	-1.1912	-0.731945	-0.889587	-0.296449	-0.25038	-2.19248	-2.001	-0.20863	-0.0553068	-0.436816	-0.318044
FOXJ2	0.734821	0.509684	2.12316	2.36706	0.472162	0.415877	-0.0156345	-0.503431	-0.569095	-0.578476	-2.14505	-2.14505	-0.437766	-0.0812993	-0.569095	0.284548	-0.447146	-0.137584	-0.315817	-0.240771	-0.0437766	0.397116	0.387735	0.537826
SPG20	1.2853	1.56149	0.509476	0.687741	1.15223	1.42591	0.0776245	-0.0228061	0.341255	0.552159	0.700295	0.562203	-1.50416	-1.55688	-1.41377	-1.41126	-0.33163	-0.288947	-1.47654	-1.54182	0.198141	0.313637	0.105243	0.0751138
CYB5B	1.10875	1.60768	0.855499	0.706196	1.3242	1.01803	0.812031	0.732655	0.664618	0.42082	0.772343	-0.00062997	-0.100795	-0.486337	0.061737	-0.149933	-0.303015	-0.597841	-1.45964	-1.5598	-1.31979	-1.12891	-1.39349	-1.58437
EXOC4	1.26654	1.31568	0.843476	1.18624	0.980102	1.02205	0.95853	0.94295	0.763179	0.678087	0.143567	0.270606	-0.792441	-0.631846	-0.781655	-0.653418	-0.0445932	0.104018	-1.85669	-1.77879	-1.00937	-0.828396	-1.08247	-1.01536
EPRS	1.30125	1.71806	0.514107	0.615105	1.1754	1.28281	0.453989	0.482044	0.607089	0.533345	0.872409	0.759387	-1.23732	-1.21969	-1.19484	-1.16679	0.0860686	0.169432	-1.52829	-1.481	-0.646566	-0.677827	-0.711493	-0.706684
RALB	1.19643	1.49342	0.819213	1.19984	1.0155	0.868712	1.25787	0.769715	0.62122	0.472724	0.344711	0.0118768	-0.611121	-0.559916	-0.363629	-0.592346	-0.196358	-0.34656	-2.05511	-2.03975	-0.856906	-0.570157	-0.954196	-0.92518
SCRN1	1.37136	1.43211	0.881	0.957664	0.95911	0.987316	0.971405	1.0148	0.410892	0.485386	0.3769	0.29662	-1.01462	-0.971948	-1.12744	-1.06669	-0.0237766	0.0709682	-1.92229	-1.88613	-0.585736	-0.45049	-0.632747	-0.533663
RAB5B	1.21922	1.55026	0.652052	1.04328	1.11736	1.00161	0.158962	-0.00540161	0.457594	0.82799	-0.306349	-0.329498	-1.23465	-1.30873	-1.04251	-1.26475	-0.813329	-0.980007	-1.54718	-1.6282	0.490004	0.568713	0.936794	0.436759
CD68	0.991714	1.0514	1.2137	0.966676	1.18039	1.17168	0.739992	0.753852	0.693493	0.723002	0.196979	0.213522	-0.00869067	-0.111526	0.0630702	-0.137011	-0.428972	-0.400581	-1.49756	-1.40367	-1.43452	-1.40881	-1.61649	-1.51165
SERPINB6	0.941161	1.10354	1.02603	1.10976	1.38869	1.00113	0.556436	0.510043	0.499859	0.49307	0.984725	0.813862	-0.161528	-0.270722	-0.0653466	-0.162659	-0.666196	-0.699011	-1.12787	-1.24724	-1.47185	-1.43168	-1.56408	-1.56011
SCCPDH	1.05437	1.49801	0.696038	0.802209	1.19466	1.32169	0.603138	0.713101	0.50455	0.811689	0.682766	0.63916	-0.693668	-0.851029	-0.494597	-0.634895	-0.111622	0.0722818	-1.72884	-1.69471	-0.943929	-0.87378	-1.31363	-1.25296
XRCC6	1.25807	1.52387	1.11962	1.13337	0.859582	0.663224	0.919709	0.812545	0.549625	0.491051	0.454664	0.202838	-0.25067	-0.376028	-0.130637	-0.0824905	-0.4011	-0.202746	-1.83995	-1.74987	-1.16479	-1.06517	-1.35249	-1.37224
RUFY1	1.02064	0.816341	1.08427	1.23833	1.17804	1.21488	0.293883	0.535017	0.712519	0.732613	0.169966	-0.0309791	-0.787873	-0.814666	-0.754382	-0.861553	0.0360027	-0.128103	-2.56289	-2.19784	-0.352492	-0.282161	-0.235274	-0.0242809
ZNF609	1.36156	0.91783	1.08898	1.53271	0.848101	0.791051	0.372679	1.01925	-0.223185	-0.00765959	-1.05993	-1.26278	-1.35786	-1.00922	-1.44027	-1.18671	-0.49576	-0.502099	-1.08528	-1.14867	0.613559	0.829084	0.493119	0.911491
DKK3	1.21088	1.01932	1.08106	1.02407	1.15705	1.03357	0.348085	0.604547	0.766024	0.716948	0.832514	0.788187	-0.0936009	-0.312069	-0.224998	-0.109432	-0.684098	-0.80758	-1.22869	-1.31417	-1.44399	-1.39808	-1.53739	-1.42816
USP3	0.921633	0.98809	0.98809	1.37576	0.89948	1.34253	0.201679	0.456432	0.11307	0.02446	-0.695494	-0.396436	-0.872713	-0.983475	-0.983475	-0.828408	0.467508	0.245984	-2.43446	-2.14648	0.101993	0.157374	0.500737	0.556118
ITK	0.982935	1.51536	1.1058	1.39249	0.614334	0.901024	0.245734	0.941979	-1.14676	0.122867	-1.26962	-1.18771	-0.368601	-1.06485	-1.43345	-0.614334	-0.409556	0.245734	-1.76109	-1.14676	0.491467	0.409556	0.327645	1.1058
MGST3	1.19761	1.2411	1.1321	0.826035	1.40357	0.709165	0.257934	-0.118878	0.605398	0.341262	0.742706	0.628457	0.187183	-0.163425	0.446602	0.325016	-0.897135	-0.795464	-0.705846	-0.629855	-1.59259	-1.56795	-1.76448	-1.80851
WASHC2C	1.09128	1.44447	0.829884	1.07883	0.959025	1.09906	0.156175	0.201296	0.663402	0.828328	0.795654	0.490696	-1.34684	-1.2846	-1.26282	-1.3764	-0.102107	-0.0632089	-1.81672	-1.81828	-0.217244	-0.125445	-0.198573	-0.025867
BLOC1S5	1.43037	1.52756	0.827767	0.740292	1.17766	0.788889	0.215446	-0.124732	0.390395	-0.0372576	-0.630139	0.0113393	-1.08695	-1.19386	-1.24246	-1.07723	0.497308	0.604221	-2.01029	-2.08805	0.370956	0.370956	0.166849	0.370956
KRCC1	1.44309	1.23913	-0.114726	0.528796	1.73145	1.66463	0.469016	0.303739	-0.139342	0.0294508	0.416268	0.0470334	-1.31386	-1.24353	-0.927042	-1.05364	0.929679	0.215826	-1.79211	-1.62683	0.300223	-0.294069	-0.0232969	-0.789898
PLEKHA2	1.05181	1.67479	1.10653	0.984458	0.643502	1.03076	1.3633	1.30858	-0.41725	-0.0468288	-0.602461	-0.560368	-0.446716	-0.173109	-0.585624	-0.22783	-0.0342008	0.361477	-2.11782	-2.09257	-0.526693	-0.526693	-0.846602	-0.320436
COPG2	1.10795	1.41878	0.941083	0.852742	1.02615	1.14067	1.04906	0.81675	0.581173	0.483016	0.535366	0.348867	-0.773398	-0.773398	-0.927177	-0.84538	0.162369	0.0642112	-1.8793	-1.95456	-0.842108	-0.67524	-0.89773	-0.959897
WDR41	1.13715	1.4325	0.638099	0.974194	1.01154	1.28313	0.627914	0.566806	0.359717	0.546437	0.492118	0.92327	-1.17478	-1.15101	-1.14422	-1.14422	0.325769	0.0372024	-1.78586	-1.92844	-0.597643	-0.427898	-0.570484	-0.431293
CWC27	0.99909	1.62388	0.63844	0.582564	1.35212	1.27847	0.953374	0.503831	-0.115878	0.366682	0.531768	0.673997	-1.33752	-1.24862	-1.09116	-1.31212	0.483512	0.475893	-1.5534	-1.62451	-0.268265	-0.519704	-0.588279	-0.804161
ENOX1	1.56957	1.08582	0.875491	0.64413	1.14892	1.14892	-0.0499529	0.454834	0.0762439	-0.0920185	-0.0289201	0.875491	-1.69051	-1.26986	-1.18572	-1.37502	0.0131455	-0.17615	-1.69051	-1.62741	0.412769	-0.155117	0.0131455	1.02272
ALDH9A1	1.23229	0.964102	0.921035	0.999338	1.30276	1.03066	1.14224	0.995423	0.247632	0.423813	0.341596	0.316147	-0.742897	-0.797709	-0.840775	-0.621528	0.0851542	0.17716	-2.06425	-2.06034	-0.778133	-0.613697	-0.885799	-0.774218
CHMP3	1.24951	1.42557	0.851347	0.79239	1.15906	0.968454	1.00964	0.822272	0.756854	0.635709	0.449953	0.236738	-0.461866	-0.550705	-0.459443	-0.567666	-0.138004	-0.136389	-1.87442	-1.92287	-0.930293	-1.02721	-1.10232	-1.18631
TTC8	1.30512	1.88498	0.221331	0.511261	1.28096	1.23954	0.497455	-0.217016	0.545777	0.44223	0.387005	0.200621	-0.896972	-0.862456	-0.821038	-0.821038	0.366296	0.566486	-2.10501	-2.19821	-0.375788	-0.334369	-0.60359	-0.213565
DUSP3	1.17609	1.43931	0.948052	1.23068	0.718797	0.927431	-0.0672198	-0.0599418	0.0795518	0.205703	-0.303753	-0.283132	-0.979387	-0.983026	-1.14193	-1.02669	-0.650667	-0.525729	-1.95342	-1.9983	0.604776	0.812197	0.787937	1.04266
PPM1A	1.12972	1.73245	0.600487	0.571086	0.948407	1.45804	0.438778	0.47308	0.130061	0.389776	0.242768	0.326072	-1.09011	-0.845093	-1.17341	-1.22241	0.561285	0.590687	-1.96235	-2.14856	-0.154154	-0.320764	-0.340365	-0.335464
LTA4H	1.25488	1.2442	0.639083	0.607047	1.35099	1.32251	0.895368	0.728071	0.493142	0.418392	0.560773	0.304488	-1.2973	-1.11576	-0.994739	-0.937786	0.162107	0.06244	-2.00564	-1.91666	-0.574715	-0.268596	-0.400298	-0.532
APH1B	0.764658	1.2429	0.847554	0.987838	0.911319	1.66376	0.675386	0.61162	0.38844	0.694516	0.36931	0.547854	-1.13556	-1.06542	-1.10368	-1.13556	0.0632344	0.311921	-2.01553	-1.96452	-0.427762	-0.370373	-0.555294	-0.306607
AP3M2	1.46336	1.71131	0.45384	0.705333	0.985164	1.09497	1.07372	0.921405	0.163382	0.142129	0.0110693	0.0571174	-1.10825	-0.909893	-0.948857	-0.906351	0.581358	0.531767	-1.99025	-1.82731	-0.711532	-0.304183	-0.591099	-0.598183
LPXN	1.04663	1.46222	0.780916	1.06888	1.05448	0.992309	0.814294	0.654604	0.663766	0.716778	0.452373	0.186005	-0.647132	-0.904338	-0.585612	-0.64386	0.163753	0.237708	-2.07649	-2.08892	-0.904338	-0.616372	-0.837582	-0.990073
SH3KBP1	1.26099	1.28699	0.600018	0.720444	1.31026	1.22541	0.725917	0.90245	0.66981	0.587702	0.367378	0.309902	-1.09278	-1.05583	-1.03394	-1.04899	0.259268	0.218214	-1.91387	-1.89334	-0.631607	-0.586447	-0.579605	-0.608343
MTFR1	1.48082	1.23379	1.15809	0.819429	0.843335	0.86724	0.803492	0.699901	0.656075	0.516626	0.201869	0.345302	-0.36788	-0.399754	-0.590998	-0.893802	-0.276242	0.468814	-2.23251	-1.89385	-1.03724	-0.228431	-1.1727	-1.00138
SARAF	1.05937	1.21914	0.787332	0.824961	1.08466	1.41469	0.843467	0.593018	0.654705	0.663341	0.671977	0.512825	-0.609879	-0.518582	-0.502543	-0.559295	-0.0417415	-0.144142	-2.00586	-2.01634	-0.815297	-0.863412	-1.15889	-1.0935
FBXW11	1.09536	1.46847	0.803963	0.863878	0.896558	1.25877	0.80124	0.727709	0.376393	0.425414	0.0713751	-0.0811339	-1.10785	-1.04249	-1.18138	-1.07789	-0.151942	0.134013	-2.21626	-2.12639	-0.0620703	0.00601412	0.0523115	0.0659284
SNX6	1.04267	1.55554	0.411287	0.545333	1.30687	1.52446	0.477339	0.131537	0.265584	0.32775	0.891134	0.638583	-1.17785	-1.19727	-1.23224	-1.21281	0.250042	0.457911	-1.81699	-1.88305	-0.237576	-0.344425	-0.323055	-0.400764
WDR78	1.42046	0.793018	0.531583	1.00217	1.31589	1.31589	-1.01088	-0.514154	-0.383437	0.0871448	0.322436	0.165575	-1.45532	-1.42917	-0.749445	-1.61218	-0.906306	-0.33115	-0.775589	-0.984736	-0.122003	0.531583	1.28974	1.49889
RARG	0.567748	0.462969	1.47118	1.67841	1.05206	1.1452	0.4164	0.754022	0.157945	0.169587	0.25341	0.509537	0.0997342	0.223141	-0.0283292	0.139317	-1.10406	-0.975998	-0.0376429	-0.163378	-1.61864	-1.4347	-1.85847	-1.87943
SETD3	1.13485	1.28755	0.716615	1.08175	1.01093	1.14371	1.13043	1.29861	0.185516	0.265181	0.0682314	-0.020285	-1.22632	-1.21083	-0.927579	-0.823572	0.225348	0.298374	-1.85921	-1.99199	-0.544745	-0.263705	-0.334519	-0.644326
AKR1B1	1.12041	0.991569	0.993214	0.900101	1.38679	0.969998	0.228551	0.324558	0.452037	0.31723	0.825004	0.642158	0.109471	0.00168591	0.268155	0.239542	-0.98398	-0.917622	-0.454724	-0.439819	-1.73561	-1.59847	-1.80714	-1.8331
SPATS2	1.12843	1.49806	0.81782	0.622133	0.997975	1.28995	1.07873	0.898579	0.264927	0.193486	-0.188568	-0.197887	-1.19806	-1.30056	-1.24776	-1.32231	-0.0767474	0.398491	-1.91869	-1.80997	-0.176144	0.0195428	0.140682	0.0878777
CALCOCO2	1.22481	1.41392	0.493855	0.474731	1.37992	1.34805	0.464106	0.48323	0.368487	0.393986	0.529977	0.213372	-1.34841	-1.33141	-1.31016	-1.33778	0.105004	0.332365	-1.90937	-1.818	-0.115982	-0.122357	-0.113857	0.181499
ARHGAP12	1.6348	1.39477	0.289137	0.376423	1.06017	1.56934	0.609187	0.521901	0.0781942	0.114564	0.325506	0.187302	-1.44205	-1.44205	-1.37658	-1.55843	0.129111	0.33278	-1.5948	-1.57298	0.267315	0.0927419	-0.169118	0.172755
AKAP3	1.46885	1.42076	0.410797	0.0260505	1.1322	1.85359	-1.17628	-0.599162	-0.310602	0.651263	0.218424	-0.070136	-0.935815	-1.12819	-0.791535	-0.214416	-1.36865	-0.310602	-1.41675	-1.56103	0.651263	1.03601	0.0741438	0.939823
NMT1	1.38444	1.23402	1.11981	1.04181	0.841249	0.68247	0.387197	0.649043	0.0167136	-0.116995	-1.55993	-1.70757	-0.935959	-0.649043	-0.473551	-0.732611	0.236775	0.295273	-2.00284	-1.51258	0.579403	0.796679	-0.311986	0.738182
TNPO3	1.44195	1.39461	0.397702	0.691947	1.22196	1.14306	0.882232	0.980623	0.191638	0.324373	-0.403349	-0.441406	-1.27866	-1.04382	-1.20811	-1.12365	0.477529	0.489596	-1.94326	-1.88293	-0.206567	-0.0394879	-0.125812	0.0598313
RPN1	1.12041	1.23272	1.0419	1.08236	0.970311	0.829523	0.544222	0.536504	0.547682	0.509358	0.735576	0.515479	0.113342	0.0571867	0.300704	0.171361	-0.930191	-0.63451	-1.24636	-1.11755	-1.55429	-1.56813	-1.65356	-1.60406
KIF5A	1.14047	1.27	1.42381	1.31857	0.58187	0.533297	-0.284357	0.128517	0.897598	0.654731	0.00708364	-0.0172031	-1.39345	-0.956291	-1.4987	-1.1182	-1.08582	-0.964387	-1.60394	-1.32869	0.225664	0.929981	0.589966	0.549488
GTF2F2	1.17383	1.18461	0.248519	0.639542	1.43452	1.5864	0.870063	0.808663	0.133259	0.00507181	0.625539	0.29053	-1.30696	-1.25094	-1.20355	-1.22078	0.603995	0.220512	-1.71952	-1.73999	-0.0897217	-0.305162	-0.307316	-0.681104
ORC5	1.38444	1.90423	0.265411	0.281965	1.08647	1.34471	-0.065663	-0.0126912	-0.49937	-0.486127	-0.436466	-0.423223	-1.0026	-0.966185	-0.979428	-0.962874	0.834859	0.368044	-1.8336	-1.98589	0.821616	0.801751	0.381287	0.179332
NFE2L2	0.989322	1.29204	0.279793	0.60163	1.58838	1.50766	0.040805	-0.120645	-0.337327	-0.284219	-0.108961	-0.0367333	-1.4696	-1.43349	-1.4133	-1.34639	0.758831	0.427434	-1.55882	-1.56307	0.517719	0.620749	0.396631	0.651552
GPN3	1.36067	1.54139	0.824095	-0.0210831	1.23834	1.30229	0.790733	-0.0933681	-0.0405445	0.0623227	0.582219	0.479352	-1.11648	-1.53629	-1.37504	-1.07756	0.201332	0.218013	-1.86713	-1.82265	0.226354	0.187431	0.0456415	-0.110049
CEBPG	1.12005	1.39617	0.676536	0.652214	1.04422	1.33465	-0.466583	-0.568161	0.0770782	0.35177	0.223008	0.109984	-1.31641	-1.521	-1.43659	-1.49095	-0.60679	-0.629681	-1.18479	-1.29352	0.918322	0.922614	0.932629	0.755224
FKBP1A	0.996855	1.28758	0.822669	1.08564	1.02059	1.00641	0.981748	0.736347	0.7755	0.810645	0.234753	0.173402	-0.128725	-0.120093	-0.129342	-0.21289	-0.139824	-0.316785	-1.73833	-1.75713	-1.30456	-1.33785	-1.33539	-1.41123
ZC3H15	1.14122	1.60666	0.339808	0.340655	1.16322	1.62612	0.541218	0.0783142	-0.117172	0.15617	0.649539	0.362657	-1.55073	-1.6379	-1.21985	-1.45511	0.784094	0.674081	-1.38571	-1.46188	-0.0613185	-0.108709	-0.0689349	-0.396437
DNAJC7	0.916357	1.77171	0.409722	0.880169	1.15981	1.07591	0.827531	0.243585	0.467294	0.0971873	0.612047	0.0955424	-1.19736	-1.46878	-1.27303	-0.595324	0.118571	0.411367	-1.89974	-2.18596	-0.190674	-0.0212469	-0.0426308	-0.212057
GNPAT	0.967039	1.11461	0.730523	1.28239	0.956932	1.151	0.742652	0.752759	0.453576	0.716372	0.398995	0.712329	-0.89477	-0.769437	-0.898813	-0.755286	0.0229947	0.310049	-2.18854	-2.08342	-0.785609	-0.49249	-0.718899	-0.724964
IFNGR1	1.2456	1.36759	0.119457	0.10538	1.55998	1.79459	0.232071	0.00684286	-0.0213106	-0.115156	0.400992	0.368146	-1.30699	-1.23191	-0.912838	-1.06768	0.00215061	0.288378	-1.74337	-2.17505	0.508913	0.457299	-0.00254163	0.119457
HSD17B4	1.11414	1.34893	0.70765	0.737645	1.07484	1.20413	0.986918	0.762469	0.673517	0.661105	0.739714	0.582497	-0.960715	-1.02588	-0.905895	-0.971058	0.128429	0.142909	-1.76025	-1.7106	-0.776605	-0.827287	-1.04243	-0.884175
CCT2	0.994414	1.41466	1.02679	0.828575	0.94341	0.974562	0.699996	0.421153	0.566224	0.401301	0.789176	0.577525	-0.897929	-0.906175	-0.893653	-0.92786	0.177433	0.00609555	-2.26099	-2.23503	-0.301151	-0.260836	-0.354293	-0.783399
SUCLG2	1.19381	1.41188	0.846878	0.820445	1.06164	0.845226	1.1492	0.827054	0.0704183	0.167889	0.420651	0.551163	-0.763863	-0.481364	-0.748995	-0.702737	0.265359	0.470213	-2.08219	-2.16314	-0.70439	-0.65648	-1.13392	-0.66474
MTIF2	1.02561	1.59901	0.43667	0.51439	1.36585	1.23805	0.407309	0.2156	-0.0313758	0.229417	0.429762	0.607654	-1.37334	-1.52532	-1.29216	-1.32325	0.797635	0.576566	-1.76194	-1.72049	-0.160909	-0.0710992	-0.0503739	-0.133275
ACO1	1.21001	1.3444	0.680222	0.841498	1.08948	1.00624	0.748721	0.625596	0.481661	0.659412	0.135698	0.198994	-1.08861	-1.16492	-1.11116	-1.02532	0.466921	0.449579	-2.1239	-2.11177	-0.4227	-0.211133	-0.406225	-0.272696
LAP3	1.27929	1.81135	0.799587	0.384824	0.866619	1.01325	0.345024	-0.00899	-0.14096	-0.189139	0.298939	-0.256171	-1.0836	-1.15901	-1.01238	-0.853177	0.330361	0.263329	-2.05347	-2.30694	0.236097	0.994399	0.0496632	0.391109
PIBF1	0.875587	1.53203	0.307206	0.419281	1.52402	1.492	0.123082	-0.365245	-0.365245	-0.0770516	0.0110074	-0.00500335	-1.65411	-1.51001	-1.44597	-1.59807	1.02769	0.371249	-1.18179	-1.28586	0.651436	0.443297	0.379254	0.331222
RWDD2B	1.15747	1.49091	0.605072	0.22685	0.918598	1.73974	0.570235	0.515493	0.291546	0.0228094	-0.28574	-0.275787	-1.14172	-0.728657	-0.907815	-1.49008	0.535399	0.331359	-2.24652	-1.74388	0.838972	-0.48978	-0.02198	0.0875052
TUBB	1.05043	1.10063	1.02748	1.17833	0.991826	0.786164	1.12445	1.15348	0.291271	0.29138	0.0904928	0.0967333	0.163967	0.151866	0.127447	0.162773	-0.474021	-0.378407	-1.55665	-1.42625	-1.41958	-1.32028	-1.70007	-1.51346
NIPA2	0.920881	1.4452	0.82486	0.653034	0.977735	1.30623	0.965101	0.754108	0.340968	0.626502	0.474891	0.443305	-0.847918	-0.820123	-0.735473	-0.716521	0.143873	0.324543	-2.2061	-2.12272	-0.717785	-0.558593	-0.705151	-0.770849
CSNK1A1	1.04902	1.39974	0.760879	0.959764	0.714795	1.20425	0.29374	0.311688	0.352436	0.420833	0.231164	0.332062	-1.19984	-1.17898	-1.30025	-1.37787	-0.0865678	-0.135562	-2.07445	-2.12539	0.196723	0.364078	0.441207	0.446542
ERGIC1	0.996108	0.9606	1.1353	1.17034	0.924618	0.901419	0.865438	0.903313	0.808151	0.617826	0.389625	0.403355	-0.0596738	0.0501654	-0.0880805	0.0222322	-0.644378	-0.487195	-1.47291	-1.391	-1.39242	-1.38437	-1.67175	-1.55671
NR1D2	1.25984	1.78736	0.0596602	0.509031	1.07842	1.38544	0.927699	0.489493	-0.21387	0.0708247	0.188052	0.143394	-1.42522	-1.39451	-1.36102	-1.40847	0.199216	0.341563	-1.66804	-1.67083	0.179678	0.182469	0.182469	0.157349
MFSD14B	1.20133	1.34941	0.732843	0.868156	0.847732	1.06985	0.769862	0.501788	0.367751	0.75582	0.48264	0.606465	0.0205311	-0.209247	-0.14159	-0.477321	-0.179886	-0.569232	-2.15725	-2.4649	-0.501575	-0.778586	-1.02751	-1.06708
MSL1	0.611318	1.50085	0.928212	1.28958	0.644676	1.07832	-0.656258	-0.478352	-1.02875	-1.08434	-2.00723	-1.77929	-0.672937	0.188793	-0.128101	-0.51171	0.338901	-0.0169103	-1.07322	-0.689615	1.31182	1.17839	0.47233	0.583521
STX6	1.26376	1.42024	0.577005	0.855184	1.14206	0.794332	-0.127137	-0.466167	0.203201	-0.231454	-0.257533	0.290132	-1.32678	-1.57888	-1.33548	-1.18769	-0.640029	-0.457474	-1.23985	-1.52673	0.785639	1.39416	0.98558	0.663936
TAOK3	1.40049	1.31976	0.46467	0.63808	1.21811	0.937063	0.853348	0.718805	0.351056	0.398893	0.219503	0.0191848	-1.17974	-1.06313	-1.25149	-1.12293	0.754683	0.1029	-2.0737	-2.09164	-0.0137034	-0.279798	-0.190103	-0.130307
PTPDC1	1.32328	1.47319	0.412263	0.123967	1.43859	1.17336	0.135499	0.285413	-0.0374784	0.366135	-0.118201	-0.164328	-1.34057	-1.24832	-1.21372	-1.27138	0.100903	0.58524	-1.65193	-2.1478	0.20469	0.654431	0.193158	0.723622
OCIAD1	0.719185	1.63156	0.446269	0.492087	1.39749	1.25008	0.782932	-0.0298398	0.320768	0.107614	0.616592	0.272957	-1.37251	-1.38944	-1.30876	-1.15138	0.0179703	-0.010915	-1.91535	-1.96117	0.368578	0.24706	0.28989	0.178333
SLC25A13	1.12461	1.30763	0.71057	0.869585	0.986597	0.926591	1.19662	0.92059	0.476547	0.188519	0.0835082	0.0115011	-0.978596	-0.993598	-0.924591	-0.732572	0.500549	0.41054	-2.18171	-2.23872	-0.471546	-0.0725071	-0.537553	-0.582557
LYRM4	1.92481	0.544533	0.453216	1.39799	1.34179	0.24951	-1.55926	-1.98774	-0.305412	-0.214096	0.449704	-0.498582	-1.89994	-0.747946	-0.832238	-0.150877	-0.561801	-0.410777	0.965993	0.326778	-0.389704	0.288144	0.973017	0.642873
DCAF6	0.857103	1.23499	0.777136	0.910415	1.03585	1.09387	0.875919	0.888463	0.509009	0.692464	0.675216	0.46197	-1.34279	-1.04173	-1.30202	-1.18756	0.106035	0.234611	-1.87904	-1.92922	-0.45217	-0.204427	-0.511753	-0.502345
EIF3M	0.695944	1.29533	0.645486	0.831009	1.10624	1.28055	-0.251038	-0.660309	-0.27958	-0.422799	0.71939	0.579228	-1.56703	-1.64348	-1.31627	-1.25816	0.598596	0.900325	-1.49465	-1.55327	0.618983	0.680654	0.27495	0.219905
RBM18	1.16112	1.77559	0.408236	0.269812	1.11048	1.12398	0.394731	0.0739945	0.117885	0.283317	0.53653	0.202289	-1.20895	-1.22921	-1.24271	-1.11104	0.387979	0.573668	-2.14077	-2.01923	0.489264	0.124637	0.0807468	-0.162338
PKP4	1.27711	1.28272	0.707846	0.755519	0.803192	1.02193	0.853669	0.98547	0.329269	0.447048	0.130165	0.0628625	-1.01678	-0.814876	-1.13456	-0.988741	0.542394	0.76954	-2.08521	-2.23384	-0.512014	-0.293281	-0.41106	-0.478363
XRCC4	0.601823	1.89678	0.149041	0.484099	1.33533	1.37155	0.475044	0.42071	-0.421465	-0.358075	0.103763	0.411654	-1.39042	-1.78887	-1.22742	-1.23647	0.964048	0.945937	-1.67114	-1.1278	0.339209	0.0494287	-0.131684	-0.195074
MEMO1	0.923787	1.62226	0.431183	1.03407	0.762037	1.02304	0.534115	-0.186412	0.331926	-0.0724509	0.438535	-0.307725	-0.576084	-0.954728	-0.763568	-1.18265	0.482649	-0.028337	-2.62738	-2.22668	0.570876	0.346631	0.37604	0.0488622
MAT2B	1.05283	1.70815	0.181042	0.300193	1.15609	1.37453	0.401471	0.0519628	0.28232	0.0380619	0.0857221	0.175085	-1.08989	-0.964787	-1.14947	-1.04819	-0.233998	-0.0413717	-2.31317	-2.05898	0.68346	0.498777	0.33991	0.570267
NCK1	0.995953	1.55547	0.230732	0.271873	1.40736	1.3004	-0.147764	-0.00788534	-0.254731	-0.180677	0.354155	-0.172449	-1.09401	-1.40668	-1.46427	-1.37376	0.502262	0.625685	-1.71112	-1.76872	0.78202	0.724423	0.666826	0.164907
FRA10AC1	1.26217	1.45914	0.178844	0.0147042	1.13907	1.70535	0.129602	-0.133022	0.0967744	0.589195	0.0639463	-0.0427449	-1.36407	-1.77442	-1.06862	-1.49539	0.260915	0.16243	-1.47077	-1.68415	0.46609	0.810784	0.498918	0.195259
HNMT	0.661633	1.16747	-0.00289284	0.731061	1.27657	1.92126	0.304574	0.334329	-0.0723209	0.413676	0.304574	0.383921	-0.290523	-0.935213	-1.72868	-1.39145	1.03853	0.830244	-1.60966	-1.83778	-0.300442	0.1558	-0.488889	-0.865785
PARN	1.20725	1.17637	0.342584	0.454527	1.32498	1.21497	0.703504	0.701574	0.265382	0.527869	0.145719	0.035706	-1.1397	-1.3134	-1.10495	-1.2169	0.738245	0.796146	-2.05068	-1.98506	-0.334864	-0.126418	-0.17467	-0.18818
PARP8	1.36905	0.954947	0.397508	0.349727	1.20978	1.4009	0.0471169	-0.0325173	-0.255493	-0.351054	0.843459	0.493069	-1.76854	-1.91189	-1.41815	-1.52964	-0.335127	-0.112152	-1.08369	-0.924421	0.747898	0.954947	0.747898	0.206385
CKAP2	1.34036	1.74746	0.259545	0.547761	0.980086	0.778334	1.10258	0.861197	-0.471804	-0.432175	-0.327696	-0.406956	-1.30043	-1.29322	-1.04463	-1.04103	1.05574	1.21066	-1.62467	-1.65709	0.104629	-0.0502878	-0.143958	-0.194396
RABEP1	1.28519	0.891622	0.745083	0.59017	0.665533	1.3438	-0.0546034	0.225915	0.0207597	-0.0252955	0.502246	0.204981	-1.36508	-1.70422	-1.4237	-1.39858	0.678093	0.84138	-1.53674	-1.82564	0.460378	-0.20533	1.0884	-0.00436129
NBR1	1.28754	1.46121	0.484503	0.559389	0.758554	0.930633	0.302864	0.326764	-0.0524468	0.266218	-0.0189871	-0.0906866	-1.23628	-1.1853	-1.22991	-1.23628	0.118039	0.207265	-2.12058	-2.14607	0.476536	0.815914	0.522742	0.798387
ASCC1	0.871878	1.25988	0.422608	0.762964	0.776578	1.33476	0.39538	0.415801	0.0209886	0.6064	0.116288	-0.40786	-1.34043	-1.37447	-1.29959	-1.48338	0.39538	0.735735	-1.93265	-1.95307	0.313694	0.25243	0.436223	0.674471
AGGF1	0.87828	1.40279	0.382455	0.271816	0.960235	1.52572	0.763544	0.620123	0.0464409	0.202155	0.423432	0.103809	-1.23205	-1.3304	-1.41645	-1.31401	0.890573	0.87828	-1.82212	-1.88359	-0.0273182	-0.36743	0.0177568	0.0259523
FAM204A	0.755245	1.43278	0.587644	0.509193	1.0013	1.10471	0.812301	0.0991046	0.248876	0.420043	0.405779	0.22748	-1.31302	-1.50915	-1.38078	-1.30946	0.109803	0.181122	-1.85149	-2.13677	0.580512	0.437873	0.469967	0.116935
CTSS	0.871572	1.46321	0.563051	0.653793	0.78809	1.03491	-0.337105	-0.609329	0.47231	0.628385	0.0730469	-0.191918	-1.44052	-1.72727	-1.07393	-1.08482	0.04038	-0.115695	-1.86882	-1.48045	0.657422	0.406976	1.48499	0.79172
FIP1L1	0.995736	1.31084	0.228775	0.413084	1.18896	1.20977	0.181212	-0.133896	-0.425222	-0.341986	-0.398468	-0.508459	-1.03463	-0.951393	-1.12678	-1.18624	1.27517	1.08195	-2.20588	-1.70944	0.499293	0.683601	0.564692	0.389302
VPS50	0.980939	2.03049	0.40903	0.427884	1.03122	0.434169	0.597571	0.220489	0.0508014	-0.395413	0.52844	0.358752	-1.38211	-1.24385	-1.40725	-1.62093	1.06892	0.842675	-1.77176	-1.48895	0.107364	0.233058	0.000523726	-0.0120457
PSEN1	1.15126	1.17472	0.466858	0.545075	0.955714	1.01438	0.326067	0.392552	0.552897	0.443393	-0.186254	-0.174522	-1.36733	-1.26565	-1.40253	-1.01535	0.189187	0.392552	-2.07128	-2.22381	0.592005	0.513788	0.541164	0.455125
ATP6V1D	0.97081	1.23819	0.337264	0.422095	1.13403	1.12114	0.476859	0.336191	-0.00742715	0.0161966	0.621823	0.428538	-1.60418	-1.59559	-1.37546	-1.48176	0.530549	0.496188	-1.76203	-1.81679	0.489745	0.519811	0.280353	0.223441
ESCO1	1.07562	1.86612	-0.098147	0.109459	1.07562	1.18741	0.229231	0.141398	-0.193965	0.0455801	0.0934892	-0.0103138	-1.72705	-1.67915	-1.55937	-1.51945	0.82011	1.1395	-1.02439	-1.23998	0.492731	0.516686	0.0695346	0.189307
TBK1	1.23961	1.73582	-0.00405658	0.174956	0.969522	1.06688	0.338266	-0.0291812	-0.151664	-0.233319	0.567528	0.306861	-1.63716	-1.55864	-1.37963	-1.41104	0.931835	0.784228	-1.38277	-1.66542	0.266033	0.598934	0.331985	0.14041
ADAM17	1.07783	1.30577	0.569591	0.714364	0.606555	0.831414	0.332411	0.0305459	0.492585	0.474103	0.0829103	0.409418	-1.41102	-1.35557	-1.37713	-1.39869	0.31085	0.178398	-2.1164	-1.98394	0.621956	0.501826	0.464863	0.637357
PAK1IP1	0.823497	1.352	0.683958	0.560117	0.6107	0.919429	-0.134088	-0.676545	0.0839413	-0.425375	0.81652	0.242667	-1.72309	-1.95681	-1.18935	-1.33412	0.741518	0.509534	-1.33587	-1.47366	1.12525	0.704889	0.483371	0.591513
ZZZ3	0.89857	1.44158	0.174561	0.430981	0.657234	1.29828	0.751506	0.547878	-0.187444	-0.0780887	-0.153506	0.0199543	-1.31494	-1.28854	-1.3074	-1.39036	1.15876	1.30583	-1.8127	-1.82401	0.182102	0.321625	0.144393	0.0237252
LARP6	0.73066	0.65554	1.19817	0.47613	1.12864	0.70229	-1.80506	-1.91854	0.388622	-0.0437204	0.811775	0.426982	0.215206	-0.39375	0.227992	-0.353792	-1.34275	-1.55652	1.71122	1.19457	-0.347	-0.742581	-0.445296	-0.918795
USP8	1.07778	1.56169	-0.074785	0.0601213	0.898887	1.22149	0.338732	0.118776	0.0571885	0.124642	0.227288	0.312337	-1.60275	-1.56169	-1.38866	-1.41212	0.863694	0.805039	-1.69659	-1.67313	0.403253	0.588016	0.40032	0.350463
UTP4	0.961911	1.03164	0.345213	0.574023	0.48032	0.88782	0.543515	-0.0339584	0.567486	-0.0317792	-0.271485	-0.426205	-0.509012	-0.833705	-0.851138	-0.622328	0.696056	1.20815	-2.747	-2.5269	0.321242	0.441095	0.159986	0.635039
NBEA	0.857416	0.771436	0.169573	0.0835921	0.742776	1.01505	1.28732	1.25866	0.843086	1.05804	0.642465	0.642465	-1.07714	-1.22044	-1.04848	-1.19178	0.814426	0.871746	-1.50705	-1.44973	-0.976833	-0.833533	-0.919513	-0.833533
CLSTN3	0.279685	0.300192	0.83336	0.655637	0.546269	0.682979	1.14779	0.997411	1.63995	1.48273	1.09311	1.32551	-0.670447	-0.649941	-0.759309	-0.71146	-0.813992	-0.71146	-1.19678	-0.813992	-1.24463	-1.07374	-1.42919	-0.909689
CPD	0.505888	0.775091	0.434265	0.715817	0.276201	0.520707	1.40488	1.41476	0.629376	0.940565	0.58739	0.696059	-1.19083	-1.22294	-1.25752	-1.28715	0.881291	0.802259	-1.79839	-1.76135	-0.630199	-0.383224	-0.561046	-0.491893
RNF185	0.435946	0.594748	0.51605	0.36849	0.589127	0.64534	-1.29964	-1.4472	-0.192238	-0.30607	-0.418496	-0.403038	-1.07198	-1.05652	-0.948307	-1.03825	-1.12116	-1.09025	0.427514	0.546967	1.4253	1.51665	1.69934	1.62767
PAPPA	0.672119	0.736472	0.205945	0.397437	0.375463	0.632878	1.01586	1.22776	1.16497	1.30938	0.805535	0.783561	-0.844121	-0.839412	-0.910045	-0.944576	0.714498	0.896572	-1.74978	-1.74821	-1.00108	-0.891209	-1.04817	-0.961842
SNX18	0.315782	0.611348	0.555581	0.293475	0.393856	0.834417	1.29171	1.64304	1.04076	1.45343	1.01845	1.0073	-0.621108	-0.425922	-0.760526	-0.632261	-0.347848	-0.314388	-1.73645	-1.75318	-1.13974	-0.810716	-1.05052	-0.866483
SLC6A6	0.64025	0.38639	0.545222	0.716272	0.109452	0.258781	1.06516	1.3163	1.51722	1.505	0.690479	0.784149	-0.10504	0.192262	-0.35347	-0.0045817	-0.300525	-0.27066	-1.60648	-1.5291	-1.33361	-1.27795	-1.5739	-1.37162
ZNF410	0.545446	1.07524	0.36038	0.282362	0.0174633	0.37308	-1.13648	-1.10382	-0.793561	-0.887909	-0.740944	-1.09656	-0.994957	-0.958669	-0.877022	-0.65204	-0.463345	-0.514148	0.318649	0.467428	1.449	1.76108	1.63588	1.93344
MTDH	0.580386	0.807012	0.0926141	0.179663	0.244199	0.649424	1.60396	1.38033	0.668935	0.948091	0.418296	0.494838	-0.741851	-0.719338	-0.980484	-1.05402	0.811515	0.647924	-2.2577	-2.32073	-0.339627	-0.282595	-0.372645	-0.458193
UBAP1	0.184132	0.407366	0.430116	0.492678	0.395991	0.468507	-1.05005	-1.11404	-0.51685	-0.573725	-0.674678	-0.738662	-0.977536	-0.926349	-0.859521	-1.02019	-1.10693	-1.16096	1.21925	1.02872	1.47661	1.55055	1.70696	1.3586
NRP1	0.564573	0.655588	0.11333	0.324101	0.170813	0.349011	1.45269	1.97578	0.795463	0.969829	0.319311	0.647923	-0.46246	-0.45288	-0.829394	-0.651196	0.665168	0.652713	-2.20037	-2.06241	-0.810233	-0.481621	-0.986515	-0.719218
LMBR1	0.340312	0.414788	0.309281	0.675452	0.0734412	0.362034	1.93533	1.8019	0.93922	0.985767	0.389963	0.303074	-0.693037	-0.482023	-0.717862	-0.798544	0.278249	0.402375	-2.25082	-2.1391	-0.665109	-0.457197	-0.385825	-0.621664
WDR33	0.360623	1.04269	-0.162515	-0.0830508	0.327513	0.632124	0.201695	-0.0433189	-0.599566	-1.04986	-0.77836	-0.566456	-1.53327	-0.798226	-1.50016	-0.950532	-0.202247	0.181829	-0.54659	-0.732006	1.57245	2.08234	1.51285	1.63205
SDHAF2	0.208653	0.644538	0.0339668	0.336757	0.231945	0.579654	-1.33358	-1.43007	-0.34868	-0.327052	-0.475119	-0.723008	-1.00916	-1.03245	-0.739645	-1.12229	-0.666443	-1.07072	1.26675	0.870798	1.48137	1.3516	1.72759	1.54459
AMIGO2	0.410452	0.613898	0.121096	0.266954	0.191429	0.407148	1.2417	0.847082	1.32431	1.35546	1.58581	1.43051	-0.469417	-0.514732	-0.501987	-0.46328	0.0753088	0.0904139	-1.51402	-1.49184	-1.20484	-1.23458	-1.30397	-1.2629
TMEM87B	0.234588	0.535694	0.00733828	0.280038	0.245951	0.672044	1.87079	1.40493	0.331169	1.12086	0.768626	0.257313	-0.753949	-0.788036	-1.0721	-1.06642	0.626594	0.791351	-2.17426	-2.23675	-0.185824	-0.236955	-0.481249	-0.151737
TGFBR1	0.442693	0.644572	-0.123399	0.00355542	0.338632	0.57381	1.89955	1.6831	0.825638	0.93178	0.877669	0.919293	-0.883045	-0.747766	-1.09117	-0.951725	0.309495	0.69244	-1.7967	-1.76756	-0.760253	-0.622892	-0.791471	-0.606243
AVPI1	0.165794	-0.0253597	0.548102	0.168853	0.727022	0.204025	-0.857261	-0.968895	-0.653873	-0.698221	-0.413784	-0.169107	-0.829735	-0.872553	-0.864907	-0.849615	-1.13252	-1.23039	2.52693	2.19814	0.860065	0.852418	0.757606	0.557277
GCC1	0.284605	0.345296	0.499783	0.389436	0.088738	0.109428	-1.44785	-1.38165	-1.00095	-1.03819	-1.12371	-1.16371	-0.411965	-0.460242	-0.547141	-0.445069	-0.613349	-0.512657	0.921863	1.37291	1.42395	1.57567	1.56326	1.57154
ZC2HC1C	0.785716	0.131545	-0.295088	0.245314	0.785716	-0.124435	-0.949258	-1.20524	-0.437299	-0.408857	-0.57951	-1.37589	-0.920816	-1.31901	-0.835489	-0.778605	-0.32353	-0.636394	1.35456	0.615062	1.55365	1.21235	1.78119	1.72431
EIF1B	-0.0393477	0.073013	-0.0599329	0.531033	0.405807	0.567915	-1.21785	-1.33364	-1.07204	-0.990554	-0.929656	-0.944237	-0.454482	-0.922795	-0.20746	-0.127692	-0.776983	-0.904782	1.78158	1.86907	1.35187	1.23007	1.37502	0.796067
DTX4	0.356756	0.356756	0.40182	0.221564	0.311692	-0.229075	-1.22048	-0.905033	-0.63465	-0.499458	-1.04023	-0.454394	-1.13035	-0.85997	-1.04023	-0.63465	-0.724778	-0.85997	2.06918	1.39323	0.627139	1.52842	1.57348	1.39323
ZC3HC1	0.0866769	0.0613852	0.454988	0.277946	0.255815	0.0519008	-0.942381	-1.01351	-0.684721	-1.10836	-0.891797	-1.41502	-0.787469	-0.643622	-0.532971	-0.5962	-0.880732	-0.479226	1.1758	1.865	0.99876	1.92349	1.39394	1.4303
BCDIN3D	0.24377	0.343778	0.0580404	-0.0919718	0.208053	0.350921	-1.03491	-1.24207	-0.970615	-0.970615	-1.29207	-1.15634	-0.699164	-0.499148	-0.334849	-0.770598	-0.492004	-0.470574	1.63674	1.60102	1.56531	1.19385	1.66531	1.15813
RIT1	0.237347	0.591449	-0.164156	-0.119545	0.329358	0.167641	-0.956008	-1.10657	-0.409519	-0.289625	-0.233861	-0.309143	-1.19301	-1.34078	-1.0536	-1.08705	-0.072145	0.142547	-0.250591	-0.381636	1.84893	1.8796	2.07199	1.69837
FXN	0.127451	0.0127451	0.535296	-0.433335	-0.305883	1.03236	-1.52942	-0.650002	1.56765	0.94314	0.841179	0.433335	0.216667	0.662747	1.61863	0.49706	0.548041	0.611767	-0.216667	-0.318628	-1.45295	-2.14118	-1.08334	-1.51667
CASP7	0.280669	0.472145	-0.421412	0.0499149	0.128469	0.41323	-0.995842	-0.961475	-0.838733	-0.607979	-0.769998	-0.769998	-0.190658	-0.951655	-0.828914	-0.755269	-0.215207	-0.406683	-0.465599	-0.0139107	2.03342	2.21998	1.77811	1.81739
ARMCX6	0.157018	0.266698	-0.0106058	-0.0250918	0.341197	0.188059	-1.46955	-1.55026	-0.496922	-0.929432	-0.461741	-0.794919	-0.658337	-0.656268	-0.459672	-0.703865	-0.747323	-0.879766	1.67805	1.64908	1.41523	1.39247	1.21243	1.54354
SUOX	-0.0430471	-0.257799	0.438693	0.189117	0.647641	-0.106892	-1.05296	-1.29093	-0.205562	-0.518983	-0.426118	-0.606045	-0.79758	-1.19226	-0.664086	-0.489963	-1.2503	-0.838209	1.40798	0.438693	1.37896	1.34413	1.66336	2.23216
TGIF1	0.023493	-0.0726282	0.208702	0.106329	0.253637	0.29232	-1.23155	-1.34213	-0.714218	-0.826359	-0.812292	-0.851366	-0.555579	-0.465318	-0.57746	-0.517677	-0.833001	-0.9596	1.93146	2.16629	1.08161	1.16249	1.25588	1.27698
ATF4	0.174876	0.146256	0.0628336	0.0901155	0.213433	0.0660348	-1.22845	-1.24507	-1.17035	-1.20962	-1.17403	-1.21139	-0.210941	-0.304636	-0.12556	-0.22623	-0.575161	-0.549504	2.12039	2.03024	1.01713	1.08106	1.17188	1.05669
RGS16	0.0162008	-0.299715	0.283514	0.0040502	0.465773	0.186309	-1.35682	-1.29606	-0.980149	-1.17456	-0.79789	-0.700685	-0.579179	-0.530576	-0.348317	-0.591329	-0.336167	-0.895094	1.65653	1.34062	1.40137	1.46212	1.87524	1.19481
IST1	0.29437	0.272042	0.027746	0.0645217	-0.01297	-0.0405518	-1.02693	-1.26597	-0.804962	-1.04926	-0.561979	-0.741918	-0.656545	-0.829917	-0.576427	-0.613203	-0.88508	-0.804962	1.2466	1.41734	1.64851	1.60385	1.55525	1.74044
ALDH1A3	0.151808	0.161059	-0.0263105	0.0681828	0.0519249	0.0965667	1.30764	1.24701	0.880628	0.789278	0.229774	0.0884827	0.507864	0.478312	0.270643	0.399448	1.14515	1.13671	-2.19984	-2.15034	-1.12628	-0.984178	-1.29389	-1.22966
PBX2	0.097496	0.150047	-0.0656888	0.114091	0.313232	-0.145898	-0.591199	-0.569072	-0.49716	-0.743321	-0.72396	-0.649282	-0.773745	-0.826296	-0.649282	-0.663111	-1.21351	-1.43202	2.0972	2.25762	0.938312	1.32553	0.921717	1.3283
CDK7	0.0661621	0.517648	-0.427258	-0.488761	0.391847	0.302389	-1.00594	-1.01852	-0.477578	-0.790683	-0.337799	-0.30565	-1.21282	-1.32184	-1.02971	-0.945838	-0.0205009	-0.544672	0.980317	1.03623	1.94759	1.64427	1.92382	1.1173
PPP1R3C	0.0892531	0.0781255	-0.105481	0.0391787	0.129591	0.126809	-0.998476	-0.947011	-1.12227	-1.08332	-1.07081	-1.10419	-0.524159	-0.468521	-0.419837	-0.392018	-0.19172	-0.209803	0.150455	0.210266	1.97539	1.9893	1.98791	1.86133
MYCL	0.257123	-0.10895	-0.161247	-0.213543	0.361715	0.100234	-1.20717	-1.41636	-0.475024	-0.213543	-0.579616	-1.05028	-0.318135	-0.684209	-0.997986	-0.684209	-0.579616	0.100234	2.29668	1.61682	2.55816	0.623197	0.257123	0.518604
ALOXE3	0.00300627	-0.132276	0.20142	-0.0871818	0.300627	-0.105219	-1.03416	-0.943969	-0.411859	-0.17737	-0.447934	-0.493028	-0.871818	-0.980044	-0.907894	-0.808687	-1.11533	-1.12435	0.977038	1.5813	1.25662	1.74364	1.94205	1.63541
DDIT3	-0.018486	0.0161461	0.0321589	-0.121191	0.10403	0.167559	-1.19397	-1.23374	-0.950649	-0.988707	-0.950649	-1.02587	-0.528956	-0.612148	-0.421485	-0.516593	-0.491196	-0.499984	1.90423	1.81165	1.46161	1.26864	1.5165	1.2711
ZNF821	-0.116292	0.0570057	0.0114011	-0.180138	0.0661266	-0.00684068	-0.681788	-0.763876	-0.472007	-0.554095	-0.782118	-0.736513	-0.873327	-0.763876	-0.928052	-0.544974	-0.681788	-0.654425	2.52877	2.73855	0.622502	0.969096	1.06031	0.686348
MOAP1	-0.12331	0.201411	-0.13651	-0.0810702	-0.12859	-0.0388301	-1.18195	-1.14763	-0.870432	-0.923232	-0.991873	-1.15555	-0.360911	-0.646032	-0.384671	-0.363551	-0.366191	-0.527231	1.07261	1.02773	1.79597	1.50293	1.95966	1.86725
SLC3A2	-0.0816629	-0.136271	0.0539454	-0.102299	-0.0562539	-0.0374428	-1.16274	-1.15577	-0.695924	-0.742344	-0.617592	-0.611181	-0.419654	-0.461394	-0.427094	-0.490266	-0.821659	-0.841734	2.5255	2.52494	0.909335	0.955988	0.95056	0.941014
ARNTL	-0.0254506	0.0404647	-0.486858	-0.231985	0.0228873	0.17669	-0.363816	-0.19683	-0.583533	-0.697787	-0.447308	-0.776885	-1.0757	-0.728547	-0.939476	-0.653843	-0.00347886	-0.201225	-0.425337	-0.67142	1.8026	2.21127	2.06187	2.1937
CREBRF	0.0894521	0.0610796	-0.307762	-0.373965	-0.20373	0.155654	-0.515827	-0.534742	-0.610402	-0.676604	-0.5442	-0.648232	-0.846839	-0.884669	-0.931957	-0.894127	0.202942	0.439379	-0.610402	-0.496912	1.93366	2.18901	1.99986	2.00932
CBFB	-0.0164221	0.302359	-0.449192	-0.267583	-0.255991	0.0956344	1.93877	1.33985	0.706149	1.03459	0.549656	0.339067	0.159391	0.259855	-0.242467	-0.113022	0.959242	1.07516	-2.25369	-2.40631	-0.731265	-0.613412	-0.657848	-0.752517
PTPRN2	-0.0940695	-0.199568	0.183743	-0.305067	-0.224184	-0.0448369	0.813218	0.809701	0.767502	0.201326	0.0184622	0.0712115	1.43918	1.01366	1.55874	1.33719	0.844867	0.401774	-1.15609	-1.14905	-1.5183	-1.44445	-1.50072	-1.82425
SH2B3	-0.173989	-0.332875	0.100903	0.166804	-0.482734	-0.221384	2.3375	2.61736	0.601937	0.728775	-0.352285	-0.308501	0.296351	0.51798	-0.0430882	0.234512	0.484126	0.57034	-1.5981	-1.48886	-1.01356	-0.833458	-0.982865	-0.824882
CCR1	0.248879	-0.0954148	-0.33562	-0.311599	-0.191497	-0.295586	2.61089	2.43474	0.537125	0.585166	0.312934	-0.111428	0.0487082	0.000667236	-0.0713943	0.200838	0.889426	0.401009	-1.40053	-1.38451	-0.824037	-0.936132	-1.1283	-1.18434
GJB2	-0.214246	-0.28038	0.0254891	0.0254891	-0.329981	-0.239046	2.00951	1.87724	0.868696	0.232158	0.000688895	0.0337558	-0.0489115	0.678561	0.752962	1.1911	0.546293	0.703361	-1.71879	-1.90066	-0.999586	-0.875585	-1.28892	-1.04919
KALRN	-0.248301	0.0310376	-0.76042	0.403488	0.0310376	-0.527639	2.26574	1.75362	-0.667308	-0.527639	-0.993202	-0.294857	-0.341413	-1.08631	-0.853533	-0.946646	1.5674	0.962165	-0.993202	-1.55188	0.356932	0.543157	1.05528	0.822496
ARHGEF17	-0.339348	-0.611651	0.0938622	0.304278	-0.240328	-0.339348	0.452808	0.217636	1.20783	0.861263	0.551827	0.898395	1.40587	1.38111	1.34398	0.861263	0.0195976	-0.190819	-0.896332	-0.289838	-1.87415	-1.79988	-1.57709	-1.44094
MTMR3	-0.135115	-0.0657798	-0.199117	-0.0284453	-0.353789	-0.444458	-0.647131	-0.711133	-0.689799	-0.545795	-0.881805	-0.833804	-0.785802	-0.583129	-0.807136	-0.663132	-0.433791	-0.140449	0.424902	0.376901	1.74761	2.28096	1.81161	2.30763
GALNT6	-0.32322	-0.209791	0.206115	-0.0144412	-0.543776	-0.581585	1.29629	2.15331	0.748052	0.9371	0.640925	0.495988	0.489687	0.798465	0.458179	0.911894	0.420369	0.38256	-1.33148	-1.39449	-1.53313	-1.16133	-1.58984	-1.25586
KLF9	-0.260855	-0.18897	-0.600674	-0.26739	-0.234715	0.0658944	-1.13001	-1.03852	-1.1104	-1.05812	-1.15615	-1.22803	-0.104015	0.0462895	-0.208575	0.0397545	0.843557	0.915442	-0.117085	-0.424229	1.82381	1.70618	1.9349	1.75192
RRBP1	-0.305669	-0.846656	0.179037	0.195117	-0.289589	-0.472215	1.40458	2.03401	0.602867	0.689011	-0.321749	-0.247091	0.846368	1.09561	1.03474	1.07264	0.390378	0.392675	-0.642206	-0.700784	-1.46804	-1.48872	-1.62999	-1.52432
C19orf44	-0.411952	0.330816	-0.502288	0.0698436	-0.532401	-0.692999	-1.13465	-0.662887	-0.964009	-1.39562	-1.54618	-1.64655	0.441228	0.521527	-0.281466	0.079881	0.421153	0.451265	0.230442	0.892911	1.43493	1.62564	1.91673	1.35463
TXNL4B	-0.322179	-0.551967	-0.0320082	-0.325533	-0.349015	-0.166191	-1.08702	-0.929357	-1.20611	-1.17089	-1.09205	-1.28159	-0.00684892	-0.167868	-0.0169126	0.13572	-0.347338	-0.265151	1.20415	1.35679	1.8063	1.36182	1.8281	1.62515
LRP8	-0.0947831	-0.0985998	-0.182569	-0.495544	-0.411575	-0.526078	1.26017	1.30215	0.244909	0.428114	-0.21692	-0.354323	0.470099	0.580785	0.130406	0.195291	1.92429	2.24871	-1.88485	-1.9421	-0.739817	-0.327606	-0.934472	-0.575696
C2CD2	-0.214201	-0.299429	-0.0824843	0.0918465	-0.775933	-0.562862	2.05985	2.16832	0.610965	0.820162	-0.427272	-0.210327	0.258429	0.320414	-0.101854	-0.0514921	1.1727	1.21531	-2.00012	-1.85291	-0.380784	-0.373036	-0.713949	-0.671335
B3GNT2	-0.170773	0.165261	-0.718483	-0.496224	-0.58354	-0.149606	-0.678794	-0.819029	-0.774048	-0.858718	-0.514746	-0.819029	-0.0199548	-0.242214	-0.255444	-0.168127	0.628301	0.869081	-1.14977	-0.94868	1.74753	2.03594	2.00154	1.91952
RNF34	-0.158712	-0.557935	-0.420059	-0.348034	-0.146365	-0.378902	-0.403596	-0.566167	-0.782241	-1.04565	-1.36461	-1.4778	-0.508547	-0.337745	-0.376844	-0.0558192	0.977223	1.14802	-0.216332	-0.193695	1.93412	1.92383	1.58223	1.77361
NID2	-0.391251	-0.428155	-0.0919183	-0.132923	-0.57167	-0.456858	2.76199	2.75379	0.0105928	0.00239193	-0.534766	-0.38305	0.367331	0.375532	-0.0878178	0.191012	0.867585	0.765074	-1.28515	-1.23594	-0.620875	-0.456858	-0.809496	-0.608574
CNN2	-0.469031	-0.773992	-0.117365	0.0818208	-0.419578	-0.417518	1.26869	1.68767	0.850404	0.985713	0.86208	1.13613	0.640915	1.13957	0.682813	0.985713	-0.371499	-0.405841	-0.746518	-0.483455	-1.47938	-1.41551	-1.62019	-1.60164
PITX2	-0.440104	-0.542239	-0.333713	-0.495427	-0.218811	-0.206044	-0.810345	-0.869924	-1.4955	-1.37634	-1.43592	-1.4955	0.423791	0.513159	0.0492945	0.0152494	0.704663	-0.00602882	0.85361	0.964257	1.51323	1.53451	1.61537	1.53877
PNPLA3	-0.0217021	-0.383556	-0.0655632	-0.241008	-0.866029	-0.767341	1.46958	1.91367	0.290808	0.3566	-0.438383	-0.0436327	1.20093	1.48054	0.817142	0.806177	0.882934	0.822625	-1.26626	-1.04147	-1.46912	-1.2553	-1.17306	-1.00858
GATA3	-0.641018	-0.555707	-0.52727	0.212093	-0.584144	-0.271337	-0.840077	-0.896951	-1.12445	-1.26663	-1.83537	-1.52257	1.37801	1.86144	0.297404	1.71926	0.951455	0.297404	0.723959	0.723959	0.723959	0.411152	0.24053	0.5249
GPATCH1	-0.258374	-0.24448	-0.50845	-0.531605	-0.346363	-0.494557	-0.411198	-0.415829	-0.957661	-0.869671	-0.698322	-1.02713	-0.170384	-0.355625	-0.383412	-0.415829	0.7373	0.552059	-0.638119	-0.628857	2.00157	1.94137	2.00621	2.11735
PTPRE	-0.571964	-0.216457	-0.182054	-0.457284	-0.652239	-0.342605	2.0542	2.06566	0.0817091	0.402812	0.0587732	-0.0100345	-0.250861	0.207857	0.253728	0.0587732	1.72163	1.65282	-1.70729	-1.66142	-0.801323	-0.560496	-0.457284	-0.686643
HEXIM2	-0.34332	-0.560812	-0.385819	-0.535813	-0.125829	-0.480815	-1.07579	-1.15829	-1.07079	-1.21829	-0.8933	-1.0133	0.309155	0.0116662	0.296655	0.096663	-0.34082	-0.300822	2.09159	2.19408	1.04663	0.739139	1.41161	1.30662
MYADM	-0.619128	-0.863823	-0.145766	0.154493	-0.562496	-0.421449	1.32561	1.47627	1.20807	1.73593	0.654568	0.82126	0.537029	0.992226	0.557331	0.852247	-0.0025823	-0.308184	-0.906565	-0.994185	-1.21003	-1.33505	-1.56906	-1.37672
SLC22A4	-0.332967	-0.613	-0.61983	-0.367117	-0.558359	-0.148554	1.51799	0.903279	0.903279	1.24478	0.718867	0.370532	0.882789	0.110989	0.472983	0.17246	1.30625	1.47701	-1.84242	-1.8834	-0.688131	-1.28918	-0.872543	-0.865713
PHKA2	-0.429041	-0.297534	-0.547397	-0.258082	-0.6	-0.507945	0.912329	1.54356	1.01753	0.754521	-0.152877	0.0180822	0.623014	0.0838356	0.978082	1.09644	1.45151	1.13589	-1.99397	-2.29644	-0.876165	-0.613151	-0.442192	-0.6
RBM43	-0.572796	-0.175637	-0.518638	-0.681112	-0.491559	-0.202717	-0.590849	-0.581823	-0.997034	-1.01509	-0.93385	-0.870666	0.0409946	-0.491559	-0.211743	-0.500586	1.33176	1.2776	-0.166611	-0.726244	1.61158	1.4491	2.099	1.91847
ISL2	-0.31285	-0.499246	-0.269836	-0.317629	-0.742994	-0.508804	-1.16836	-0.967624	-0.929389	-0.895934	-0.92461	-1.06321	0.246337	0.0503826	0.313248	0.29891	-0.226821	-0.226821	2.74117	2.15331	1.35993	0.294131	0.805524	0.791186
SPOP	-0.36317	-0.366842	-0.451304	-0.581668	-0.544946	-0.348481	-1.0003	-0.946138	-0.951647	-0.984697	-1.00214	-1.08936	-0.168541	-0.295233	-0.082243	-0.176803	0.674239	0.728405	0.183077	0.153699	1.74194	1.85211	2.1973	1.82273
TIFA	-0.445134	-0.325714	-0.544977	-0.541061	-0.41381	-0.38836	-0.956095	-0.971757	-1.16361	-1.13816	-1.05594	-1.11663	0.0775742	-0.108408	-0.00660726	0.0227584	-0.157351	-0.0261843	1.10341	1.14452	1.71813	1.71422	1.94327	1.63591
MTHFSD	-0.698966	-0.521846	-0.246327	-0.368343	-0.391959	-0.439191	-1.22245	-0.990229	-1.13192	-0.773749	-1.15948	-1.26968	0.403111	0.123656	-0.155799	0.013448	-0.0770797	0.166951	0.544806	1.42647	1.54848	1.40679	1.61539	2.19792
STOML1	-0.428482	-0.592705	-0.509437	-0.238817	-0.500185	-0.405352	-0.87489	-0.925776	-0.953532	-0.99054	-0.706042	-1.01367	0.929246	0.630869	0.71645	0.984757	-0.391474	-0.405352	2.36793	2.79583	-0.0607161	0.189087	-0.0283342	0.411135
OLIG2	-0.566443	-0.494725	-0.33535	-0.550506	-0.367225	-0.470819	-1.27566	-1.10035	-0.956911	-0.725818	-0.853317	-0.917067	0.28621	0.00730466	0.174648	0.0152734	-0.263632	-0.430975	2.5573	2.13495	1.11496	0.995426	1.19464	0.828083
PDRG1	-0.507256	-0.391584	-0.463945	-0.579618	-0.476622	-0.386302	-0.98368	-1.0085	-0.801456	-0.936143	-0.789836	-0.911319	0.222168	0.0748043	0.124982	-0.113758	-0.447043	-0.466058	2.5409	2.45164	0.961628	1.02343	1.05036	0.813208
CDCA8	-0.506235	-0.495864	-0.305297	-0.193808	-0.576239	-0.727915	-0.293629	-0.265109	-1.56408	-1.41759	-1.66131	-1.46166	0.888666	0.564572	0.416785	0.931446	-0.152324	-0.109544	1.78576	2.03077	0.625502	0.712359	0.775881	0.998858
PHLDA1	-0.689241	-0.608461	-0.34275	-0.424349	-0.469455	-0.283703	-0.501028	-0.748288	-1.51057	-1.43512	-1.66967	-1.63891	1.40939	1.50247	1.51805	1.13712	0.74306	0.651619	0.469557	0.421171	0.725838	0.254692	0.82958	0.659
SRSF10	-0.296172	-0.277946	-0.820675	-0.867253	-0.300222	-0.328574	0.509821	0.442993	-0.44198	-0.395402	-0.383252	-0.504758	-0.545261	-0.62019	-0.693093	-0.691068	1.59528	1.39479	-1.47276	-1.46263	1.48187	1.5325	1.76741	1.37657
BRF2	-0.488041	-0.555821	-0.375073	-0.436908	-0.491608	-0.578415	-1.18131	-1.17893	-0.888779	-1.15158	-0.849537	-0.899481	0.409756	0.246844	0.422836	0.542939	-0.428584	-0.144381	2.21962	2.51333	0.950812	0.825953	1.0947	0.421647
ALKBH1	-0.3908	-0.497938	-0.788742	-0.341822	-0.329578	-0.580587	-0.810169	-0.767314	-0.589771	-0.745886	-0.712214	-1.00608	-0.305089	-0.507121	-0.249989	-0.497938	0.19693	0.261213	0.304069	0.236725	1.91727	1.65401	2.45296	2.09787
PHF12	-0.626513	-0.820797	-0.0786956	-0.0850656	-0.677473	-0.664733	-0.515038	-0.476819	-1.13293	-1.05649	-1.69348	-1.70304	0.128328	0.332167	-0.1201	0.0327788	0.924574	0.921389	0.488231	0.7494	1.03286	1.59979	1.43417	2.00747
SMAD3	-0.628167	-0.635489	-0.190624	-0.126549	-0.778286	-0.598875	2.08679	2.26804	0.495897	0.565464	-0.542123	-0.379188	0.561803	0.818104	0.510543	0.821765	0.953577	0.977377	-1.55085	-1.28173	-0.875314	-0.657458	-0.954035	-0.860668
ADPRHL2	-0.517134	-0.553044	-0.444052	-0.493193	-0.427672	-0.535404	-0.86301	-0.820169	-0.731337	-0.86301	-0.605335	-0.819539	0.582865	0.31196	0.453713	0.28739	-0.454763	-0.541704	2.93406	2.72238	0.342831	0.432922	0.458753	0.142487
TBCC	-0.479945	-0.593628	-0.45836	-0.521677	-0.433177	-0.490018	-1.13326	-1.0793	-0.837543	-0.966336	-0.793653	-0.965616	0.0237139	0.0891896	0.161141	0.190641	-0.319494	-0.445408	2.40098	2.16354	1.12097	1.12457	1.18285	1.05981
NFIL3	-0.535873	-0.495616	-0.54303	-0.54303	-0.468777	-0.401681	-0.880299	-0.89014	-1.03686	-1.05385	-1.06817	-1.10037	-0.039363	-0.247808	0.0295222	-0.0456253	0.225442	0.123457	0.774735	0.668276	1.75076	1.85006	2.03256	1.89568
GORAB	-0.440813	-0.383514	-0.659591	-0.679125	-0.442115	-0.405652	-0.546295	-0.550202	-0.732518	-0.740331	-0.677823	-0.646569	-0.466858	-0.517646	-0.507228	-0.580154	0.95911	1.02032	-0.418674	-0.434302	1.83422	2.00612	2.06342	1.94622
TSSK6	-0.715377	-0.506877	-0.495504	-0.487922	-0.385567	-0.446222	-0.961786	-0.992114	-0.81015	-0.897341	-0.878386	-0.741913	0.281633	0.0238512	-0.00268523	-0.123994	-0.120204	-0.377986	2.34389	2.76468	1.00191	0.622815	1.18766	0.717588
KCNJ2	-0.334824	-0.503238	-0.587445	-0.611504	-0.503238	-0.503238	-0.707741	-0.7318	-0.779919	-0.707741	-0.767889	-0.803978	-0.262646	-0.394972	-0.250617	-0.322794	0.423041	0.507248	-0.0822022	-0.322794	1.97486	1.90268	2.09515	2.2756
FAM110A	-0.706014	-0.5233	-0.455984	-0.520094	-0.462395	-0.382257	-0.718836	-0.904755	-1.09709	-1.22531	-1.15158	-0.818206	0.268461	0.877508	0.371038	0.524902	-0.395079	-0.388668	2.42898	2.41615	0.698	0.714027	0.771727	0.678767
TNFRSF9	-0.528075	-0.593368	-0.561847	-0.483044	-0.493176	-0.414373	-0.830904	-0.7521	-0.722831	-0.635022	-0.791502	-0.673297	-0.333318	-0.38848	-0.37272	-0.378349	-0.304049	-0.328815	0.774428	0.865614	1.7043	1.75271	2.26831	2.2199
C1orf74	-0.458466	-0.271774	-0.353452	-0.493471	-0.656827	-0.878524	-0.77351	-1.05355	-1.06522	-1.08855	-1.14689	-1.17023	0.0432699	0.206626	0.65002	0.124948	-0.423461	-0.201764	1.47847	1.4668	1.61849	1.75851	1.16342	1.52514
FHL2	-0.521477	-0.372023	-0.652942	-0.603124	-0.370362	-0.639104	1.53657	1.43361	0.917717	0.916887	0.967812	0.727301	0.94484	0.794002	1.03175	0.905263	0.493432	0.218324	-1.2765	-1.41267	-1.21976	-1.19098	-1.26515	-1.36341
RBM4	-0.544064	-0.584612	-0.494196	-0.565809	-0.478009	-0.518721	-0.911124	-0.984863	-0.798471	-0.787844	-0.616985	-0.778197	-0.150189	-0.112748	0.0170722	-0.0363926	-0.523135	-0.540303	2.33519	2.3898	1.17319	1.1382	1.22714	1.14507
MRM1	-0.597163	-0.566226	-0.326458	-0.334192	-0.744118	-0.622945	-1.11795	-1.23397	-0.901385	-1.15147	-0.891072	-1.03803	1.52465	1.34676	1.1766	1.33387	0.168546	0.0319046	2.10216	1.61489	0.0757331	0.12214	-0.00934579	0.0370609
PRPF3	-0.399939	-0.305262	-0.624176	-0.677743	-0.475931	-0.710133	-0.822251	-0.911945	-0.779895	-0.732556	-0.743768	-0.901979	-0.427346	-0.4996	-0.233008	-0.130856	0.479564	0.586699	0.0348293	0.280243	2.01932	1.91467	2.01558	2.04548
URGCP	-0.529804	-0.491686	-0.503724	-0.533817	-0.504727	-0.653185	-1.00226	-1.03537	-0.980196	-1.03135	-0.975181	-0.947094	0.221518	0.168354	0.282707	0.249605	-0.295079	-0.33119	2.09732	2.3521	0.996915	1.09622	1.12832	1.22161
KMT5C	-0.546187	-0.635456	-0.461616	-0.56498	-0.513298	-0.522695	-0.701233	-0.865677	-0.936153	-1.03012	-0.987835	-1.12409	0.656599	0.778757	0.496854	0.619012	-0.142126	-0.673043	1.91577	2.93062	0.600218	0.360601	0.759963	0.586123
SMG9	-0.531267	-0.70328	-0.273249	-0.262498	-0.724781	-0.789286	-0.466763	-0.699696	-1.40925	-1.33041	-1.67802	-1.53467	1.05626	1.16377	0.597564	0.869917	0.321627	0.36463	1.68698	1.66547	0.869917	0.669236	0.518725	0.619065
DICER1	-0.489148	-0.485619	-0.63314	-0.610553	-0.542792	-0.525146	-0.353627	-0.374802	-0.525852	-0.487736	-0.498324	-0.51597	-0.574555	-0.546321	-0.55338	-0.560438	0.333863	0.311982	-0.424917	-0.414329	1.84083	2.07447	2.21422	2.34128
ZNF346	-0.522687	-0.622777	-0.617216	-0.428159	-0.622777	-0.494885	-0.817394	-0.394796	-0.917483	-1.11766	-0.906362	-1.16215	-0.272465	-0.172376	-0.294707	-0.355872	0.55049	0.528248	0.355872	0.717305	1.67371	1.86277	1.7738	2.25756
TOB2	-0.65396	-0.663933	-0.463061	-0.397529	-0.587003	-0.547114	-1.02294	-1.03718	-0.866229	-0.870503	-0.970226	-0.984472	0.0668978	0.199388	-0.0513457	0.0668978	-0.309202	-0.343393	1.83628	2.02433	1.24506	1.30489	1.43026	1.59409
ZNF133	-0.402307	-0.567659	-0.709389	-0.744822	-0.366874	-0.526321	-1.32355	-1.29403	-1.00466	-1.01647	-0.957417	-0.815687	-0.0184544	0.265006	0.377209	0.601615	0.140992	0.11737	1.889	2.44411	1.09177	0.920508	0.967751	0.932319
IFNLR1	-0.697841	-0.780876	-0.50686	-0.141506	-0.64802	-0.548378	-0.839001	-0.564985	-0.905429	-0.93034	-0.988464	-0.93034	-0.03356	-0.324183	0.0411716	-0.307576	0.0992962	-0.0418636	2.40767	2.29973	0.946255	0.705453	1.19536	1.49429
SIX5	-0.760671	-0.823324	-0.141508	-0.554283	-0.627993	-0.462146	-0.909933	-1.02418	-0.86755	-0.830695	-1.09789	-0.957845	0.51451	0.724584	0.151489	0.254683	-0.253915	-0.563497	2.38674	2.27249	0.916229	0.691414	1.001	0.962298
AMBRA1	-0.572552	-0.65876	-0.486345	-0.43817	-0.648618	-0.568749	-0.899635	-0.779197	-0.789339	-0.799482	-0.765252	-0.770323	-0.192224	-0.112355	-0.20617	-0.156727	-0.524378	-0.400137	1.89071	2.21399	1.23147	1.52179	1.21879	1.69167
COX19	-0.508876	-0.493791	-0.336904	-0.704984	-0.671796	-0.668779	-0.864888	-0.93428	-1.03988	-1.06401	-0.96445	-1.01272	0.200131	0.0643637	0.281591	0.0553126	-0.243375	-0.370091	2.05562	1.81425	1.30437	1.21386	1.51255	1.37678
FRAT2	-0.468639	-0.763422	-0.520302	-0.523341	-0.432171	-0.696564	-0.897138	-0.903216	-0.775578	-0.729993	-0.742149	-0.7695	0.11181	0.102693	0.345813	0.169551	-0.407859	-0.599316	2.88338	2.24519	0.710493	0.667947	1.21497	0.777351
TMEM165	-0.614731	-0.43209	-0.629233	-0.756583	-0.637844	-0.368189	-1.23018	-1.4314	-1.00539	-1.13999	-0.865804	-1.02397	0.582176	0.387299	0.362373	0.262215	0.208737	-0.112583	1.70158	1.08614	1.74192	0.963318	1.71427	1.23796
ORAOV1	-0.560853	-0.471551	-0.458958	-0.74518	-0.559708	-0.643285	-0.827612	-0.978737	-1.1001	-1.09552	-1.05316	-1.20657	0.55198	0.216527	0.227976	0.113487	-0.175025	0.0276205	2.13651	1.96706	1.22289	0.981313	1.38431	1.04657
STRIP2	-0.444121	-0.439306	-0.594993	-0.761914	-0.614253	-0.598203	0.501233	0.473948	-0.362265	-0.333375	-0.442516	-0.498692	-0.408811	-0.440911	-0.530792	-0.619068	1.18176	1.1625	-1.50022	-1.45207	1.38239	1.40486	1.87352	2.06131
DUSP16	-0.539454	-0.483793	-0.656344	-0.532033	-0.680464	-0.570996	-0.704584	-0.619236	-0.886412	-0.871569	-1.03484	-1.00516	-0.0997272	-0.0867394	-0.199918	-0.0551978	0.74262	0.638718	-0.112715	-0.094161	1.88554	1.95975	1.97831	2.0284
CARF	-0.507049	-0.175162	-0.765183	-0.765183	-0.857374	-0.39642	-0.10141	-0.0460954	-0.525487	-0.341106	-0.617678	-0.507049	-0.69143	-0.931126	-0.562363	-0.949564	0.875812	1.3552	-0.230477	-0.672992	1.68709	1.66865	1.8346	2.2218
NAT9	-0.512498	-0.478391	-0.644053	-0.709343	-0.6499	-0.477416	-1.21023	-1.26967	-0.727859	-1.028	-0.640155	-0.884751	0.42788	0.466859	0.545792	0.21057	-0.362427	-0.166556	2.44409	2.31156	0.880041	0.711455	1.00477	0.75823
RPP38	-0.58042	-0.520355	-0.592934	-0.51535	-0.660507	-0.625469	-1.18107	-0.915783	-0.935805	-0.825686	-1.13602	-1.08346	0.00521398	0.10282	0.217944	-0.122424	0.355593	0.85113	0.453199	0.520772	2.20009	1.34166	1.79715	1.84971
IL1A	-0.636621	-0.450912	-0.781524	-0.734056	-0.491718	-0.407608	-1.02886	-1.06883	-0.828992	-0.844815	-0.698246	-0.76237	-0.237722	-0.387622	-0.0653381	-0.114472	1.5136	1.31374	-0.108642	-0.0786624	1.73179	1.72513	1.75844	1.68432
IGFN1	-0.391161	-0.457366	-0.563294	-0.695703	-0.695703	-0.722185	1.91277	1.67443	0.443021	0.654877	-0.166064	-0.152823	0.0457917	0.0722737	0.0590327	0.0193098	2.11139	2.05842	-1.25182	-1.23858	-0.801631	-0.682462	-0.708944	-0.523571
ZNF282	-0.543428	-0.719238	-0.47873	-0.499124	-0.755807	-0.543428	-1.05539	-0.964669	-0.809956	-0.793078	-0.867622	-0.838789	0.566284	0.621136	0.688647	0.634498	-0.347224	-0.372541	2.51004	2.63803	0.490334	0.492443	0.367267	0.580348
CCDC174	-0.519839	-0.504354	-0.729986	-0.687957	-0.676896	-0.422507	-0.913589	-1.00428	-0.995436	-0.964467	-0.982163	-0.89368	0.0420295	-0.0929073	-0.00663624	-0.185815	0.369417	0.134937	0.964467	0.672472	1.80284	1.90239	1.98424	1.70773
AHDC1	-0.69934	-0.866559	-0.232681	-0.291013	-0.738228	-0.753783	-1.026	-0.971557	-0.878225	-0.975446	-1.23211	-1.25933	0.471195	0.840633	0.482862	0.432307	-0.0849059	0.105646	1.90228	2.42338	0.828967	0.731747	0.91841	0.871744
CCNYL1	-0.734099	-0.585762	-0.558792	-0.427311	-0.683529	-0.599247	0.0648974	-0.0294988	-0.258747	0.240205	-0.63296	-0.579019	-0.413826	-0.400341	-0.720614	-0.434054	0.584076	0.6987	-1.27351	-1.051	1.6494	1.91911	2.07082	2.1551
SERPINE1	-0.536667	-0.497377	-0.42035	-0.533854	-0.821786	-0.788025	1.27334	1.20397	1.38223	1.16187	1.06243	0.901247	0.752673	0.819854	0.914537	0.95082	0.284638	0.314857	-1.22584	-1.11195	-1.14901	-1.15919	-1.46667	-1.31175
PNRC1	-0.696753	-0.71071	-0.564418	-0.496441	-0.593624	-0.544257	-1.07231	-1.10565	-0.997092	-1.00226	-1.07437	-1.06559	0.128534	0.0970007	0.189532	0.180744	0.144042	0.0923483	1.34566	1.22185	1.58371	1.44568	1.79229	1.70208
HOXA5	-0.689993	-0.528486	-0.523102	-0.609239	-0.652308	-0.609239	-0.86765	-0.986088	-0.765362	-0.776129	-0.889184	-0.937636	-0.119336	-0.113952	0.0314041	-0.318527	0.0744725	0.117541	0.81202	0.693582	2.04485	1.70569	2.27635	1.63032
SIRT1	-0.629669	-0.482057	-0.744692	-0.7006	-0.562573	-0.501227	-0.184915	-0.390039	-0.497393	-0.46672	-0.501227	-0.600913	-0.487808	-0.437965	-0.643088	-0.656508	0.622161	0.781275	-0.562573	-0.505061	1.89891	2.03502	2.17688	2.04077
FAM53C	-0.591838	-0.590117	-0.574637	-0.601175	-0.629188	-0.648355	-0.874426	-0.865825	-0.823805	-0.777363	-0.825526	-0.830194	-0.124707	-0.0986601	-0.107506	-0.132325	-0.331857	-0.338491	1.95711	2.00699	1.35753	1.28307	1.61456	1.54674
NAA16	-0.736024	-0.271355	-0.81466	-0.957635	-0.364288	-0.492966	1.48724	0.993974	-0.364288	-0.407181	-0.507263	-0.621643	-0.557305	-0.607346	-0.864701	-0.657387	2.0091	1.79463	-1.03627	-1.25073	0.879594	1.22273	1.12265	1.00112
FAM210A	-0.664459	-0.547151	-0.592561	-0.575911	-0.663702	-0.599372	-0.787064	-0.754521	-0.765116	-0.743925	-0.796903	-0.795389	-0.155117	-0.223231	-0.338268	-0.289075	0.370118	0.393579	0.246756	0.163505	1.9988	1.88755	2.21374	2.01772
RASSF1	-0.562103	-0.635933	-0.571888	-0.657282	-0.631485	-0.607468	-0.934812	-0.791599	-0.963277	-1.03889	-0.859203	-0.949934	0.646756	0.469741	0.4902	0.524002	-0.209853	-0.240096	2.72023	2.30393	0.594274	0.440387	0.837113	0.627186
EPM2AIP1	-0.484958	-0.457845	-0.84236	-0.839895	-0.60327	-0.45045	-0.0141728	-0.147274	-0.465239	-0.477563	-0.314884	-0.428266	-0.595876	-0.630383	-0.610665	-0.650102	1.22071	1.09747	-0.881797	-0.884262	1.64467	1.78516	1.9651	2.06615
ZBTB34	-0.482236	-0.286735	-0.873238	-0.814588	-0.589762	-0.638637	0.0749421	-0.0814588	-0.364935	-0.560437	-0.21831	-0.384486	-0.521336	-0.33561	-0.492011	-0.716837	1.23817	1.463	-1.15671	-1.20559	1.60963	1.8149	1.48255	2.03973
CPEB4	-0.494557	-0.399991	-0.899839	-0.805273	-0.64316	-0.460783	0.076891	-0.00686728	-0.517523	-0.478345	-0.460783	-0.502662	-0.575613	-0.525628	-0.64316	-0.680986	1.24951	1.25221	-0.878224	-0.867416	1.50483	1.67235	2.0236	2.06142
HELB	-0.558116	-0.653385	-0.767707	-0.596224	-0.653385	-0.481901	-0.0436648	-0.138934	-0.462847	-0.157987	-0.539062	-0.329471	-0.558116	-0.57717	-0.558116	-0.88203	1.06145	1.5759	-0.939191	-0.786761	1.15672	1.86171	1.67117	2.35711
RSAD2	-0.619212	-0.61852	-0.620597	-0.619674	-0.620366	-0.620366	-0.614135	-0.61575	-0.615981	-0.614365	-0.618981	-0.616443	-0.35588	-0.354264	-0.342263	-0.367188	0.00484661	-0.0219251	0.191556	0.222252	1.99265	2.05704	2.21236	2.1752
ORC4	-0.549982	-0.47332	-0.831583	-0.745812	-0.612982	-0.55909	0.306965	0.362375	-0.48091	-0.314682	-0.503681	-0.4885	-0.707102	-0.671427	-0.76327	-0.715451	1.85311	1.87664	-0.921908	-0.887751	1.01438	1.43413	1.52749	1.85235
CCDC137	-0.594379	-0.704601	-0.547928	-0.699877	-0.52982	-0.701452	-0.910873	-0.946302	-0.940791	-1.07542	-0.789629	-1.01322	0.733009	0.665301	0.68892	0.547206	-0.203878	-0.249541	2.65323	2.18715	0.618851	0.544845	0.68026	0.588933
ZNF304	-0.755916	-0.362137	-0.796098	-0.695644	-0.55099	-0.619299	-0.0889018	-0.438482	-0.454554	-0.430445	-0.430445	-0.474645	-0.538936	-0.362137	-0.599208	-0.434463	0.907602	0.996001	-0.876461	-0.780025	1.61078	2.08894	1.93223	2.15323
NAIP	-0.61985	-0.510786	-0.892512	-0.870699	-0.43444	-0.46716	0.416263	0.263573	-0.314469	-0.401721	-0.369002	-0.554411	-0.46716	-0.347189	-0.532599	-0.65257	2.28127	1.87773	-1.16517	-1.2088	0.623486	1.12518	1.55053	1.67051
HMGCR	-0.430779	-0.215106	-0.932503	-0.748613	-0.855314	-0.621479	-0.16516	-0.0175944	-0.367212	-0.414887	-0.435319	-0.489805	-0.312726	-0.34678	-0.374023	-0.467103	1.26963	1.26736	-1.27077	-1.17315	1.73276	1.66239	1.9893	1.71687
RNF114	-0.654345	-0.67874	-0.423463	-0.431305	-0.819882	-0.798972	-0.747568	-0.674383	-1.04205	-1.05686	-1.1405	-1.13005	0.354562	0.155917	0.313613	0.144591	-0.342437	-0.165574	1.88622	1.73026	1.42271	1.47673	1.44188	1.17964
VPS37B	-0.661554	-0.775922	-0.553286	-0.488859	-0.685572	-0.65698	-1.06794	-1.04736	-0.87161	-0.884953	-0.87161	-0.85598	0.189342	0.265969	-0.010039	0.0509572	-0.234962	-0.215139	1.69214	1.86712	1.19387	1.26249	1.58768	1.77219
HES4	-0.662889	-0.649848	-0.640882	-0.60991	-0.634362	-0.636807	-0.604204	-0.601759	-0.565081	-0.590348	-0.5553	-0.632732	-0.162437	-0.282252	-0.218676	-0.287957	-0.367834	-0.379245	3.07991	2.12709	1.20933	0.792825	1.12619	0.747181
PAPOLG	-0.574676	-0.481799	-0.876525	-0.690772	-0.644333	-0.566936	-0.249607	-0.303785	-0.45858	-0.45858	-0.520497	-0.396662	-0.412141	-0.505018	-0.628854	-0.590155	1.02745	0.919094	-0.713991	-0.683032	1.76273	1.87882	1.87882	2.28903
EPHA4	-0.633893	-0.645361	-0.645361	-0.622425	-0.640774	-0.649948	-0.411414	-0.489396	-0.608663	-0.610957	-0.624718	-0.620131	-0.358661	-0.321964	-0.360955	-0.386184	0.189508	0.246848	-0.124714	-0.127008	1.95099	1.9464	2.13907	2.40971
NFE2L3	-0.595001	-0.643271	-0.796128	-0.731767	-0.56282	-0.538685	-0.369738	-0.192747	-0.554775	-0.506505	-0.474324	-0.482369	-0.51455	-0.675451	-0.57891	-0.57891	1.70589	1.40822	-0.554775	-0.619136	1.55304	1.21514	1.89897	2.1886
CKS2	-0.432713	-0.491785	-0.744318	-0.764572	-0.657187	-0.786302	-0.656343	-0.953603	-1.06732	-1.07871	-0.821956	-0.993476	0.135857	-0.230179	0.16033	0.144296	0.141764	-0.0677308	2.19895	1.61751	1.60549	1.25338	1.58861	0.899998
FZD4	-0.638186	-0.641631	-0.664599	-0.643928	-0.638186	-0.650818	-0.618662	-0.597991	-0.628998	-0.61292	-0.628998	-0.62785	-0.237388	-0.25002	-0.28677	-0.30859	0.0543106	0.0233033	0.148481	0.0566074	1.77005	1.96298	2.22023	2.43958
ALX1	-0.255337	-0.586097	-0.886788	-0.814622	-0.634208	-0.70036	-0.91385	-1.10629	-0.805602	-0.859726	-0.958954	-0.814622	-0.282399	0.0333266	-0.00877016	-0.00576325	0.228776	0.484363	0.553522	0.965469	1.84649	1.82845	1.98782	1.70517
CREB5	-0.641962	-0.638501	-0.667578	-0.657885	-0.64127	-0.635039	-0.34912	-0.34912	-0.56304	-0.548502	-0.550579	-0.562348	-0.461273	-0.443965	-0.448119	-0.481349	0.445638	0.418639	-0.297198	-0.28266	1.86693	1.91608	2.20754	2.36469
ABCC9	-0.626503	-0.585283	-0.716476	-0.692694	-0.645925	-0.617784	-0.520281	-0.540495	-0.607478	-0.595588	-0.620162	-0.624522	-0.36927	-0.374819	-0.388295	-0.382746	0.744088	0.713965	-0.315366	-0.325671	1.6993	1.95574	2.12895	2.30731
TAF1	-0.490724	-0.335759	-0.976996	-0.907528	-0.597597	-0.58691	0.444413	0.316165	-0.282322	-0.266291	-0.394539	-0.431944	-0.602941	-0.731188	-0.570879	-0.720501	1.6307	1.80704	-1.15334	-1.13196	1.20321	1.67345	1.44367	1.66276
SEC24A	-0.510537	-0.480615	-0.857128	-0.854635	-0.607782	-0.592821	0.337241	0.302332	-0.483109	-0.532978	-0.590328	-0.550432	-0.607782	-0.545445	-0.620249	-0.595314	1.63384	1.49171	-0.961854	-0.939412	1.46678	1.58148	1.72111	1.79592
BTG1	-0.684674	-0.67838	-0.67323	-0.664647	-0.632604	-0.573669	-0.929571	-0.928427	-0.95017	-0.881507	-0.907828	-0.920416	0.0534521	0.00538813	0.119254	0.0225538	-0.129077	-0.131938	1.4805	1.18296	1.74828	1.52284	1.92795	1.62297
MASP2	-0.571347	-0.665751	-0.728688	-0.665751	-0.650017	-0.634283	-0.366802	-0.382537	-0.555612	-0.516277	-0.618549	-0.602815	-0.343201	-0.366802	-0.358935	-0.461207	0.789658	0.70312	-0.469074	-0.366802	1.38756	1.41902	2.19786	2.82723
SLC19A2	-0.413481	-0.304048	-0.995463	-0.965617	-0.632346	-0.607475	-0.00559598	-0.343842	-0.0503638	-0.204564	-0.309022	-0.478145	-0.38861	-0.38861	-0.557733	-0.552759	0.735561	0.48685	-0.960643	-0.98054	2.0587	1.52148	2.06367	2.27259
C19orf48	-0.601454	-0.767012	-0.601098	-0.660799	-0.629255	-0.662937	-0.912432	-0.97445	-1.00403	-1.03255	-0.88481	-0.905126	0.943812	0.811045	0.771126	0.700733	-0.100682	-0.138819	2.3597	2.41869	0.449812	0.472444	0.449277	0.49882
GATA6	-0.790911	-0.809751	-0.480042	-0.506418	-0.713665	-0.649607	-1.16207	-1.147	-1.15265	-1.17526	-1.39946	-1.26192	1.24387	1.49068	1.08749	0.938652	0.689957	0.420537	0.981985	1.01401	0.787928	0.718218	0.94242	0.933
F5	-0.573877	-0.607968	-0.812518	-0.64206	-0.778427	-0.539785	0.278415	0.00568195	-0.539785	-0.403418	-0.573877	-0.607968	-0.64206	-0.539785	-0.64206	-0.607968	1.71027	1.53981	-0.744335	-0.744335	0.892065	1.67617	2.01709	1.88072
APOL4	-0.525684	-0.817987	-0.588885	-0.699486	-0.715286	-0.612585	-0.13858	-0.0832799	-0.359782	-0.272882	-0.628385	-0.691585	-0.675785	-0.486184	-0.430883	-0.644185	1.07013	1.28343	-0.715286	-0.620485	1.10963	2.01814	2.03394	2.19194
SLCO1A2	-0.660521	-0.891103	-1.03522	-0.54523	-0.516407	-0.314648	0.40592	0.492388	-0.574053	-0.0840663	-0.199357	-0.487585	-0.660521	-0.54523	-0.458762	-0.631698	1.99117	2.10646	-1.17933	-1.20815	0.982375	1.29942	1.15531	1.55883
KLHL11	-0.678655	-0.66594	-0.805803	-0.589651	-0.621438	-0.602366	-0.233635	0.0905932	-0.449787	-0.208205	-0.61508	-0.418	-0.564221	-0.201848	-0.716799	-0.551506	0.611902	1.09507	-0.818518	-0.818518	1.5528	1.77531	2.17583	2.25847
TMEM62	-0.49474	-0.661459	-0.609972	-0.614876	-0.788949	-0.796304	-1.10277	-1.11993	-1.04148	-1.03167	-0.872308	-1.04393	0.311882	0.30943	0.586476	0.669835	-0.0338136	-0.14169	1.76821	2.06242	1.0376	1.35387	1.08418	1.16999
RAP2B	-0.599725	-0.659264	-0.77648	-0.796946	-0.612749	-0.543908	-1.32163	-1.31046	-1.07975	-1.04998	-1.18767	-1.0965	0.71384	1.06735	0.704538	0.829196	0.231952	0.205904	1.25341	1.04874	1.24969	0.963157	1.25527	1.51203
IKZF5	-0.593249	-0.389298	-0.890906	-0.968077	-0.637346	-0.510566	0.112311	-0.14125	-0.449932	-0.416859	-0.44442	-0.488517	-0.538127	-0.516078	-0.653883	-0.5712	0.432017	0.884016	-0.659395	-0.587736	2.14631	1.7825	1.98645	2.11323
ZNF180	-0.693235	-0.503332	-0.946439	-0.661584	-0.788186	-0.39783	0.498936	0.520036	-0.250127	-0.42948	-0.38728	-0.524432	-0.629934	-0.872588	-0.492781	-0.756536	1.3113	1.78606	-0.98864	-1.07304	1.34295	1.64891	1.53285	1.75441
GEN1	-0.545481	-0.463345	-0.82383	-0.947034	-0.623054	-0.591112	1.12461	1.01054	-0.271695	-0.358394	-0.349267	-0.449656	-0.677811	-0.668685	-0.613927	-0.696063	2.45248	2.32471	-0.937908	-0.965286	0.755003	0.818887	0.791508	0.704809
HIPK3	-0.643969	-0.631901	-0.70895	-0.695954	-0.682957	-0.634686	-0.396113	-0.434173	-0.535358	-0.554852	-0.548354	-0.56692	-0.423034	-0.38683	-0.46852	-0.487086	0.773544	0.859876	-0.438815	-0.445313	1.85501	1.9794	2.04624	2.16971
THEMIS2	-0.68998	-0.642591	-0.663422	-0.721226	-0.652486	-0.630093	-0.879535	-0.924841	-0.787882	-0.782154	-0.849332	-0.821211	-0.00726889	-0.0484086	0.0161651	0.121358	-0.162975	-0.288477	2.0268	2.32051	1.36388	1.3342	1.13631	1.23265
KRT17	-0.667112	-0.663037	-0.6699	-0.669471	-0.668828	-0.669471	-0.637299	-0.627432	-0.638371	-0.641588	-0.654886	-0.649739	-0.260662	-0.246721	-0.192241	-0.200392	-0.370908	-0.386136	2.49054	2.40496	1.31066	1.08738	1.17253	1.04813
ARRDC4	-0.681542	-0.636502	-0.700088	-0.7034	-0.661009	-0.645112	-0.450378	-0.485483	-0.451041	-0.465613	-0.475548	-0.500718	-0.396065	-0.419247	-0.413948	-0.434482	0.433874	0.368301	-0.354336	-0.315256	2.03282	1.86193	2.35406	2.13879
PCDH9	-0.634483	-0.62245	-0.710113	-0.725583	-0.663704	-0.674017	-0.445405	-0.441968	-0.584635	-0.560571	-0.577759	-0.615575	-0.373212	-0.400714	-0.393839	-0.373212	0.903917	0.878134	-0.43853	-0.479783	1.8579	1.73929	2.02979	2.30653
SLC5A3	-0.592042	-0.541476	-0.758187	-0.755779	-0.760595	-0.632976	0.188117	0.094209	-0.572779	-0.577595	-0.565555	-0.599266	-0.601674	-0.505358	-0.58241	-0.546292	1.72195	1.71954	-0.799121	-0.772634	1.4017	1.61118	1.73158	1.69546
ZNF107	-0.531062	-0.578709	-0.912235	-0.959882	-0.483415	-0.578709	0.493342	0.421872	-0.459592	-0.149889	-0.435769	-0.531062	-0.578709	-0.745472	-0.745472	-0.674002	2.23245	2.70891	-0.459592	-0.816942	0.683928	0.707752	1.23187	1.1604
REL	-0.553641	-0.571621	-0.805364	-0.760413	-0.661522	-0.697483	-0.068175	-0.194036	-0.51768	-0.580611	-0.562631	-0.616572	-0.535661	-0.44576	-0.580611	-0.580611	0.974678	1.12751	-0.571621	-0.47273	1.586	1.87369	2.23329	1.98157
ADAM19	-0.485571	-0.636079	-0.48127	-0.425367	-1.036	-0.9887	1.72476	1.94837	0.894811	1.30334	0.641096	0.451885	0.641096	0.856109	0.636796	0.907712	0.335778	0.335778	-1.27252	-0.902695	-1.16931	-0.9887	-1.08331	-1.20801
HERC5	-0.676852	-0.674928	-0.684789	-0.673965	-0.678776	-0.664585	-0.65328	-0.648951	-0.666028	-0.661218	-0.669636	-0.66699	-0.269646	-0.276621	-0.221782	-0.245353	0.557512	0.482229	-0.0510109	-0.150347	2.03553	1.94148	2.14809	2.06992
ZNF266	-0.689918	-0.677814	-0.956202	-0.762541	-0.677814	-0.290492	0.229973	0.0605191	-0.0242076	0.0726229	-0.544672	-0.617295	-0.229973	-0.568879	-0.423634	-0.677814	1.21038	1.62191	-1.24669	-1.23459	0.931994	2.05765	1.92451	1.51298
ZFX	-0.496764	-0.475018	-1.01867	-0.882759	-0.670734	-0.523947	0.400266	0.454631	-0.301049	-0.23581	-0.464145	-0.39347	-0.562003	-0.648987	-0.795774	-0.627241	1.65611	1.8192	-1.0676	-1.11653	1.36253	1.40059	1.55281	1.63436
EDRF1	-0.528807	-0.448953	-0.900544	-0.842718	-0.685763	-0.680256	-0.101998	-0.212142	-0.429677	-0.5233	-0.473735	-0.520546	-0.476489	-0.509532	-0.468228	-0.570111	1.27205	1.14814	-0.757357	-0.743588	1.88335	1.74843	2.0761	1.74567
PGBD4	-0.552122	-0.573335	-0.72536	-0.803141	-0.743038	-0.700612	-0.301104	-0.329388	-0.612225	-0.438987	-0.555658	-0.626367	-0.27282	-0.400097	-0.251608	-0.361207	0.78782	0.540338	-0.456665	-0.484949	1.44188	1.38885	2.16665	2.86314
TRIM52	-0.670496	-0.625374	-0.75907	-0.728988	-0.682195	-0.643757	-0.306176	-0.371353	-0.617018	-0.525103	-0.623703	-0.678852	-0.202562	-0.404777	-0.38138	-0.444885	0.903767	0.813523	-0.531787	-0.458255	1.89144	1.71931	2.25409	2.0736
CCNT2	-0.51221	-0.427608	-0.968553	-0.948043	-0.671161	-0.589122	0.010789	-0.178926	-0.396843	-0.35326	-0.294294	-0.468627	-0.558358	-0.586558	-0.576304	-0.609632	1.25676	1.51313	-0.90446	-0.824985	1.74387	1.69772	1.82847	1.81821
ZSWIM3	-0.731121	-0.662712	-0.717439	-0.637629	-0.717439	-0.653591	-0.808651	-0.856538	-0.851977	-0.881621	-0.879341	-0.79725	-0.135963	-0.0561524	0.0373399	0.098908	-0.272781	-0.149645	1.76125	1.63127	1.40552	1.63127	1.43288	1.81141
ASTN2	-0.64186	-0.569958	-0.746018	-0.795073	-0.668068	-0.701667	0.280107	0.457512	-0.453704	-0.375081	-0.548454	-0.537702	-0.563238	-0.640516	-0.67882	-0.625732	1.8371	1.71077	-0.864288	-0.903263	1.14428	1.29145	1.65835	1.93387
KLHL15	-0.679147	-0.627718	-0.759503	-0.672718	-0.717718	-0.66629	-0.544148	-0.55379	-0.608433	-0.473434	-0.486291	-0.512005	-0.283792	-0.18415	-0.393077	-0.409149	0.609772	0.825128	-0.441291	-0.518434	1.82155	1.89226	2.13333	2.24905
E2F6	-0.84746	-0.0658924	-0.870313	-0.911448	-0.719484	-0.719484	0.656258	0.185489	0.0712247	-0.152733	-0.0613218	-0.152733	-0.513808	-0.719484	-0.490955	-0.628072	0.697393	0.802516	-1.35936	-1.34565	1.88117	1.43782	1.89488	1.93145
RHEBL1	-0.69747	-0.747675	-0.709337	-0.66187	-0.681039	-0.638137	-0.816137	-0.796967	-0.770496	-0.838044	-0.766844	-0.742198	-0.0384145	-0.246537	-0.071276	0.0848161	-0.259317	-0.290353	1.95336	2.08572	1.37007	1.27057	1.50608	1.50151
ODF2L	-0.684097	-0.594967	-0.846486	-0.773228	-0.659678	-0.577873	0.144939	0.363492	-0.487522	-0.480196	-0.629154	-0.544907	-0.619386	-0.581536	-0.599851	-0.585199	1.73097	1.72487	-0.781775	-0.754913	1.0338	1.50143	1.72609	1.97517
C19orf25	-0.710184	-0.794433	-0.510834	-0.675772	-0.739849	-0.706624	-0.808672	-0.926146	-0.824098	-0.857323	-0.901227	-0.812232	0.488288	0.52626	0.406412	0.475236	-0.311484	-0.294872	2.64435	2.30854	0.744595	0.758834	0.723236	0.797992
SLC24A2	-0.416758	-0.503232	-0.993253	-0.79148	-0.705005	-0.73383	0.592108	0.765057	-0.676181	-0.560882	-0.532057	-0.560882	-0.503232	-0.503232	-0.676181	-0.762655	1.37038	1.94687	-0.79148	-0.906779	1.2839	1.45685	1.42803	1.77392
ARL14	-0.685641	-0.685641	-0.685641	-0.708668	-0.685641	-0.697155	-0.512942	-0.616562	-0.651102	-0.607927	-0.642467	-0.65398	-0.46401	-0.423714	-0.305702	-0.340242	0.0828718	-0.0351396	0.698834	0.505986	1.95378	2.00847	2.18981	1.96242
CARMIL2	-0.74536	-0.766874	-0.50871	-0.799145	-0.605521	-0.723847	-0.497953	-0.573251	-0.347357	-0.325843	-0.573251	-0.401141	-0.261302	-0.153733	-0.16449	-0.272059	-0.573251	-0.530223	2.96575	2.51397	1.05103	0.771356	0.749842	0.771356
INPP5A	-0.741116	-0.741906	-0.665279	-0.66133	-0.666069	-0.677129	-0.551525	-0.498597	-0.599713	-0.557055	-0.610772	-0.609192	-0.406962	-0.327176	-0.298737	-0.329546	-0.361934	-0.312956	0.858557	0.776401	1.83495	1.73699	2.16436	2.24573
IRF1	-0.717473	-0.713197	-0.662909	-0.678586	-0.703628	-0.688358	-0.862842	-0.871394	-0.864268	-0.866507	-0.889921	-0.886867	0.0826695	0.15963	0.129701	0.105473	-0.155134	-0.135385	2.1266	2.23328	1.16968	1.15014	1.27209	1.26721
KLHL3	-0.654728	-0.660128	-0.762724	-0.743825	-0.657428	-0.687127	-0.441435	-0.438735	-0.627729	-0.60073	-0.627729	-0.749225	-0.260541	-0.365838	-0.279441	-0.379337	0.608829	0.554831	-0.247042	-0.157945	1.84809	2.05058	2.01008	2.26927
ZCCHC2	-0.758931	-0.667402	-0.654326	-0.798158	-0.693553	-0.602024	0.10406	0.143287	-0.209755	0.143287	-0.680477	-0.353587	-0.458192	-0.588948	-0.693553	-0.654326	1.9085	1.30702	-0.955066	-1.16428	1.56853	1.26779	1.477	2.0131
CLSPN	-0.622918	-0.503071	-0.820087	-0.796891	-0.808489	-0.630651	1.84749	1.83976	-0.696373	-0.363893	-0.599722	-0.522401	-0.638383	-0.503071	-0.518535	-0.561061	1.75084	1.73538	-0.932203	-0.990194	0.842317	0.861647	0.822987	0.807523
ZNF503	-0.722876	-0.803648	-0.589904	-0.659137	-0.734415	-0.676171	-0.917938	-0.87398	-0.750349	-0.756394	-0.903652	-0.875629	0.405739	0.365628	0.19694	0.183203	-0.216812	-0.297035	2.50747	2.26955	0.932682	0.766742	1.16016	0.989827
RDH16	-0.669567	-0.508256	-0.90001	-0.761744	-0.623478	-0.723337	-0.124183	0.10626	-0.462167	-0.577389	-0.500575	-0.323901	-0.508256	-0.515938	-0.615796	-0.631159	1.74241	1.89604	-0.884647	-0.623478	1.21239	1.47356	1.52733	1.9959
INO80D	-0.597535	-0.568208	-0.866364	-0.802823	-0.656188	-0.695291	-0.221173	-0.314042	-0.582871	-0.597535	-0.597535	-0.553544	-0.436237	-0.446013	-0.504666	-0.558432	1.13764	1.2745	-0.455788	-0.460676	1.61664	1.84637	1.90502	2.13475
ITGA2	-0.636292	-0.621724	-0.80551	-0.773011	-0.691204	-0.665429	-0.0244207	-0.117434	-0.620603	-0.628448	-0.63181	-0.688963	-0.40656	-0.380785	-0.481643	-0.521987	1.11976	1.1545	-0.54552	-0.581381	1.74396	1.75068	1.94567	2.10816
NAV3	-0.618198	-0.636333	-0.773638	-0.796954	-0.714053	-0.657058	-0.299546	-0.216645	-0.579338	-0.522343	-0.610426	-0.620789	-0.462758	-0.452395	-0.410945	-0.452395	1.71081	1.71081	-0.631151	-0.607835	1.50615	1.67195	1.55796	1.90511
GLIPR1L2	-0.697776	-0.571931	-0.694707	-0.740747	-0.746886	-0.749956	-0.197464	-0.11766	-0.571931	-0.464502	-0.62411	-0.682429	-0.418461	-0.544306	-0.485988	-0.52589	1.13772	0.84613	-0.292616	-0.406183	1.43852	1.4109	2.00943	2.69084
KCNJ13	-0.721705	-0.721705	-0.721705	-0.721705	-0.721705	-0.599727	-0.111813	-0.233792	-0.599727	0.132143	-0.599727	-0.35577	-0.477748	-0.721705	-0.721705	-0.477748	0.498078	0.498078	-0.111813	-0.35577	1.71786	2.20577	1.10797	2.81567
L2HGDH	-0.665384	-0.607941	-0.659002	-0.831331	-0.780271	-0.665384	0.362211	0.451568	-0.416463	-0.50582	-0.748358	-0.620706	-0.416463	-0.544115	-0.671767	-0.690914	1.9068	1.33875	-0.741975	-0.70368	1.1345	1.33236	1.44725	2.29613
CCL3	-0.704232	-0.703691	-0.703667	-0.703078	-0.704538	-0.704232	-0.677244	-0.678775	-0.675124	-0.676113	-0.676137	-0.675266	-0.114587	-0.124831	-0.0016171	-0.0278754	-0.308686	-0.330234	2.62007	2.41141	1.06621	0.870393	1.16314	1.0587
MORC3	-0.61123	-0.463261	-0.997594	-0.831129	-0.720152	-0.600954	-0.140605	-0.313236	-0.508473	-0.489977	-0.522859	-0.5393	-0.512584	-0.633836	-0.551631	-0.422158	1.5631	1.66174	-0.594789	-0.584513	1.77683	1.6227	1.7234	1.69052
FKBP5	-0.535063	-0.469831	-0.693486	-0.92646	-0.740081	-0.861227	1.03052	1.13303	-0.628253	-0.311409	-0.339365	-0.721443	-0.702805	-0.190262	-0.721443	-0.665529	1.48715	1.79468	-0.963736	-1.22467	1.07712	1.58034	1.19826	1.39396
RASD1	-0.712679	-0.689312	-0.697101	-0.728257	-0.728257	-0.681523	-0.62116	-0.646474	-0.660104	-0.665946	-0.66984	-0.66984	-0.124621	-0.0311554	-0.0817828	-0.171354	-0.282345	-0.360234	2.65599	2.36002	1.13328	0.757465	1.13328	1.18196
TOR1AIP1	-0.516712	-0.607475	-0.906037	-0.96575	-0.674353	-0.569259	0.245219	0.137737	-0.194265	-0.230092	-0.433114	-0.449834	-0.645691	-0.526266	-0.58359	-0.669576	1.34632	1.33199	-1.06129	-0.958584	1.44186	1.67832	1.87656	1.93389
TRPC4	-0.69729	-0.698618	-0.734473	-0.711897	-0.681354	-0.717209	-0.407794	-0.411778	-0.559182	-0.589725	-0.518015	-0.593709	-0.329445	-0.377251	-0.330773	-0.329445	0.157917	0.224315	-0.0665087	-0.0704925	2.05424	2.07284	2.18306	2.13259
NFKBIE	-0.703349	-0.70695	-0.683908	-0.71487	-0.733736	-0.702053	-0.778524	-0.788892	-0.722215	-0.758506	-0.747561	-0.747705	0.0924618	0.0674037	0.14013	0.0629393	-0.276641	-0.298531	2.49962	2.43943	1.0055	0.893889	1.12359	1.03848
KCNV1	-0.77926	-0.635765	-0.77926	-0.635765	-0.635765	-0.77926	0.0817127	0.27304	-0.444437	-0.396606	-0.540101	-0.731428	-0.444437	-0.444437	-0.587933	-0.77926	1.5645	1.13401	-0.922756	-0.300942	1.421	1.22968	2.6168	1.51667
LAMA2	-0.731666	-0.582378	-0.787648	-0.806309	-0.675683	-0.675683	-0.395768	-0.321124	-0.601039	-0.582378	-0.582378	-0.713005	-0.414429	-0.451751	-0.414429	-0.6197	0.313349	0.108078	0.387993	0.53728	1.78757	1.50765	2.16078	2.55267
ADAMTS6	-0.580382	-0.597379	-0.886331	-0.886331	-0.720609	-0.588881	0.141997	-0.0619688	-0.461402	-0.435906	-0.457153	-0.418909	-0.240439	-0.29143	-0.17245	-0.206445	2.54285	2.78506	-0.937323	-0.911827	0.741147	0.970609	0.741147	0.932365
DUSP10	-0.701352	-0.67342	-0.768718	-0.746537	-0.707103	-0.663562	-0.667669	-0.78597	-0.879626	-0.79665	-0.877161	-0.873053	-0.173926	-0.0400157	-0.110668	-0.0457664	0.213017	-0.0441233	0.78645	1.03127	1.84048	1.75504	1.98261	1.94646
ACVR2A	-0.818677	-0.6841	-0.879848	-0.757505	-0.573991	-0.561757	-0.158026	-0.219197	-0.622928	-0.414946	-0.500586	-0.51282	-0.268134	-0.525054	-0.586225	-0.34154	1.61594	1.86063	-0.757505	-0.794208	1.56701	1.83616	1.62818	1.46913
ZC3HAV1	-0.71123	-0.712041	-0.71639	-0.714436	-0.713331	-0.71322	-0.687642	-0.685283	-0.698625	-0.696635	-0.706438	-0.70548	-0.245184	-0.229115	-0.260958	-0.260885	0.162261	0.16473	0.558464	0.583268	1.7847	1.875	2.09183	2.23663
SLC12A7	-0.713673	-0.713757	-0.713757	-0.713506	-0.713171	-0.713757	-0.711498	-0.712168	-0.712669	-0.712251	-0.713171	-0.713004	-0.150033	-0.131048	-0.203729	-0.188173	-0.240948	-0.247556	2.13388	2.18549	1.27433	1.21846	1.41325	1.49246
TNIP3	-0.636737	-0.602853	-0.772273	-0.789215	-0.700874	-0.780744	-0.57986	-0.719027	-0.501201	-0.455215	-0.529034	-0.539925	-0.308788	-0.415281	-0.394708	-0.446744	0.900145	0.980014	-0.274904	-0.274904	1.73393	1.88762	2.0522	2.16837
CCL4L2	-0.714206	-0.714206	-0.714206	-0.714206	-0.714206	-0.714206	-0.695665	-0.677123	-0.705778	-0.705778	-0.699036	-0.695665	-0.296175	-0.338316	-0.104016	0.0240902	-0.269206	-0.358543	2.01985	2.08728	1.57822	1.24447	1.43326	1.44337
GPR63	-0.676332	-0.469555	-0.841753	-0.676332	-0.883108	-0.738364	0.0267086	0.150775	-0.0353243	-0.0353243	-0.242101	-0.821075	-0.552266	-0.304134	-0.800397	-0.531588	1.1433	0.874492	-0.903786	-0.945141	1.39143	1.39143	2.05312	2.42532
CCNB1IP1	-0.65512	-0.532896	-0.787122	-0.827863	-0.769195	-0.717047	-1.15868	-0.881641	-0.83927	-0.907716	-0.940309	-1.15379	0.125483	0.23304	0.172743	-0.0244448	0.633934	0.23467	1.30698	0.950087	1.40965	1.50254	1.69973	1.92625
TMEM212	-0.62531	-0.642072	-0.829645	-0.836828	-0.683577	-0.672802	0.34129	0.454632	-0.501591	-0.386254	-0.544693	-0.519152	-0.569038	-0.685174	-0.610943	-0.59897	1.79079	1.6563	-0.826851	-0.833636	1.15184	1.33662	1.70858	1.92648
ZNF562	-0.62685	-0.746195	-0.732154	-0.809377	-0.683012	-0.697053	-0.0301286	-0.0862906	-0.668972	-0.317959	-0.718114	-0.690033	-0.33902	-0.310939	-0.500486	-0.324979	0.608715	1.21246	-0.711093	-0.528567	1.65473	1.73196	1.90746	2.4059
MAB21L3	-0.606114	-0.65633	-0.843979	-0.785834	-0.685402	-0.730332	0.342701	0.591137	-0.553255	-0.283676	-0.542684	-0.598185	-0.553255	-0.52154	-0.682759	-0.606114	1.99454	1.59017	-0.891552	-0.814906	1.10122	1.15937	1.66153	1.91525
PDE7A	-0.591526	-0.410566	-1.00015	-1.04101	-0.579851	-0.684924	0.476723	0.371649	-0.363866	-0.235443	-0.352191	-0.46894	-0.509802	-0.457265	-0.620713	-0.719949	2.12871	1.69091	-1.05852	-1.05852	1.28229	1.49827	1.08382	1.62086
MTRNR2L9	-0.773014	-0.717695	-0.683445	-0.656634	-0.770455	-0.707896	-0.567741	-0.577155	-0.664165	-0.622358	-0.628258	-0.591529	-0.119232	-0.152196	-0.112642	-0.2127	0.301206	0.216556	-0.13041	-0.153323	1.90231	2.10642	2.03508	2.27927
FAM126B	-0.719579	-0.575892	-0.863267	-0.808529	-0.69221	-0.651157	0.0467555	-0.192724	-0.445888	-0.493784	-0.603261	-0.534838	-0.432204	-0.425361	-0.548522	-0.610103	0.806248	1.04573	-0.582734	-0.507469	1.61364	2.03786	2.16786	1.96943
OAS2	-0.717832	-0.708195	-0.722768	-0.731466	-0.720183	-0.71031	-0.686334	-0.68892	-0.686804	-0.686804	-0.709605	-0.699263	-0.137941	-0.140526	-0.156275	-0.171084	0.794775	0.751994	-0.17461	-0.180251	1.74371	1.84361	2.09724	2.19784
TGFA	-0.896178	-0.655499	-0.701033	-0.476615	-0.91244	-0.675013	1.49435	1.56916	0.382024	0.791829	0.0893061	-0.0635578	0.999984	1.01625	1.16586	1.30571	0.899159	1.06829	-1.332	-1.37103	-0.850644	-0.733557	-1.26045	-0.853896
PEG10	-0.702379	-0.610394	-0.72884	-0.756561	-0.765382	-0.754041	0.590443	0.598004	-0.585193	-0.563772	-0.658277	-0.673397	-0.476828	-0.449107	-0.52219	-0.476828	0.948301	1.24063	-0.832165	-0.863667	1.24946	1.75852	1.89839	2.13528
FKBP14	-0.544339	-0.462037	-0.950364	-1.04364	-0.665049	-0.659562	0.756039	0.415856	-0.209642	-0.483984	-0.615668	-0.807707	-0.494957	-0.68151	-0.676023	-0.774786	1.38154	1.07976	-0.440089	-0.873549	1.22242	1.60101	2.00155	1.92473
TRIM66	-0.714381	-0.650047	-0.810883	-0.746549	-0.735826	-0.682214	0.121968	0.400751	-0.156815	-0.0495912	-0.467766	-0.789438	-0.767993	-0.521378	-0.585712	-0.499933	1.29071	1.26927	-0.918107	-0.896663	1.35505	1.46227	1.859	2.23428
GBP5	-0.71722	-0.718398	-0.725861	-0.726647	-0.727432	-0.725861	-0.674406	-0.670085	-0.697973	-0.69758	-0.703472	-0.710149	-0.264725	-0.260797	-0.249799	-0.204628	0.285968	0.305608	0.419124	0.435621	1.83121	1.89759	2.15172	2.14819
HEATR5A	-0.707869	-0.435087	-1.07885	-0.882449	-0.740603	-0.500555	-0.20595	-0.0968375	-0.653312	-0.489643	-0.576934	-0.369619	-0.435087	-0.533288	-0.686046	-0.642401	1.28889	1.08158	-0.29324	-0.45691	1.6817	1.67079	1.91084	2.15088
ISG20	-0.72547	-0.725772	-0.724665	-0.724765	-0.72547	-0.723456	-0.716911	-0.717817	-0.712581	-0.717012	-0.7153	-0.717918	-0.000872685	-0.0244352	0.015037	0.023294	-0.177189	-0.192796	2.58285	2.47621	0.989055	0.938909	1.0396	0.977475
ZIC1	-0.605831	-0.579054	-0.779882	-0.987404	-0.853519	-0.545583	-0.880296	-0.880296	-1.10121	-1.11459	-1.21501	-1.21501	0.779882	0.371532	0.304589	0.558971	0.364837	0.210869	1.77063	1.36228	1.33551	1.28865	1.38237	1.02757
SHISA9	-0.630901	-0.718699	-0.872939	-0.839718	-0.600053	-0.690224	0.377592	0.617257	-0.502763	-0.355642	-0.647512	-0.533611	-0.55734	-0.595307	-0.680733	-0.602426	1.98881	1.59727	-0.799379	-0.754293	1.0515	1.14879	1.62338	1.97694
RANBP3L	-0.684115	-0.70202	-0.73783	-0.719925	-0.73783	-0.77364	-0.451352	-0.505067	-0.70202	-0.648306	-0.719925	-0.648306	-0.326018	-0.379733	0.0678893	-0.397637	0.372272	0.551321	-0.0216351	0.103699	1.98371	1.51818	2.39552	2.16276
PARP15	-0.697116	-0.654165	-0.819258	-0.799125	-0.678325	-0.710538	0.184723	0.316261	-0.501152	-0.41525	-0.624636	-0.62732	-0.646111	-0.620609	-0.581685	-0.482361	1.80478	1.60345	-0.65148	-0.705169	1.22763	1.40078	1.5954	2.08128
MTRNR2L8	-0.77097	-0.723552	-0.706195	-0.667554	-0.747804	-0.743727	-0.572107	-0.595839	-0.667531	-0.64321	-0.627886	-0.63448	-0.137313	-0.182259	-0.134449	-0.173863	0.318985	0.254153	-0.0563126	-0.0773421	1.99486	1.99232	2.08648	2.2156
DOK7	-0.792496	-0.622559	-0.792496	-0.727135	-0.700991	-0.727135	-0.361117	-0.348045	-0.517982	-0.413405	-0.217324	-0.478766	-0.3219	-0.452621	-0.269612	-0.400333	-0.374189	-0.609486	2.61932	2.68468	0.919949	0.789228	1.14217	0.972237
SALL1	-0.707663	-0.731715	-0.750704	-0.721588	-0.727918	-0.725386	-0.222191	-0.167758	-0.591201	-0.608923	-0.732981	-0.69627	-0.363972	-0.315868	-0.437394	-0.358908	0.248723	0.237962	-0.0158501	0.107575	1.80135	1.95579	2.17985	2.34505
FAM71A	-0.727691	-0.727691	-0.727691	-0.727691	-0.727691	-0.727691	-0.693816	-0.727691	-0.720163	-0.686288	-0.720163	-0.705107	-0.200742	-0.242145	-0.14052	-0.223326	-0.0727691	-0.215798	1.29353	1.02253	1.56454	1.73768	2.11783	1.97857
IFIH1	-0.72903	-0.727178	-0.72846	-0.727178	-0.730169	-0.725041	-0.705382	-0.706521	-0.710368	-0.70239	-0.718773	-0.716636	-0.179849	-0.20364	-0.189821	-0.201645	0.847853	0.836741	-0.0160207	-0.0664513	1.93852	1.86501	2.01459	1.98183
ARC	-0.726981	-0.732861	-0.720548	-0.732239	-0.729956	-0.725805	-0.66998	-0.658843	-0.657805	-0.652202	-0.657944	-0.66078	-0.00305527	-0.0170288	-0.00831264	0.0022021	-0.301895	-0.313724	2.60681	2.57043	0.913664	0.835703	1.02504	1.01611
GOLGA8A	-0.623988	-0.617379	-0.914779	-1.08	-0.518246	-0.617379	-0.115105	-0.181193	-0.148149	-0.775992	-0.597553	-0.425722	-0.359633	-0.37946	-0.353024	-0.452157	1.55694	1.12076	-0.683468	-0.868517	1.16041	1.87417	1.94026	2.05922
SNAI1	-0.708399	-0.741961	-0.734769	-0.749153	-0.701207	-0.753947	-0.689221	-0.682029	-0.641275	-0.66285	-0.63648	-0.631686	-0.125858	-0.111474	-0.0395553	-0.0299661	-0.346408	-0.21216	2.35054	2.61185	0.936141	0.797099	1.19984	1.30293
DIO2	-0.580185	-0.59542	-0.839174	-0.778236	-0.854409	-0.763001	0.638585	0.486239	-0.625889	-0.580185	-0.564951	-0.443074	-0.305962	-0.686828	-0.488778	-0.641124	0.912808	0.562412	-0.702062	-0.641124	2.20775	2.22299	1.6593	1.40032
C11orf96	-0.742974	-0.760608	-0.712115	-0.731953	-0.730484	-0.740035	-0.620273	-0.638641	-0.654071	-0.622477	-0.65701	-0.687869	0.0373186	0.061565	0.0336449	-0.131671	-0.274945	-0.377809	3.01081	1.7522	1.53325	0.645682	1.19233	0.816142
CEP135	-0.678258	-0.483169	-0.90456	-0.974792	-0.63924	-0.740686	0.476666	0.211346	-0.701668	-0.600222	-0.693865	-0.615829	-0.498776	-0.693865	-0.39733	-0.623633	1.81107	1.95934	-0.467562	-0.592419	1.41309	1.30384	1.4365	1.69402
IKZF2	-0.713173	-0.707154	-0.785393	-0.767338	-0.737246	-0.713173	-0.496513	-0.472439	-0.719191	-0.725209	-0.761319	-0.707154	-0.105321	-0.201614	-0.141431	-0.231706	1.82055	1.94091	-0.526604	-0.400219	1.42334	1.50759	1.52565	1.69416
XBP1	-0.722227	-0.738901	-0.763292	-0.74263	-0.728182	-0.732687	-0.896585	-0.910515	-0.818598	-0.837603	-0.878512	-0.892391	0.0612718	0.0550577	0.110519	0.0879926	-0.0562271	-0.100399	1.73277	1.56048	1.53516	1.41015	1.67974	1.5856
FSD2	-0.686055	-0.663027	-0.79736	-0.839578	-0.705246	-0.739788	-0.555561	-0.613132	-0.574751	-0.655351	-0.682217	-0.712922	-0.321439	-0.382848	-0.237001	-0.332953	0.423147	0.373253	0.411633	0.265787	2.03898	1.77415	2.36521	1.84707
NBPF12	-0.661046	-0.319393	-0.816342	-0.921944	-0.866037	-0.853614	0.227251	0.0843778	-0.151673	-0.288334	-0.785283	-0.524385	-0.319393	-0.54302	-0.393936	-0.685893	1.34539	1.02858	-0.834978	-0.878461	1.51311	1.59386	2.10945	1.94172
FAS	-0.813272	-0.591292	-0.891926	-0.783558	-0.7084	-0.65072	-0.341346	-0.426992	-0.491663	-0.47768	-0.425244	-0.423496	-0.622754	-0.615762	-0.474184	-0.460201	1.07094	1.06744	-0.320371	-0.30464	1.80854	1.76659	2.02178	2.0882
ZNF136	-0.765941	-0.540816	-0.921199	-0.828044	-0.851333	-0.540816	0.056928	-0.207011	-0.447661	-0.525291	-0.618446	-0.595157	-0.579631	-0.338981	-0.315692	-0.401084	0.957426	1.02729	-0.517528	-0.719363	1.64833	1.87345	2.09857	2.052
ZSWIM6	-0.666232	-0.67976	-0.857873	-0.808272	-0.736125	-0.702306	-0.158949	-0.158949	-0.436264	-0.32128	-0.589576	-0.470083	-0.4047	-0.402445	-0.37539	-0.368626	1.1645	1.22763	-0.803763	-0.8714	1.65149	1.78902	1.84764	2.13172
MTRNR2L2	-0.781822	-0.761897	-0.727235	-0.674173	-0.735011	-0.772971	-0.576673	-0.576486	-0.684267	-0.667543	-0.623505	-0.619565	-0.131532	-0.171989	-0.098222	-0.144889	0.409992	0.413235	-0.124467	-0.153071	1.96678	1.90492	2.1042	2.22618
ABL2	-0.685588	-0.700211	-0.791497	-0.770227	-0.770227	-0.750729	-0.303604	-0.288537	-0.602278	-0.589427	-0.685145	-0.676725	-0.311137	-0.328863	-0.362541	-0.35811	0.831269	0.871594	-0.293855	-0.304047	1.58017	1.92183	2.06895	2.29894
IER5L	-0.740077	-0.788379	-0.707455	-0.77093	-0.746652	-0.717317	-0.744376	-0.745135	-0.382493	-0.434335	-0.485672	-0.447486	-0.0127709	-0.046405	0.0340135	-0.138962	-0.408794	-0.547124	3.09447	1.98075	1.15355	0.539284	1.18465	0.877648
ATP6V0A2	-0.65148	-0.337055	-0.594312	-1.0326	-1.05166	-0.803929	0.510941	0.453773	0.0440672	0.196516	-0.422807	-0.842041	-0.175078	-0.460919	-0.670536	-0.727704	1.13026	1.26366	-1.16599	-1.19458	1.45422	1.59714	1.35894	2.12118
NR4A3	-0.73246	-0.694036	-0.742066	-0.799702	-0.761278	-0.751672	-0.290583	-0.213734	-0.674824	-0.694036	-0.655612	-0.694036	-0.232946	-0.146492	-0.348219	-0.300189	0.266567	0.276174	-0.0504317	-0.0504317	2.0725	2.2358	2.05329	1.92841
RASGRP1	-0.544715	-0.877083	-0.877083	-0.766294	-0.877083	-0.544715	0.45239	0.00923246	-0.544715	-0.433925	-0.212346	-0.655504	-0.212346	-0.766294	-0.323136	-0.655504	0.895548	2.33581	-0.877083	-0.655504	1.22792	2.00344	1.4495	1.4495
CCBE1	-0.423203	-0.627156	-1.15744	-0.948383	-0.820912	-0.514982	0.448697	0.356918	-0.13257	-0.224349	-0.413005	-0.627156	-0.693441	-0.647552	-0.622058	-0.780121	0.953482	0.805616	-0.647552	-0.693441	1.51435	1.7642	2.08032	2.04973
SLC15A2	-0.545672	-0.826806	-0.77995	-0.803378	-0.77995	-0.756522	-0.405105	-0.170828	-0.639383	-0.709667	-0.615955	-0.662811	-0.475389	-0.123972	-0.451961	-0.522244	0.696	0.250873	0.086878	0.204017	2.03138	2.03138	1.65654	2.31252
TAF1D	-0.747543	-0.37539	-0.958546	-1.05709	-0.761456	-0.595668	-0.327856	-0.466979	-0.472776	-0.44727	-0.269888	-0.458864	-0.414808	-0.638564	-0.28496	-0.460023	1.93521	1.52016	-0.46466	-0.623492	1.90506	1.16539	2.05694	1.24307
CCL4	-0.75004	-0.75004	-0.748982	-0.75004	-0.749114	-0.748982	-0.73112	-0.739323	-0.715773	-0.721991	-0.737074	-0.740249	-0.11246	-0.174379	0.0391624	-0.0404855	-0.191182	-0.250984	2.24589	1.94	1.41157	1.16032	1.59296	1.26233
FAT2	-0.585743	-0.796611	-0.8669	-0.726322	-0.796611	-0.726322	-0.585743	-0.374876	-0.656032	-0.515454	-0.656032	-0.585743	-0.585743	-0.585743	-0.374876	-0.374876	0.117149	-0.234297	1.7338	1.38235	1.80409	1.80409	1.80409	1.38235
ADAMTSL4	-0.763066	-0.747269	-0.752535	-0.747269	-0.778863	-0.71041	-0.536647	-0.668286	-0.641958	-0.678817	-0.731473	-0.699879	-0.199652	0.000438796	-0.247042	-0.204918	0.569118	0.869255	-0.0732789	0.221592	1.13253	1.71174	1.80652	2.87016
HLA-DOB	-0.74528	-0.752039	-0.752039	-0.751459	-0.75088	-0.749335	-0.734465	-0.741997	-0.745666	-0.737748	-0.742383	-0.737555	-0.0904191	-0.163031	-0.121511	-0.0834669	-0.1611	-0.170949	1.96937	2.03329	1.35603	1.47229	1.42555	1.4748
TSLP	-0.818089	-0.58064	-0.853775	-0.934754	-0.715149	-0.603973	-1.0322	-1.15024	-0.834559	-0.897696	-0.896323	-1.01711	0.212686	-0.00691987	0.55582	0.413076	1.12268	0.717779	0.446017	0.190725	1.61542	1.65385	1.9064	1.50699
KLRD1	-0.789248	-0.725932	-0.842011	-0.75759	-0.604577	-0.789248	-0.208854	-0.0822225	-0.641511	-0.435735	-0.583472	-0.710103	-0.282722	-0.477946	-0.578196	-0.425183	1.23158	1.09967	-0.356591	-0.351314	1.24741	1.47957	2.17076	2.41347
IFNL1	-0.751887	-0.751615	-0.751661	-0.751734	-0.751356	-0.751814	-0.74521	-0.745157	-0.743801	-0.743868	-0.747628	-0.747057	-0.000123196	-0.0632967	0.0230121	-0.0130728	-0.206779	-0.240991	2.21366	2.19005	1.27855	1.16606	1.37094	1.26478
SPATA13	-0.762688	-0.617183	-0.879092	-0.777238	-0.719036	-0.762688	0.794214	0.736012	-0.471678	-0.442577	-0.733587	-0.748137	-0.0933656	-0.122467	-0.326173	-0.0933656	2.04556	1.8564	-1.37381	-1.2283	1.18708	0.881517	1.25983	1.39078
TDG	-0.646565	-0.619252	-0.988891	-0.921518	-0.710296	-0.631998	-0.287851	-0.524566	-0.284209	-0.360686	-0.180419	-0.489969	-0.24415	-0.293314	-0.366149	-0.371612	0.699067	0.589814	-0.639281	-0.744893	1.94273	1.68052	2.47807	1.91542
GPR141	-0.787504	-0.633217	-0.838932	-0.761789	-0.633217	-0.864647	-0.29893	-0.350359	-0.453216	-0.761789	-0.504645	-0.453216	-0.376073	-0.53036	-0.607503	-0.170358	0.703932	1.52679	-0.273216	-0.401788	1.50108	1.80965	1.96394	2.19537
MAP3K13	-0.706471	-0.656248	-0.847096	-0.776784	-0.736605	-0.796873	-0.0636159	-0.274553	-0.696427	-0.545757	-0.766739	-0.595981	-0.164062	-0.475445	-0.455356	-0.364954	0.8404	1.20201	-0.314731	-0.435267	1.5837	1.88504	2.00557	2.15624
MTRNR2L1	-0.788212	-0.767983	-0.72962	-0.706446	-0.768587	-0.761489	-0.65222	-0.658253	-0.710918	-0.671348	-0.692464	-0.668332	-0.149135	-0.158042	-0.142534	-0.126493	0.186977	0.309235	0.264023	0.295253	1.80891	2.17494	1.96942	2.14332
IL1RL1	-0.696797	-0.538783	-0.881147	-0.828475	-0.881147	-0.696797	-0.275427	-0.459776	-0.170084	-0.644126	-0.170084	-0.591455	-0.328098	-0.723133	-0.275427	-0.538783	0.461971	0.698992	-0.170084	-0.301763	1.75242	1.54173	2.38447	2.3318
LRIG2	-0.556335	-0.671614	-0.861486	-0.725863	-0.861486	-0.847924	-0.28509	-0.0545316	-0.40715	-0.318996	-0.576679	-0.590241	-0.447837	-0.34612	-0.441056	-0.447837	1.30169	1.1932	-0.786894	-0.630928	1.64753	1.99337	1.78994	1.93234
FAM43A	-0.759521	-0.753134	-0.754815	-0.758512	-0.750781	-0.755823	-0.717837	-0.72456	-0.705735	-0.701029	-0.715148	-0.705063	0.0637299	0.0321311	0.144744	0.0388542	-0.25125	-0.295623	2.60845	2.23397	1.008	0.823111	1.22314	1.17271
ZNF471	-0.709419	-0.663253	-0.838684	-0.792518	-0.746352	-0.783285	0.0569382	0.17697	-0.533988	-0.39549	-0.515521	-0.580154	-0.515521	-0.487822	-0.570921	-0.506288	1.58042	1.99591	-0.62632	-0.663253	0.860228	1.51579	1.73738	2.00515
IFIT2	-0.755717	-0.755508	-0.756084	-0.756076	-0.755688	-0.756055	-0.706212	-0.711752	-0.69213	-0.695383	-0.710385	-0.713688	-0.134993	-0.165977	-0.0938348	-0.117479	0.702278	0.608327	0.0470955	0.0198319	1.95126	1.83071	2.15944	1.95802
IL7R	-0.742813	-0.739168	-0.771006	-0.765659	-0.758611	-0.762499	-0.633933	-0.645598	-0.702712	-0.698338	-0.719968	-0.73212	-0.0919593	-0.136192	-0.0722732	-0.105326	0.808737	0.73218	-0.151746	-0.151989	1.79231	1.89876	2.10315	2.04677
CCNL1	-0.715922	-0.68708	-0.872416	-0.861734	-0.696427	-0.71058	-0.531386	-0.576785	-0.596548	-0.616043	-0.624855	-0.650226	-0.330827	-0.363141	-0.245903	-0.259523	1.25629	1.25736	-0.280353	-0.279018	1.72604	1.77705	1.91779	1.96425
MTRNR2L10	-0.809367	-0.769845	-0.739916	-0.74235	-0.783735	-0.700823	-0.663018	-0.686932	-0.708985	-0.680059	-0.620488	-0.650273	-0.132752	-0.175998	-0.118288	-0.204638	0.147346	0.135174	0.420283	0.413124	1.86473	2.24879	2.02827	1.92975
SAMD9	-0.74137	-0.721471	-0.796939	-0.766902	-0.780043	-0.742872	-0.629107	-0.642999	-0.643374	-0.63624	-0.671159	-0.689932	-0.376419	-0.362527	-0.216096	-0.224356	2.2034	2.15759	-0.0155974	-0.035497	1.35335	1.36423	1.30679	1.30754
CCNJ	-0.658348	-0.453917	-1.02955	-1.09949	-0.690627	-0.62069	-0.217208	-0.421639	-0.114992	-0.227967	-0.152651	-0.297904	-0.378601	-0.211828	-0.38936	-0.701386	0.72425	0.842605	-0.744424	-0.959615	1.74103	1.97773	2.06919	2.01539
SOX13	-0.776568	-0.846494	-0.71176	-0.710054	-0.756102	-0.761219	-0.836261	-0.803856	-0.914713	-0.914713	-0.948823	-0.943707	0.272311	0.383168	0.122227	0.245023	0.164864	-0.0687883	1.98122	2.31549	1.16428	1.06025	1.08924	1.19498
MYH3	-0.899455	-0.656359	-0.996693	-1.23979	-0.267405	-0.510501	-0.0729287	-0.218786	0.121548	0.0243096	-0.121548	-0.753597	-0.364644	-0.996693	-0.316025	-0.413263	1.38565	1.67736	-0.656359	-1.09393	1.14255	1.5315	1.7746	1.92046
IRAK2	-0.75201	-0.738211	-0.754769	-0.793011	-0.752404	-0.78079	-0.855697	-0.867524	-0.918382	-0.909314	-1.02167	-1.03902	0.175653	0.215867	0.111785	0.137806	0.243464	0.272244	1.09543	1.2141	1.57405	1.66867	1.6253	1.84844
DDX58	-0.765204	-0.74946	-0.770164	-0.769949	-0.763047	-0.759596	-0.713011	-0.723363	-0.743852	-0.733716	-0.752048	-0.757008	-0.119482	-0.134148	-0.0666426	-0.081524	1.52307	1.49568	-0.200144	-0.201869	1.53947	1.6307	1.79547	1.81984
KLF5	-0.815678	-0.71954	-0.834332	-0.814244	-0.741064	-0.662145	0.0739569	-0.0738373	-0.441171	-0.412473	-0.500001	-0.419647	-0.482783	-0.508611	-0.609053	-0.633447	0.00221213	0.0567382	0.141397	0.0883059	1.79009	2.05985	2.24208	2.21339
TXNIP	-0.746826	-0.741188	-0.785557	-0.806496	-0.758906	-0.75056	-0.773623	-0.782335	-0.816307	-0.832341	-0.864336	-0.900944	0.163606	0.0943439	0.159066	0.164631	0.55765	0.529828	0.0870956	0.152989	1.83108	1.87377	1.97773	1.96763
ZFY	-0.440101	-0.410515	-1.15018	-1.03183	-0.883901	-0.676794	0.122045	0.0924583	-0.765554	-0.469688	-0.262581	-0.262581	-0.351341	-0.440101	-0.647208	-0.617621	1.42386	1.3351	-0.528861	-0.824728	2.2227	1.83807	1.12799	1.60138
XKR9	-0.796074	-0.483971	-0.947907	-0.863555	-0.821379	-0.686416	-0.340572	-0.247784	-0.483971	-0.627369	-0.652675	-0.703286	-0.382748	-0.281525	-0.45023	-0.610499	0.89097	0.798182	0.0474481	-0.0959506	1.62483	1.68388	2.01285	2.41774
ZKSCAN1	-0.622287	-0.674274	-0.834395	-0.948767	-0.823997	-0.697148	-0.0150763	0.221985	-0.443451	-0.437212	-0.69299	-0.720023	-0.578618	-0.557823	-0.778249	-0.736659	1.33867	1.28252	-0.0275532	-0.28333	1.39898	1.63188	1.8627	2.13511
TNPO2	-0.670975	-0.864545	-0.707156	-0.686352	-0.842836	-0.832886	-0.792182	-0.793991	-0.987561	-1.09611	-1.22274	-1.10696	0.826027	0.83869	0.684015	0.756378	0.170241	0.101496	2.02996	2.04081	0.699392	0.803413	0.729242	0.924621
MAGI1	-0.804408	-0.42223	-0.908639	-0.943382	-0.862314	-0.665434	0.955928	1.39601	-0.283256	-0.399068	-0.827571	-0.792827	-0.202188	-0.0168892	-0.503298	-0.364324	1.894	2.22986	-1.02445	-1.14026	0.620075	0.96751	1.07174	1.02542
CCL5	-0.769136	-0.768288	-0.768729	-0.769249	-0.767531	-0.768593	-0.748759	-0.748329	-0.747809	-0.75042	-0.756184	-0.757427	-0.0113012	-0.0481786	0.00495061	-0.0618423	-0.143847	-0.189585	2.14682	1.94103	1.32137	1.13397	1.59808	1.42899
CACNB2	-0.704028	-0.660925	-0.747132	-0.747132	-0.919547	-0.83334	-0.0143679	-0.272991	-0.617821	-0.402302	-0.445406	-0.704028	-0.316094	-0.100575	-0.574717	-0.229887	1.58047	0.933915	-0.531613	-0.617821	1.14943	1.40806	2.78738	1.58047
DNAL1	-0.754859	-0.79747	-0.989218	-0.903996	-0.769063	-0.399771	0.218084	0.260694	-0.577315	-0.378465	-0.506297	-0.541806	-0.449483	-0.627027	-0.470788	-0.520501	1.01348	0.708106	-0.463687	-0.690943	1.53191	1.95802	2.03614	2.11426
DHX58	-0.7708	-0.77064	-0.77064	-0.768718	-0.767436	-0.767356	-0.765113	-0.758626	-0.755822	-0.756944	-0.76239	-0.759827	0.032625	0.0231739	0.0186086	0.0193294	-0.165288	-0.136934	2.19229	2.20662	1.15595	1.11238	1.33303	1.38253
ZNF445	-0.793353	-0.58196	-0.695206	-0.725405	-0.989646	-0.831102	0.391958	0.391958	-0.393216	-0.295069	-0.800903	-0.687656	-0.408316	-0.0534774	-0.400766	-0.370567	1.27528	1.63767	-1.08779	-0.929248	1.12428	1.53197	1.37343	2.31714
GPCPD1	-0.684144	-0.523641	-1.2138	-1.26195	-0.395238	-0.539691	0.07022	0.0862703	-0.266836	-0.186585	-0.250786	-0.0100314	-0.571792	-0.411289	-0.619942	-0.395238	1.7234	1.45054	-1.1496	-1.10145	1.7555	1.6913	1.25794	1.54685
CASP3	-0.760164	-0.706985	-0.815817	-0.795287	-0.787125	-0.75398	-0.626103	-0.667904	-0.684971	-0.709706	-0.625608	-0.675572	-0.145016	-0.184344	-0.193743	-0.170493	0.186426	0.161197	0.55967	0.397412	2.08356	1.80777	2.25572	1.85106
HEXIM1	-0.762928	-0.779863	-0.777377	-0.777066	-0.761063	-0.768521	-0.715696	-0.700936	-0.659297	-0.689283	-0.6941	-0.71321	-0.159168	-0.161654	-0.134931	-0.152021	-0.219606	-0.220849	1.65755	1.57427	1.40197	1.5129	1.92043	1.78044
ASB11	-0.607234	-0.78142	-0.868514	-0.824967	-0.752389	-0.795936	-0.418532	-0.287892	-0.621749	-0.665296	-0.694327	-0.752389	0.0895126	0.249184	-0.389501	-0.549172	-0.171767	0.29273	0.437886	0.0314504	1.84589	2.06363	2.25233	1.91847
SERTAD1	-0.76551	-0.772677	-0.770078	-0.773029	-0.761084	-0.792773	-0.692926	-0.679787	-0.554996	-0.576848	-0.548953	-0.531106	-0.00854308	-0.0375626	0.0234979	0.00122379	-0.33612	-0.319677	2.70355	2.51166	0.879961	0.820516	1.05007	0.931184
HYKK	-0.036724	-0.741825	-1.06919	-0.779598	-1.23288	-0.779598	-0.288546	-0.515186	-0.880327	-0.515186	-0.150044	-0.842554	-0.238181	-0.502594	-0.0870884	-0.0241329	1.24757	0.844652	-0.137453	-0.364092	1.51198	1.3357	1.56234	2.68295
ID2	-0.75672	-0.762082	-0.83179	-0.83562	-0.739867	-0.716121	-0.511592	-0.586663	-0.651775	-0.677436	-0.62573	-0.664414	-0.22778	-0.159221	-0.102152	-0.217439	-0.151561	-0.126282	0.715195	0.659658	2.10132	1.81444	2.14804	1.9056
FILIP1L	-0.749985	-0.699432	-0.898984	-0.843109	-0.696771	-0.765949	0.910292	0.649543	-0.438683	-0.377487	-0.167292	-0.321612	-0.771271	-0.720717	-0.667503	-0.763288	1.03535	0.686793	-0.803199	-0.715396	1.68988	1.53024	1.93466	1.96393
ZNF17	-0.763976	-0.417876	-0.803305	-0.92916	-0.874098	-0.866233	0.0226145	0.0698099	-0.339217	-0.315619	-0.260558	-0.44934	-0.417876	-0.527999	-0.504401	-0.41001	0.887864	1.60366	-0.937026	-0.811171	1.37555	2.00482	1.42275	2.2408
ZNF550	-0.766066	-0.412119	-0.854553	-0.923376	-0.638252	-1.06102	0.325271	0.0893061	-0.392455	-0.343296	-0.451446	-0.62842	-0.382623	-0.421951	-0.441615	-0.303968	1.56409	1.64274	-0.972535	-0.952871	1.37728	1.10199	1.80988	2.03601
TRAF1	-0.781737	-0.802366	-0.7779	-0.762548	-0.766386	-0.768785	-0.727048	-0.720812	-0.695386	-0.693947	-0.674758	-0.710258	-0.113955	-0.133145	-0.0856515	-0.0261652	-0.277543	-0.260752	1.81551	1.95895	1.37608	1.45188	1.44276	1.73396
ISG15	-0.779275	-0.779338	-0.778379	-0.777765	-0.778012	-0.779304	-0.758809	-0.758373	-0.731946	-0.735116	-0.744309	-0.745004	0.281371	0.225089	0.30801	0.27185	-0.128823	-0.16859	2.69783	2.38833	0.821711	0.702004	0.928555	0.818295
TUBB4B	-0.724353	-0.886026	-0.708406	-0.683233	-0.807095	-0.86366	-0.499094	-0.444836	-0.558318	-0.607411	-0.336369	-0.328797	0.978124	0.871863	1.02411	0.921859	-0.620349	-0.611072	2.6125	2.59455	-0.0982727	-0.164817	-0.0859366	0.0250378
TTN	-0.727142	-0.727142	-0.882958	-0.882958	-0.727142	-0.727142	0.0519387	0.0519387	-0.41551	-0.571326	-0.571326	-0.727142	-0.41551	-0.571326	-0.571326	-0.41551	1.45428	1.45428	-0.41551	-0.41551	1.14265	1.29847	1.92173	2.38918
ANAPC15	-1.42916	-1.25021	-0.947625	-0.65805	0.438429	-0.830494	0.252971	0.594604	-1.36084	-0.540919	-0.137467	0.096796	1.05011	1.08265	1.32668	2.42966	-0.254598	0.31479	1.25509	0.825613	-0.290388	-0.944371	-1.11681	0.0935424
ZNF432	-0.780109	-0.599505	-1.04828	-0.911457	-0.758217	-0.583086	-0.24377	-0.260188	-0.380591	-0.156204	-0.484575	-0.386064	-0.506466	-0.490048	-0.342281	-0.528358	1.28315	1.95631	-0.626869	-0.785582	1.40903	1.62247	1.6772	1.92348
TIGD1	-0.724523	-0.617817	-0.917059	-0.891542	-0.766278	-0.763958	-0.337131	-0.325533	-0.613177	-0.50647	-0.705966	-0.680449	-0.316254	-0.334812	-0.297696	-0.334812	0.894635	0.887676	-0.221146	-0.221146	1.6787	1.92691	1.90139	2.28646
UTP23	-0.708243	-0.662014	-1.06363	-1.01451	-0.696685	-0.537773	0.066093	-0.274846	-0.453983	-0.390418	-0.693796	-0.745804	-0.531995	-0.488655	-0.416422	-0.494433	1.32294	1.31716	-0.373082	-0.338411	1.74767	1.58876	1.99615	1.84591
HMGCS1	-0.540369	-0.580628	-1.04227	-0.967118	-0.80608	-0.747033	-0.220979	-0.47327	-0.433011	-0.529633	-0.457167	-0.502794	-0.26929	-0.392752	-0.26929	-0.247818	1.28203	1.42965	-0.679935	-0.706774	1.69	1.54238	1.99328	1.92887
PUS7	-0.702169	-0.736955	-0.926347	-0.820056	-0.717629	-0.783337	-0.362036	-0.439338	-0.580416	-0.615203	-0.73309	-0.769809	-0.164913	-0.0992055	-0.13979	-0.101138	1.59373	1.54155	-0.611338	-0.568821	1.54155	1.52995	1.93773	1.72708
ARID5B	-0.752947	-0.750597	-0.846955	-0.823453	-0.771749	-0.744721	-0.251178	-0.221801	-0.712993	-0.701242	-0.723569	-0.688316	-0.261754	-0.279381	-0.271155	-0.246478	1.17892	1.17775	-0.349887	-0.362813	1.56671	1.8405	1.80878	2.18833
ZNF805	-0.8255	-0.737518	-0.993466	-0.753515	-0.77751	-0.609544	-0.209624	-0.161634	-0.665532	-0.361594	-0.849495	-0.561553	-0.433579	-0.393587	-0.377591	-0.3296	0.91015	1.05412	-0.241618	-0.273611	1.55802	1.55002	2.1579	2.32586
ZNF35	-0.783464	-0.697484	-0.820942	-0.69087	-0.865034	-0.849602	-0.391043	-0.448363	-0.43734	-0.529933	-0.472614	-0.496864	-0.26538	-0.23672	-0.186014	-0.267585	0.863381	0.574577	-0.622527	-0.393248	1.82459	2.0186	1.99435	2.17953
ST8SIA4	-0.632614	-0.815294	-0.866038	-0.876187	-0.764549	-0.7544	-0.399189	-0.389041	-0.744251	-0.632614	-0.703656	-0.723954	-0.287552	-0.409338	-0.358594	-0.206361	0.60555	0.209744	0.483763	0.372126	1.58999	2.03654	2.14818	2.11773
TRMT10B	-0.56379	-0.694788	-0.902201	-0.831244	-0.863993	-0.853077	-0.0889237	-0.209005	-0.662038	-0.329086	-0.820327	-0.711162	-0.121673	-0.443709	-0.31817	-0.307253	0.740728	0.817143	-0.0452579	-0.28542	1.77779	0.959057	1.96337	2.79302
PRDM2	-0.703752	-0.680417	-0.917648	-0.822367	-0.783477	-0.802922	0.132389	0.0565529	-0.268181	-0.266236	-0.398463	-0.450965	-0.501522	-0.450965	-0.62986	-0.499578	1.12603	1.2077	-0.843756	-0.797088	1.61411	1.53438	2.00301	2.14302
CH25H	-0.786525	-0.787461	-0.786449	-0.786348	-0.782301	-0.782554	-0.782377	-0.784653	-0.767884	-0.767125	-0.782604	-0.782048	0.0332532	0.00849114	0.0427634	0.0343661	-0.151311	-0.162541	1.86762	1.90452	1.32885	1.27912	1.6203	1.5729
OTUD1	-0.786405	-0.79336	-0.78776	-0.787128	-0.786405	-0.77909	-0.792096	-0.794895	-0.794986	-0.79616	-0.802392	-0.803476	0.11335	0.0938412	0.00514817	-0.0446175	-0.0153542	-0.113982	1.37745	1.09855	1.84458	1.51257	1.96236	1.67026
ABCA9	-0.679346	-0.834837	-0.85705	-0.85705	-0.790411	-0.701559	-0.0351705	-0.168448	-0.612708	-0.679346	-0.768198	-0.723772	-0.368365	-0.457217	-0.412791	-0.346152	0.964413	1.47531	-0.235087	-0.212874	1.67523	1.65301	2.03064	1.94178
ZNF92	-0.830423	-0.655823	-1.05638	-0.886912	-0.8561	-0.435004	-0.327162	-0.589063	-0.650687	-0.589063	-0.275809	-0.522304	-0.553116	-0.660958	-0.399057	-0.517169	1.91183	1.24424	0.0579863	-0.00877283	1.89129	1.53182	1.85021	1.32641
NPAP1	-0.759732	-0.704729	-0.869739	-0.979745	-0.732231	-0.677228	-0.457215	-0.264703	-0.622224	-0.567221	-0.622224	-0.539719	-0.429713	-0.2097	-0.37471	-0.402211	0.862864	1.27539	-0.2097	-0.2097	1.33039	1.82542	2.01793	2.32045
NUFIP1	-0.860001	-0.915386	-0.626154	-0.675385	-0.989232	-0.669231	-0.343077	-0.109231	-0.336923	-0.121539	-0.564616	-0.693847	-0.0723078	-0.416924	-0.189231	-0.269231	1.60769	0.918462	-0.89077	-0.915386	1.71846	1.89693	1.81692	1.7
TMEM88	-0.770796	-0.826417	-0.82136	-0.700005	-0.775852	-0.841586	-0.667138	-0.69242	-0.588763	-0.7354	-0.66461	-0.705061	0.19499	-0.108398	-0.128624	-0.247451	-0.0780592	-0.371334	2.01532	2.02796	1.05206	1.20376	1.23915	1.99004
DGKH	-0.649728	-0.563892	-0.935847	-0.954921	-0.821399	-0.811862	0.551971	0.380299	-0.287311	-0.163326	-0.363609	-0.401758	-0.439908	-0.420833	-0.592504	-0.668803	2.36406	2.61203	-0.78325	-0.735564	0.637806	0.952537	1.19097	0.90485
ZNF280C	-0.715999	-0.768568	-1.09566	-0.961318	-0.605022	-0.59334	-0.0968619	-0.242885	-0.546613	-0.517408	-0.634226	-0.59334	-0.406431	-0.312976	-0.494044	-0.488203	1.52107	1.15309	-0.429794	-0.312976	1.46266	1.69046	1.84816	2.14021
APOL2	-0.80391	-0.778387	-0.793129	-0.797089	-0.767826	-0.80171	-0.891261	-0.873879	-0.839555	-0.827673	-0.843295	-0.842635	0.0431989	0.013275	-0.000146686	0.0233963	0.191718	0.191498	1.4208	1.58714	1.45006	1.53037	1.62432	1.78472
PTGER3	-0.961098	-0.804184	-0.490356	-1.11801	-0.961098	-0.411899	0.0588427	-1.03955	0.921869	0.294214	-0.64727	1.00033	-0.64727	-1.03955	-0.725727	0.372671	0.529584	0.451127	-0.804184	-0.64727	2.09872	1.62798	1.86335	1.07878
EIF5	-0.693783	-0.621483	-1.00869	-0.963303	-0.754435	-0.713867	0.167797	0.102727	-0.156751	-0.0780243	-0.115781	-0.161973	-0.643575	-0.637951	-0.609031	-0.588948	1.14747	1.02054	-0.960492	-0.990215	1.82067	1.82589	1.91305	1.70017
ARRDC3	-0.77297	-0.686951	-0.907809	-0.882236	-0.77142	-0.734998	-0.45137	-0.502516	-0.459119	-0.460669	-0.379301	-0.383175	-0.462994	-0.3886	-0.460669	-0.421922	0.869902	0.850528	-0.275459	-0.230512	1.94319	2.00906	1.93002	2.02999
NIPAL1	-0.808336	-0.584274	-0.957711	-0.920367	-0.733648	-0.75232	-0.0614615	-0.0988052	-0.266852	-0.416227	-0.397555	-0.378883	-0.341539	-0.285524	-0.565602	-0.416227	1.04018	0.722756	-0.770992	-0.733648	1.60033	2.19783	2.10447	1.8244
ZNF121	-0.653254	-0.617418	-1.00713	-0.85035	-0.953377	-0.675651	0.00522603	0.565158	-0.411363	0.112733	-0.532309	-0.2725	-0.827953	-0.496473	-0.433761	-0.397925	1.20572	2.27631	-0.863788	-0.859309	1.03102	1.06686	1.48793	2.10161
GMNC	-0.784472	-0.784472	-0.800771	-0.800771	-0.800771	-0.786801	-0.507394	-0.584231	-0.647098	-0.598201	-0.647098	-0.661068	0.118942	0.195779	0.214406	0.188793	2.51485	2.59635	-0.505066	-0.514379	0.84307	0.77089	1.0666	0.912922
CHMP1B	-0.758932	-0.747231	-0.887652	-0.909885	-0.743135	-0.719731	-0.589257	-0.737869	-0.403784	-0.385061	-0.514366	-0.505004	-0.416071	-0.37687	-0.237619	-0.373944	-0.140494	-0.197248	1.01096	0.946014	1.94827	1.56738	2.17704	1.99449
ZNF830	-0.808475	-0.721971	-0.830248	-0.849079	-0.782582	-0.780229	-0.626051	-0.714321	-0.554847	-0.657828	-0.625463	-0.660771	-0.124681	-0.302396	-0.173523	-0.0728959	0.248405	0.126593	0.488498	0.424944	1.95377	1.87668	2.2633	1.90316
KDM7A	-0.695798	-0.665371	-0.959495	-0.93921	-0.741437	-0.771864	0.0445834	-0.203901	-0.305323	-0.214043	-0.335749	-0.29518	-0.548736	-0.538593	-0.498025	-0.645087	1.17037	1.43407	-0.655229	-0.812433	1.70283	1.59634	1.99696	1.88032
BAMBI	-0.799422	-0.791779	-0.795659	-0.79754	-0.79613	-0.797776	-0.795659	-0.796482	-0.761563	-0.75392	-0.759917	-0.773673	0.0504051	0.0145449	0.0419397	0.048759	-0.113493	-0.12772	2.02577	1.94265	1.35971	1.29693	1.51385	1.36618
C2orf91	-0.855104	-0.60368	-0.792248	-1.10653	-0.540824	-0.886532	0.0877365	0.464873	-0.572252	-0.540824	-0.635108	-0.415112	-0.257972	-0.320828	-0.635108	-0.540824	1.62771	0.559157	-0.60368	-0.477968	1.282	1.72199	1.59628	2.44484
GOLGA8B	-0.697498	-0.74486	-0.942473	-0.926141	-0.743226	-0.733427	0.0570247	0.128884	-0.0311662	0.0668237	-0.336568	-0.557046	-0.325136	-0.328402	-0.410061	-0.375764	2.20464	2.06908	-1.24298	-1.09109	1.22311	1.01079	1.21821	1.50728
TYW1B	-0.774671	-0.817659	-0.914381	-0.742431	-0.677949	-0.860647	-0.581227	-0.591974	-0.634962	-0.591974	-0.720937	-0.548987	-0.0438831	-0.151352	-0.205086	-0.312555	0.138814	0.0743326	0.676158	0.407486	1.78309	2.18072	2.44939	1.46068
PDE11A	-0.710309	-0.566246	-0.710309	-0.854372	-1.04646	-0.902392	0.0580252	-0.182079	-0.902392	-0.326142	-0.326142	-0.566246	-0.470204	-0.614267	-0.806351	-0.422184	0.346151	0.586255	0.634276	-0.0380165	2.12292	1.88282	2.02688	1.78678
FGFBP1	-0.738895	-0.971396	-0.823441	-0.379576	-0.971396	-0.907987	2.51612	2.26248	-0.88685	-0.654349	-0.738895	-0.88685	0.0220171	-0.189347	-0.147075	0.339064	0.613838	1.71293	-0.612077	-0.147075	0.930885	0.0854265	0.339064	0.233382
HIST1H3D	-0.798662	-0.797755	-0.80297	-0.794353	-0.80161	-0.801836	-0.764874	-0.78551	-0.767595	-0.794127	-0.793219	-0.779387	0.0993225	0.0616797	0.0265314	0.0712038	-0.135151	-0.0410442	2.12863	1.84948	1.21613	1.1413	1.39074	1.67306
SPDYE6	-0.673731	-0.895358	-0.867654	-0.618324	-0.987702	-0.756841	0.065026	0.0465571	-0.655262	-0.525979	-0.516745	-0.719903	-0.0734909	0.157371	-0.590621	-0.193539	0.59139	1.20086	-0.682965	-0.489041	0.75761	2.309	1.69953	2.41981
EXOC8	-0.793571	-0.703092	-0.895359	-0.785088	-0.841637	-0.790743	-0.180014	-0.199806	-0.459932	-0.312904	-0.598477	-0.476896	-0.126293	-0.083881	-0.312904	-0.310077	1.09517	0.976412	-0.855775	-0.872739	1.67762	1.73982	2.10456	2.0056
TSPYL2	-0.757876	-0.838085	-0.802994	-0.81302	-0.801323	-0.797981	-0.659286	-0.674326	-0.777929	-0.686023	-0.689365	-0.724456	-0.0861271	-0.0493647	-0.194743	-0.142942	-0.0844561	-0.0159443	1.26573	1.03513	1.71523	1.61831	2.06782	1.89403
ZNF841	-0.808569	-0.67848	-0.943144	-0.844456	-0.889314	-0.651565	0.191769	0.0841091	-0.570821	-0.355501	-0.333072	-0.368959	-0.37793	-0.319615	-0.503533	-0.59325	1.4792	1.49266	-0.938658	-0.763711	1.26837	1.48817	1.86049	2.07581
TLL2	-0.840343	-0.730134	-0.950552	-0.619925	-0.840343	-0.840343	0.151537	-0.17909	-0.17909	-0.399508	-0.619925	-0.619925	0.0413284	-0.730134	-0.399508	-0.619925	2.02509	1.03321	-0.289299	-0.840343	1.03321	1.69446	1.58425	2.1353
MFSD2A	-0.801612	-0.828781	-0.793607	-0.790938	-0.811072	-0.809374	-0.660188	-0.644421	-0.577226	-0.594692	-0.651213	-0.609489	-0.0437956	-0.0452511	0.0102995	-0.00377008	-0.305538	-0.351385	2.44991	2.30121	1.14387	0.967273	1.17322	1.27656
NWD1	-0.90697	-0.55548	-0.957183	-0.881864	-0.681012	-0.856757	-0.530374	-0.279309	-0.681012	-0.455054	-0.655906	-0.731225	-0.329522	-0.354628	-0.279309	-0.630799	0.473884	0.750055	0.373458	0.473884	1.47814	1.95516	2.00538	2.25644
PPM1K	-0.838013	-0.792964	-0.860538	-0.792964	-0.747915	-0.809346	-0.651674	-0.596387	-0.752011	-0.745867	-0.827775	-0.747915	-0.0373702	-0.0803714	-0.197089	-0.29333	0.515503	0.624031	0.630174	0.411072	1.77278	1.63149	2.18436	2.00212
MIS12	-0.832565	-0.531192	-0.952075	-1.14173	-0.757222	-0.627319	0.60935	0.0351818	-0.362319	-0.442858	-0.648104	-0.707859	-0.518202	-0.40129	-0.206436	-0.245407	0.739252	0.856164	-0.616927	-0.814379	1.7421	1.79925	2.02009	2.0045
ZNF175	-0.653824	-0.493431	-0.961243	-0.965698	-0.934511	-0.836493	0.713971	0.869908	-0.324127	-0.355315	-0.355315	-0.390958	-0.497886	-0.319672	-0.720654	-0.41769	1.29317	1.34663	-1.25084	-1.02362	1.65851	1.27089	1.74316	1.60504
DSG3	-0.801423	-0.840477	-0.860005	-0.879532	-0.742842	-0.723315	-0.62568	-0.547571	-0.528044	-0.547571	-0.586626	-0.62568	0.213984	-0.332774	-0.274193	-0.391355	-0.0398678	-0.0789219	2.69392	1.77615	1.26845	0.760742	1.79568	0.916958
OASL	-0.80867	-0.808771	-0.808679	-0.808269	-0.808286	-0.808152	-0.789071	-0.789137	-0.782585	-0.783312	-0.792213	-0.792046	0.205601	0.153588	0.180911	0.168441	-0.0919891	-0.104727	2.22476	2.20261	1.10946	1.09208	1.28209	1.15637
GPR37L1	-0.808823	-0.808823	-0.873457	-0.690328	-0.905774	-0.765734	-0.431791	-0.302523	-0.550287	-0.614921	-0.550287	-0.7011	-0.410247	-0.173255	-0.464108	-0.851913	0.376134	0.117598	1.21638	0.882434	1.34564	1.80886	1.98121	2.17512
BTG2	-0.813251	-0.818954	-0.804127	-0.797283	-0.801846	-0.817813	-0.791581	-0.809829	-0.758505	-0.758505	-0.759646	-0.760786	0.0569794	0.00451463	0.0968982	0.151644	-0.150599	-0.241842	1.73243	1.73585	1.47809	1.41422	1.56135	1.65259
PPP1R3B	-0.734524	-0.742218	-0.915349	-0.830707	-0.76915	-0.861486	2.25487	2.17792	1.47001	1.29303	0.85828	0.91599	-0.588324	-0.742218	-0.576782	-0.742218	0.0234047	-0.0343056	-0.980754	-0.988449	0.150367	0.0888097	0.242704	0.0310994
ARHGAP20	-0.609075	-0.609075	-1.04352	-0.966853	-0.787964	-0.839075	0.0298148	0.259815	-0.506852	-0.583519	-0.532408	-0.327963	0.132037	0.132037	0.0553704	0.080926	2.61093	2.58537	-0.890186	-1.06907	0.719815	0.413148	0.592038	1.15426
RBM12	-0.70035	-0.648827	-0.938148	-0.920313	-0.985708	-0.662698	0.296422	0.131945	-0.226734	0.040789	-0.0939634	-0.127652	-0.0364955	-0.0602753	-0.262404	-0.480386	1.26941	1.28329	-1.56237	-1.64956	1.66575	1.51514	1.55675	1.59639
GCSAM	-0.743698	-0.757365	-0.935032	-0.948699	-0.880365	-0.593364	0.322307	-0.00569447	-0.48403	-0.675364	-0.607031	-0.40203	-0.238029	-0.197029	-0.456697	-0.497697	1.41565	1.34731	-0.730031	-0.825698	1.44298	1.63431	1.78465	2.03065
CCDC141	-0.64904	-0.863895	-0.64904	-0.971322	-0.971322	-0.756467	-0.111903	-0.00447614	-0.863895	-0.434185	0.102951	-0.541613	-0.111903	-0.541613	-0.434185	-0.756467	0.425233	0.102951	-0.111903	0.210379	2.57378	1.60693	1.60693	2.14407
GCNT7	-0.857182	-0.857182	-0.634778	-0.857182	-0.634778	-1.02398	0.143636	0.143636	-0.18997	-0.74598	-0.18997	-0.579177	0.310439	-0.412374	-0.412374	-0.690379	1.97847	0.922049	-0.634778	-0.690379	0.310439	1.92287	1.20005	2.47888
C20orf203	-0.607646	-0.816407	-0.846231	-0.876054	-0.667292	-1.05499	-0.160299	-0.309415	-0.667292	-0.547999	-0.577823	-0.637469	-0.398884	-0.726938	-0.339238	-0.249768	1.24139	1.21156	0.137932	-0.249768	1.42033	2.37466	1.45015	1.89749
TTPAL	-0.755265	-0.615353	-0.779695	-0.775253	-1.04841	-0.895177	0.217456	0.317393	-0.271126	-0.317763	-0.793019	-0.866307	-0.177851	-0.0979014	-0.448792	-0.200059	1.21461	0.988082	-0.919606	-0.84854	1.38783	1.60103	1.80535	2.27838
ZNF678	-0.776439	-0.564683	-0.988196	-0.935256	-0.7235	-0.882317	0.547037	0.335281	-0.776439	-0.511744	-0.432336	-0.564683	-0.644092	-0.829378	-0.538214	-0.352927	1.18231	1.49994	-0.326457	-0.379396	1.26171	2.29403	1.39406	1.7117
SLC36A1	-0.51375	-0.386491	-1.1147	-0.831898	-1.10763	-0.916737	0.0589163	0.143756	-0.0754128	0.327574	-0.315791	-0.817758	-0.803618	-0.690499	-0.563239	-0.153182	0.490183	0.723492	-0.53496	-0.52789	1.52947	2.29302	1.64966	2.13748
TRA2A	-0.739303	-0.67369	-1.11137	-1.03417	-0.690672	-0.632006	-0.255311	-0.430536	-0.459869	-0.592639	-0.378818	-0.496921	-0.324784	-0.5085	-0.418186	-0.423589	1.27308	1.20901	-0.309345	-0.324784	1.77637	1.76325	2.20247	1.58031
OTUD3	-0.735188	-0.738617	-0.889483	-0.930629	-0.803764	-0.793478	-0.248301	-0.388881	-0.550034	-0.604894	-0.694043	-0.827765	-0.00485744	-0.186583	-0.152295	-0.162581	1.17807	1.10607	-0.382024	-0.563749	1.50381	1.86383	2.09356	1.91183
CCNE2	-0.616312	-0.336144	-1.14964	-1.20027	-0.849222	-0.741205	1.67903	0.831782	-0.288887	-0.312516	0.0554146	-0.201124	-0.724328	-0.579181	-0.234879	-0.47454	2.01659	2.3035	-1.12601	-0.90323	0.747394	0.825031	0.845284	0.433472
KBTBD8	-0.828973	-0.6837	-0.903382	-0.871492	-0.804171	-0.807714	-0.432129	-0.53134	-0.573859	-0.609292	-0.609292	-0.591575	-0.361264	-0.428586	-0.254966	-0.350634	1.1269	1.27218	-0.0707174	-0.0707174	1.70445	1.82847	2.00563	1.84618
PLCXD3	-0.631173	-1.0052	-1.0052	-0.818187	-0.631173	-0.818187	0.116884	0.303898	-0.631173	0.303898	-0.444159	-0.631173	-0.444159	0.116884	-0.257145	-0.818187	-0.0701304	0.303898	-0.444159	-0.257145	1.613	1.23897	2.73508	2.17404
LRIG3	-0.774248	-0.771633	-0.881477	-0.803017	-0.8684	-0.813478	-0.905015	-0.941629	-0.944245	-1.01747	-1.06978	-1.02009	0.679878	0.570034	0.700801	0.604033	1.47494	1.17941	-0.0602617	0.0548131	1.27094	1.32064	1.38863	1.62663
LYRM7	-0.76408	-0.665693	-1.05924	-1.04411	-0.574873	-0.80949	0.393866	0.257637	-0.294847	-0.143482	-0.393235	-0.650556	-0.597578	-0.658124	-0.915446	-0.80949	1.15826	1.1961	-0.37053	-0.211596	1.44586	1.32476	2.20268	1.9832
ALDH8A1	-0.693757	-1.0351	-1.07303	-0.769612	-0.769612	-0.579974	0.0268653	0.330285	-0.314482	-0.238627	-0.731684	-0.617902	-0.428264	-0.238627	-0.352409	-0.542047	1.43018	1.39225	-0.542047	-0.693757	1.16469	0.747487	2.30251	2.22666
HIST1H2AE	-0.821911	-0.81854	-0.825657	-0.829028	-0.812547	-0.815169	-0.778837	-0.739509	-0.781459	-0.773968	-0.762357	-0.804307	0.122713	0.150805	0.0597881	0.2804	-0.13086	-0.0252355	2.03518	2.30037	0.957593	1.11865	1.32278	1.3711
THUMPD2	-0.758171	-0.671212	-0.94175	-0.934504	-0.75334	-0.866869	-0.560098	-0.712276	-0.586669	-0.671212	-0.63498	-0.729185	-0.159122	-0.202602	-0.10115	-0.265405	1.19357	1.03414	0.0461968	-0.0794102	2.07765	1.64044	2.01484	1.62112
NR4A1	-0.883415	-0.826327	-0.777395	-0.830405	-0.757006	-0.854871	-0.489918	-0.510306	-0.600015	-0.612248	-0.693802	-0.67953	-0.0597212	-0.0943815	-0.165741	-0.0128277	-0.349237	-0.228945	2.30738	2.34204	1.10854	1.343	1.13708	1.18805
HIST2H4A	-0.825425	-0.818488	-0.820528	-0.825629	-0.820528	-0.825425	-0.80237	-0.770949	-0.791556	-0.806654	-0.790128	-0.812571	0.0229278	0.00680947	0.0484314	0.141877	0.0814841	-0.0627644	1.54764	1.35299	1.67209	1.39584	1.76472	1.7382
HIST2H4B	-0.825425	-0.818488	-0.820528	-0.825629	-0.820528	-0.825425	-0.80237	-0.770949	-0.791556	-0.806654	-0.790128	-0.812571	0.0229278	0.00680947	0.0484314	0.141877	0.0814841	-0.0627644	1.54764	1.35299	1.67209	1.39584	1.76472	1.7382
ZNF44	-0.806641	-0.839178	-0.806641	-0.806641	-0.936788	-0.741567	0.00677849	-0.253516	-0.220979	-0.351126	-0.676494	-0.546347	-0.774104	-0.70903	-0.253516	-0.448736	1.08049	1.08049	0.104389	-0.058295	0.690051	1.7963	2.73987	1.73123
HIST1H2AC	-0.806627	-0.827032	-0.819271	-0.844298	-0.806191	-0.834967	-0.808197	-0.793983	-0.781601	-0.78692	-0.786048	-0.79346	0.116038	0.0425283	0.0695603	-0.0179015	0.0536027	-0.0226975	1.38672	1.24458	1.80214	1.49328	1.79046	1.73029
RIN1	-0.924747	-0.973657	-0.643662	-0.821624	-0.818678	-0.758571	-0.089742	-0.0125467	-0.582967	-0.623038	-0.73559	-0.680198	1.95269	2.14951	1.71168	1.74114	0.284449	0.182504	0.830709	0.905547	-0.537592	-0.495165	-0.585913	-0.47454
ZNF234	-0.696004	-0.817665	-1.01232	-1.08532	-0.586509	-0.744669	-0.379685	-0.270189	-0.428349	-0.623007	-0.756835	-0.659506	-0.404017	-0.17286	-0.318854	-0.416183	1.29924	1.21408	0.192123	-0.245857	1.40874	0.970756	2.36986	2.16304
FZD7	-0.840278	-0.804358	-0.759458	-0.862727	-0.860482	-0.826808	-0.649454	-0.58884	-0.56639	-0.51251	-0.647209	-0.58884	0.00608016	-0.126374	-0.186988	-0.088209	-0.413731	-0.528225	1.8088	1.7437	1.50348	1.40021	1.67635	1.71227
ZNF669	-0.857814	-0.813172	-0.813172	-0.786913	-0.855188	-0.831554	-0.511187	-0.469172	-0.624103	-0.613599	-0.823676	-0.852562	-0.182942	-0.046392	-0.20395	-0.188194	0.841183	0.326494	0.507686	0.229334	1.85743	1.38738	2.54018	1.7839
SKP2	-0.36424	-0.701788	-1.1851	-0.755489	-0.931935	-1.02016	1.05116	1.61502	0.0385177	-0.279852	-0.548357	-1.00865	-0.103406	0.226471	-0.164779	-0.0151833	1.73777	2.08299	-1.46127	-1.20428	0.571691	0.633064	0.993628	0.794167
TAGLN3	-0.78142	-0.844404	-0.846384	-0.863418	-0.821428	-0.804791	-0.624159	-0.62099	-0.709722	-0.781816	-0.716852	-0.733093	0.223546	0.137587	0.277419	0.282568	-0.220509	-0.117121	2.50086	2.47749	0.96707	0.744052	1.04431	0.831199
PCDH10	-0.822129	-0.822129	-0.847073	-0.809657	-0.847073	-0.813814	-0.701564	-0.759768	-0.751453	-0.743138	-0.793027	-0.793027	-0.00727548	-0.0446922	0.0592432	-0.00727548	0.175651	0.196438	0.761846	0.986347	1.61827	1.67232	1.92177	2.17121
KDM6B	-0.884707	-0.962734	-0.676635	-0.722874	-0.850992	-0.869295	-0.605351	-0.63425	-0.511912	-0.570673	-0.726727	-0.720947	-0.0948044	0.0342773	-0.11118	-0.0822816	-0.115997	-0.220996	2.17954	2.46371	1.15844	1.065	1.16519	1.2962
MDM2	-0.890262	-0.756137	-1.03016	-0.835458	-0.793634	-0.663836	-0.0595511	0.0572676	-0.430198	-0.221078	-0.583072	-0.585957	-0.303284	-0.265787	-0.342224	-0.257133	1.68119	2.03453	-0.800845	-0.923433	1.18652	1.5961	1.44467	1.74177
CGB1	-0.954243	-0.577036	-1.43922	-1.1159	-0.487225	-0.397414	0.249226	1.23715	0.716243	2.9256	-0.541112	-0.397414	-0.415376	0.267188	0.877903	1.48862	-0.52315	-0.792583	0.356999	0.141452	-0.0561319	1.11141	-0.900356	-0.774621
ENTPD7	-0.782039	-0.711368	-0.895441	-0.874075	-0.869145	-0.839562	-0.392526	-0.303776	-0.578243	-0.527294	-0.60947	-0.699863	-0.27748	-0.257758	-0.275836	-0.323498	0.871336	0.882841	-0.145999	-0.177226	1.75883	1.90839	2.0333	2.08589
ATP1B2	-0.835072	-0.7359	-0.88015	-0.799009	-0.862119	-0.862119	-0.582634	-0.600666	-0.699837	-0.600666	-0.717869	-0.618697	-0.185947	-0.393306	-0.357244	-0.285119	0.454162	0.300896	0.832818	1.21147	1.25655	1.70733	2.22122	2.0319
ACBD7	-0.893722	-0.931552	-0.903179	-0.780234	-0.600543	-0.874807	-0.260078	-0.28845	-0.666745	-0.68566	-0.657288	-0.638373	-0.50597	-0.203334	-0.335737	-0.411396	0.818063	1.08287	-0.0141861	0.364109	1.55574	1.32876	2.30287	2.19884
TMEM2	-0.672629	-0.700276	-0.995183	-1.00747	-0.792434	-0.81701	0.0277755	0.138366	-0.211836	-0.227196	-0.386937	-0.457592	-0.463736	-0.399225	-0.482168	-0.537463	0.961648	1.04766	-0.777075	-0.718708	1.47466	1.8863	1.88016	2.23036
C9orf47	-0.798327	-0.832071	-0.838819	-0.845568	-0.832071	-0.838819	-0.676848	-0.643104	-0.656602	-0.649853	-0.832071	-0.670099	0.0655196	0.0250268	0.0115292	-0.21793	0.774143	0.747148	0.0655196	-0.0289636	1.8337	1.76622	2.04292	2.02942
FAM222A	-0.840821	-0.840821	-0.753996	-0.819115	-0.89147	-0.840821	-0.493519	-0.681641	-0.753996	-0.717819	-0.739525	-0.804644	0.0563763	0.345795	0.11426	0.128731	-0.283691	-0.247513	2.4079	2.16913	1.18511	1.19958	0.989752	1.11275
HES1	-0.808082	-0.81564	-0.836047	-0.851163	-0.844361	-0.83378	-0.408261	-0.471749	-0.471749	-0.479307	-0.461923	-0.466458	-0.245007	-0.203438	-0.239716	-0.221577	-0.432447	-0.475528	2.42752	2.13956	1.37695	0.912132	1.56212	1.14794
ZNF431	-0.664286	-0.664286	-1.2091	-0.692961	-0.836332	-0.922354	-0.119476	-0.119476	-0.463567	-0.520915	-0.377544	-0.692961	-0.520915	-0.00477904	-0.750309	-0.692961	1.19954	1.25689	-0.234173	-0.176824	1.65833	1.91639	1.97374	1.65833
MUC22	-0.904365	-0.904365	-0.759667	-0.614968	-0.759667	-1.04906	-0.0361746	-0.180873	-0.904365	-0.325572	-0.325572	-0.614968	-0.0361746	0.108524	-0.614968	-0.614968	1.41081	0.253222	0.108524	0.108524	0.976715	1.70021	0.832016	3.14719
GABBR1	-0.645791	-0.823794	-1.12894	-1.15437	-0.55679	-0.683935	0.384084	0.708304	0.237867	0.0280779	-0.404216	-0.41693	-0.569504	-0.753865	-0.645791	-0.60129	2.0624	1.62375	-0.868295	-1.02087	0.918094	1.24867	1.42032	1.64282
DERL3	-0.575255	-0.154051	-0.388053	-1.83887	-0.388053	-1.65166	-0.0604505	-0.107251	0.594755	-0.949658	-0.528454	0.313953	0.735156	1.99877	0.0331503	1.39036	-0.200852	-0.200852	2.37317	0.267152	0.922358	0.126751	-0.856057	-0.856057
IFIT3	-0.832456	-0.832534	-0.83483	-0.835124	-0.834359	-0.833535	-0.751955	-0.762511	-0.738006	-0.737672	-0.771065	-0.777422	-0.0440507	-0.0893922	0.0381369	-0.00985326	0.866841	0.75128	0.350838	0.243322	1.79105	1.69458	2.0405	1.90821
ZNF430	-0.735413	-0.771287	-0.896845	-1.09415	-0.645728	-0.860971	0.197306	-0.23318	-0.627791	-0.322864	-0.591918	-0.699539	-0.358738	-0.269053	-0.251117	-0.717476	1.27352	2.11655	-0.0717476	-0.681602	1.5067	1.23765	1.70401	1.79369
TNFRSF12A	-0.766791	-0.992338	-0.707967	-0.997212	-0.683016	-0.858166	-0.676572	-0.66104	-0.206228	-0.462674	-0.304213	-0.306939	0.928034	0.657956	0.734129	0.53692	-0.428801	-0.618244	2.9012	2.46448	0.309556	-0.130054	0.312695	-0.0447101
VAMP1	-0.825605	-0.819503	-0.852358	-0.832645	-0.850481	-0.829359	-0.746752	-0.759425	-0.709673	-0.715305	-0.742058	-0.781485	0.00328552	-0.0201825	-0.00422424	-0.0567926	0.167092	0.179296	0.908681	0.886621	1.66998	1.66858	1.9807	2.08161
CA9	-0.880475	-0.946327	-0.838212	-0.800864	-0.800864	-0.744841	1.98553	2.2165	-0.848041	-0.876544	-0.682921	-0.667195	0.895546	1.07246	1.38599	1.42531	0.470952	0.499455	-0.0381676	0.053238	-0.213116	-0.209185	-0.762533	-0.695698
NR2F1	-0.837949	-0.838233	-0.835387	-0.831119	-0.836526	-0.83681	-0.742611	-0.75428	-0.811482	-0.809205	-0.820589	-0.82998	0.15299	0.157544	0.0587914	-0.00552577	0.155267	0.0138263	1.34741	0.990251	1.83463	1.39551	1.98517	1.69831
BRIP1	-0.801838	-0.571829	-1.01167	-0.939036	-0.874472	-0.830085	0.614535	0.622605	-0.704992	-0.616216	-0.753415	-0.721133	-0.422524	-0.394278	-0.374101	-0.483053	1.79283	1.85739	-0.418489	-0.604111	1.39334	1.18351	1.44176	1.61528
CXCL11	-0.838874	-0.838113	-0.838366	-0.838874	-0.838366	-0.838874	-0.795121	-0.802484	-0.78175	-0.788605	-0.794613	-0.801892	-0.114961	-0.182918	0.0451564	0.00292674	0.969724	0.865462	0.568246	0.538711	1.82904	1.67341	1.89015	1.71099
HIST1H2BH	-0.808575	-0.83812	-0.851061	-0.853747	-0.851305	-0.832504	-0.752415	-0.736787	-0.838364	-0.802959	-0.815412	-0.782448	0.0912095	-0.0521212	0.0597109	0.0467697	0.490435	0.458693	0.722646	0.529503	1.88321	1.84561	1.75673	1.93131
EPB41L4A	-0.872382	-0.773621	-0.917273	-0.845447	-0.840958	-0.787089	-0.468363	-0.436939	-0.562634	-0.674861	-0.553656	-0.760154	-0.0778111	-0.302266	-0.104746	-0.158615	0.573108	0.716759	-0.073322	0.0478837	1.63702	1.86597	2.18021	2.18918
MARCKSL1	-0.825065	-0.817333	-0.84654	-0.851695	-0.799294	-0.8998	-0.373214	-0.336275	-0.701364	-0.765791	-0.825924	-0.781254	-0.0991824	-0.124094	0.0124918	-0.0562308	-0.27013	-0.291606	2.02263	1.91009	1.4591	1.27441	1.49776	1.48831
ADAMTS9	-0.794979	-0.837215	-0.828768	-0.823136	-0.890714	-0.865372	-0.775269	-0.738664	-0.769637	-0.772453	-0.831584	-0.814689	0.432686	0.497448	0.42987	0.460844	2.01232	2.19253	-0.375433	-0.386696	0.897284	1.14225	1.1676	1.27178
ZNF492	-0.935161	-0.799549	-0.833452	-0.81085	-0.867355	-0.799549	-0.460517	-0.528324	-0.70914	-0.562227	-0.686538	-0.663936	0.0141263	-0.189292	0.0593305	0.127137	-0.144088	0.138438	2.12742	2.91849	0.793898	0.759995	1.21204	0.839102
C3orf58	-0.8472	-0.775	-0.880114	-0.869497	-0.866311	-0.808976	-0.501064	-0.580697	-0.634847	-0.586006	-0.628476	-0.672009	0.056362	0.0595473	-0.0678645	-0.103964	0.641394	0.746509	-0.286588	-0.235623	1.83163	1.82739	2.08646	2.09495
ESR1	-0.464914	-0.747394	-0.747394	-1.17111	-0.747394	-1.17111	0.806244	0.382524	-0.0411949	0.100045	-0.182435	-0.182435	-0.888634	-0.747394	-0.606154	-0.182435	1.08872	1.65368	-0.888634	-0.888634	1.65368	0.241285	1.3712	2.35988
MTMR9	-0.687491	-0.668993	-1.05128	-1.00195	-0.884797	-0.755315	0.613501	0.576506	-0.0462438	0.0277463	-0.490184	-0.502516	-0.514847	-0.49635	-0.724486	-0.588837	1.69252	1.88366	-0.872466	-1.05128	1.26091	1.24858	1.53221	1.50138
HAUS3	-0.84589	-0.669955	-0.894424	-0.961159	-0.932847	-0.7468	-0.214948	-0.534464	-0.625465	-0.671977	-0.676021	-0.633554	-0.0733908	-0.253371	-0.0875466	-0.0835021	1.8619	1.77697	-0.415151	-0.469752	1.4251	1.47565	1.79517	1.45543
IRF6	-0.907865	-0.683239	-0.964022	-0.739395	-1.02018	-0.739395	-0.346299	0.15911	-0.683239	-0.290142	-0.514769	-0.627082	-0.00935943	-0.290142	-0.458612	-0.290142	0.83299	1.16993	-0.514769	-0.233986	1.61918	1.3384	1.28224	2.91078
ZNF697	-0.841187	-0.827771	-0.8326	-0.841723	-0.883045	-0.8326	-0.694147	-0.684487	-0.756934	-0.742981	-0.816501	-0.83099	0.306154	0.261613	0.137649	0.0662753	0.705953	0.682877	-0.0426631	-0.0528593	1.82968	1.84632	1.93701	1.90696
HIST2H2AA3	-0.825231	-0.846173	-0.842863	-0.852362	-0.840848	-0.852002	-0.797165	-0.778813	-0.794646	-0.802922	-0.812493	-0.799971	0.386528	0.30571	0.376093	0.343924	-0.0942751	-0.139829	2.30521	2.12083	1.05703	0.843151	1.21104	1.13008
HIST2H2AA4	-0.825231	-0.846173	-0.842863	-0.852362	-0.840848	-0.852002	-0.797165	-0.778813	-0.794646	-0.802922	-0.812493	-0.799971	0.386528	0.30571	0.376093	0.343924	-0.0942751	-0.139829	2.30521	2.12083	1.05703	0.843151	1.21104	1.13008
CRX	-0.870041	-0.767527	-0.767527	-0.927706	-0.831598	-0.89567	-0.39591	-0.543275	-0.735491	-0.620161	-0.793155	-0.761119	0.0141492	-0.229324	-0.0883657	-0.312617	0.19355	0.110257	2.44247	1.94271	0.956004	1.14181	1.69283	1.0457
COL3A1	-0.818574	-0.855759	-0.843364	-0.830969	-0.855759	-0.855759	-0.7566	-0.793785	-0.793785	-0.843364	-0.818574	-0.806179	0.309354	0.24738	0.0862472	0.0862472	0.197801	0.346538	0.55725	0.644014	1.94547	1.54884	1.8835	2.01984
ZNF587	-0.719611	-0.726758	-0.984049	-0.723185	-1.09483	-0.812522	0.0236744	0.37745	-0.476614	-0.247911	-0.723185	-0.808948	-0.112118	-0.0513689	-0.394424	-0.119265	1.37445	1.13503	-0.801801	-0.898286	1.12788	1.59601	1.7854	2.27497
CITED2	-0.857882	-0.856047	-0.817681	-0.841034	-0.858216	-0.830442	-0.853628	-0.847957	-0.878483	-0.878983	-0.903004	-0.892328	0.357406	0.349816	0.29919	0.257404	0.0810866	-0.0471062	1.60747	1.47978	1.43766	1.20338	1.7199	1.56969
JUNB	-0.84481	-0.850773	-0.839576	-0.843883	-0.845167	-0.840474	-0.751437	-0.753734	-0.700686	-0.71873	-0.706976	-0.698218	0.312126	0.315963	0.332894	0.263399	-0.141574	-0.208387	2.55378	2.25862	0.958705	0.674349	1.09735	0.977234
TEP1	-0.854256	-0.84747	-0.838649	-0.825756	-0.850863	-0.85222	-0.781647	-0.762647	-0.764683	-0.786398	-0.825077	-0.82847	0.113409	0.175839	0.00958504	0.00619211	0.264055	0.321056	0.78996	0.867319	1.56626	1.71759	1.9232	2.06367
MAST4	-0.856965	-0.849801	-0.839771	-0.840487	-0.841204	-0.842637	-0.452915	-0.380558	-0.707953	-0.702938	-0.769564	-0.764549	-0.00014925	0.0256412	-0.129101	-0.140564	1.17117	1.23994	-0.259486	-0.225099	1.44197	1.65545	1.91766	2.15192
ITGB8	-0.867896	-0.887147	-0.906398	-0.848645	-0.790892	-0.771641	0.133152	0.0753995	-0.771641	-0.598383	-0.771641	-0.771641	-0.11711	-0.194114	-0.425125	-0.213364	1.53847	1.84648	-0.405874	-0.559881	1.69248	1.51922	1.42296	1.67323
TLE4	-0.835217	-0.734802	-1.11136	-0.72225	-0.872872	-0.810113	0.206581	0.445065	-0.057006	-0.057006	-0.72225	-0.64694	-0.621836	-0.395904	-0.684595	-0.50887	0.0810636	0.507824	-0.0193507	-0.207627	2.17721	1.22328	2.34038	2.02659
GBP4	-0.849548	-0.84502	-0.851489	-0.850842	-0.84308	-0.848901	-0.747994	-0.753169	-0.777749	-0.754462	-0.798448	-0.815912	0.198338	0.117483	0.0980777	0.0489176	1.18348	1.03471	0.0482707	-0.0448748	1.57159	1.63304	1.91118	1.93641
TECRL	-0.980399	-0.980399	-0.980399	-0.588239	-0.980399	-0.588239	0.980399	0.457519	-0.718959	-0.3268	0.19608	-0.3268	-0.718959	-0.457519	-0.457519	-0.0653599	0.588239	2.67976	-0.718959	-0.457519	0.19608	2.2876	1.24184	0.718959
GP2	-0.366888	-0.836137	-0.808534	-1.11217	-0.918946	-1.05696	-0.00805084	0.295581	-0.504902	-0.725725	-0.4773	-0.560108	-0.808534	-0.615314	-0.422094	-0.366888	0.544007	0.875241	0.295581	0.405992	1.34449	1.12367	2.58662	2.11737
CHP2	-0.671782	-0.628089	-0.606242	-1.15241	-1.02133	-1.02133	0.00546164	0.0928479	0.00546164	-0.387777	-0.475163	-0.671782	-0.30039	-0.125618	-0.409623	-0.278544	0.682705	2.05904	-0.933941	-0.693629	1.0541	1.81873	1.75319	1.90611
DNAJB5	-0.856071	-0.830277	-0.852553	-0.870843	-0.847629	-0.844346	-0.756179	-0.782676	-0.763214	-0.784552	-0.779862	-0.797918	0.149641	0.095475	0.186925	0.148469	-0.105245	-0.0766379	1.8499	1.88812	1.31738	1.42712	1.38069	1.50427
FAM46A	-0.844328	-0.843365	-0.854277	-0.857166	-0.856203	-0.849784	-0.665246	-0.687712	-0.691884	-0.678405	-0.733605	-0.742271	0.148326	0.103074	0.0725849	0.037282	1.22057	1.19008	-0.262151	-0.301626	1.72797	1.68753	1.82618	1.85442
ASMT	-0.86559	-0.968944	-0.906931	-0.700223	-0.968944	-0.700223	-0.307478	0.374658	-0.555528	-0.700223	-0.307478	-0.720894	-0.121441	-0.472845	-0.720894	-0.10077	1.09814	0.93277	-0.142112	-0.493515	1.82161	1.57356	2.29704	1.65625
PANX1	-0.659334	-0.685653	-0.884514	-0.861118	-1.00149	-1.01904	0.0629968	0.247235	-0.747066	-0.72952	-0.63009	-0.565752	-0.0452066	0.0776188	-0.0598287	-0.246991	1.0456	0.776554	-0.744142	-0.726595	1.68605	1.98434	2.06915	1.6568
ZFP14	-0.839721	-0.864479	-0.938755	-0.889238	-0.691171	-0.889238	-0.220762	-0.270279	-0.666413	-0.790204	-0.839721	-0.641654	-0.493104	0.0268216	-0.220762	-0.270279	1.78467	1.01716	0.0763383	-0.0226952	1.14095	1.43805	1.83418	2.23032
ZNF460	-0.717072	-0.707694	-1.02657	-0.885887	-0.960916	-0.820237	0.0707303	0.0801089	-0.548257	-0.510743	-0.642043	-0.445093	-0.416957	-0.266899	-0.248142	-0.379443	0.717854	0.755368	-0.491986	-0.229385	1.34622	2.406	1.60882	2.31222
PTPRC	-0.688042	-0.879399	-0.856887	-0.665529	-1.00322	-1.02573	-0.384122	-0.339096	-0.45166	-0.519197	-0.688042	-0.45166	-0.181508	-0.372865	-0.282815	-0.530454	0.505127	1.0004	0.336282	-0.0126634	1.47317	2.71136	1.32684	1.9797
BMP8A	-0.919528	-0.637031	-0.829129	-1.00993	-0.817829	-0.908228	-0.388433	-0.422333	-0.580531	-0.569231	-0.69353	-0.795229	-0.139836	-0.286734	-0.185036	-0.298034	0.696355	0.990152	0.00706242	0.323459	1.27265	1.70204	2.07494	2.41394
MLANA	-0.889951	-0.740015	-0.926727	-0.929556	-0.822055	-0.822055	-0.527841	-0.369418	-0.618368	-0.751331	-0.714554	-0.768304	-0.0073082	-0.284548	0.190721	-0.202508	0.278419	0.131312	2.36621	2.53029	0.844215	0.767833	1.13277	1.13277
SCAI	-0.800697	-0.910328	-1.11393	-0.941652	-0.800697	-0.565774	0.0137039	0.232966	-0.785036	-0.393497	-0.753713	-0.72239	-0.158573	-0.456143	-0.581436	-0.550112	1.48589	1.09435	-0.0176193	-0.174235	1.59552	1.37626	1.78346	2.14368
CLVS2	-0.447575	-0.636027	-0.82448	-0.82448	-1.20139	-1.20139	0.683141	0.494688	-0.447575	-0.447575	-0.259122	-0.82448	-0.82448	-0.636027	-0.636027	0.494688	0.871593	0.494688	-0.447575	-0.259122	1.2485	2.00231	1.06005	2.56767
SP6	-0.8532	-0.965147	-0.741254	-0.969811	-0.864862	-0.745919	-0.797227	-0.748251	-0.302799	-0.435735	-0.571003	-0.580332	0.410858	0.249935	0.12866	0.163643	-0.235165	-0.337782	2.5495	2.6871	0.758357	0.585774	0.707049	0.907619
NCOA7	-0.846586	-0.83524	-0.877627	-0.882978	-0.848084	-0.850011	-0.779794	-0.794137	-0.797349	-0.804413	-0.836096	-0.837809	0.171768	0.155713	0.210944	0.205806	1.16336	1.21538	0.0619479	0.0281241	1.50053	1.44316	2.00018	1.8332
ZNF347	-0.783674	-0.797393	-0.82483	-0.962016	-0.82483	-0.962016	-0.564177	-0.701363	-0.673926	-0.756237	-0.769956	-0.591614	0.354968	-0.125182	0.176627	0.0805967	0.217783	-0.00171482	2.72828	1.83658	0.931149	1.08205	1.60336	0.327531
NAB2	-0.877621	-1.06193	-0.697821	-0.852795	-0.776813	-0.889658	-0.73995	-0.736189	0.329069	-0.0169894	0.16281	0.0529745	0.0860757	0.0304055	0.0514699	0.0484607	-0.773804	-0.72039	2.77179	2.75072	0.455455	0.448684	0.379473	0.576575
ING3	-0.792059	-0.633242	-1.08727	-1.05924	-0.855585	-0.730401	0.0113663	-0.341767	-0.537952	-0.52861	-0.356714	-0.450136	-0.450136	-0.698637	-0.375399	-0.341767	1.15111	0.669054	-0.0615025	-0.138108	2.02553	1.90035	2.11709	1.56403
HIST1H2BG	-0.854567	-0.823815	-0.863072	-0.87027	-0.863072	-0.885319	-0.793063	-0.769508	-0.80484	-0.819889	-0.830358	-0.831012	0.0496721	0.120336	-0.0046346	0.196235	0.24727	0.318588	1.1731	1.15674	1.32424	1.63045	2.10678	1.68999
GADD45B	-0.850299	-0.855977	-0.85624	-0.873914	-0.857406	-0.869289	-0.602259	-0.617978	-0.607448	-0.646971	-0.598762	-0.608125	0.127194	0.0875215	0.222484	0.157992	-0.256297	-0.310184	2.61195	2.31303	1.00902	0.754062	1.14391	0.983977
DNHD1	-0.630824	-0.064851	-1.37366	-0.843063	-1.16142	-1.09068	0.571868	0.253509	0.112015	-0.135598	-0.453957	-0.666197	-1.44441	-0.630824	-0.878437	-0.277091	0.536495	0.0766421	0.395002	0.960974	2.16367	1.56232	1.4562	1.56232
IER5	-0.852244	-0.878522	-0.845711	-0.872186	-0.861036	-0.85637	-0.744036	-0.729743	-0.663138	-0.681459	-0.68642	-0.655427	0.312204	0.278902	0.317214	0.264068	-0.198577	-0.257028	2.5991	2.14559	1.03807	0.702204	1.16868	0.955851
LMTK2	-0.686982	-0.896016	-0.626014	-0.469238	-1.30537	-1.18344	0.619481	0.819806	0.29722	0.166574	-1.04408	-0.782789	-0.129558	0.062057	-0.599885	-0.356011	0.950452	0.950452	-1.11376	-1.07892	1.39465	1.42078	1.74304	1.84756
SLC25A34	-0.774097	-0.88194	-0.774097	-0.901548	-0.901548	-0.940763	-0.676059	-0.661353	-0.823117	-0.793705	-0.651549	-0.769195	-0.00449344	0.0641337	-0.0780225	-0.102532	0.176878	0.103349	1.76511	1.57883	1.05432	1.30432	1.7602	1.92687
MAFB	-0.868839	-0.877417	-0.827895	-0.854411	-0.877807	-0.870009	-0.72534	-0.707013	-0.667239	-0.631364	-0.772523	-0.753806	0.014769	0.0389454	0.055323	0.0381655	-0.0195458	-0.0799868	1.17641	1.10856	1.62016	1.4326	2.03311	2.01517
ETS2	-0.850562	-0.864903	-0.879945	-0.85954	-0.858957	-0.863504	-0.66132	-0.681259	-0.804505	-0.823277	-0.832955	-0.838785	0.0768733	0.0694109	0.159892	0.112436	0.0112276	-0.0267839	1.46756	1.48936	1.52807	1.47129	1.71813	1.74204
LOC100506127	-0.832782	-0.63988	-0.950666	-1.01497	-0.779198	-0.961383	-0.264793	-0.179059	-0.661314	-0.404111	-0.789915	-0.886366	-0.200493	-0.21121	-0.361244	-0.296944	0.999785	1.31057	0.12101	-0.0718916	1.29985	1.38559	2.06074	2.32866
SH3RF1	-0.900938	-0.818629	-0.830134	-0.831904	-0.926604	-0.870846	-0.466381	-0.418589	-0.627459	-0.575242	-0.717734	-0.700918	-0.102628	-0.077847	-0.202638	-0.172547	0.377066	0.399192	0.204482	0.299182	1.86217	2.03918	1.96218	2.09759
BCL2L11	-0.830109	-0.836656	-0.847566	-0.830109	-0.969764	-0.865023	-0.670816	-0.71664	-0.771192	-0.672998	-0.795196	-0.819199	0.0601897	0.0711003	0.0558255	0.208573	0.4857	0.492247	0.254397	0.463879	1.61385	1.74696	1.9739	2.19865
ZNF273	-0.973129	-0.837344	-0.950498	-1.01839	-0.724189	-0.678927	-0.49788	0.203678	-0.611035	-0.475249	-0.407356	-0.633666	-2.51e-16	-0.475249	-0.633666	-0.520511	1.69732	0.769451	-0.113155	-0.0905236	1.38049	1.94626	1.47101	2.17257
SERPINB9	-0.853934	-0.921461	-0.769525	-0.870816	-0.853934	-0.921461	-0.634472	-0.685117	-0.735762	-0.566945	-0.61759	-0.837052	0.547249	-0.246192	-0.144901	-0.212428	0.243378	0.0576792	1.6108	1.03682	0.969292	1.20564	2.48865	1.71209
INMT	-0.820143	-0.894172	-0.795467	-0.885947	-0.976426	-0.820143	-0.630959	-0.688537	-0.688537	-0.696762	-0.713213	-0.622733	-0.137433	-0.417098	-0.170335	-0.170335	0.750913	0.21626	1.78732	1.72974	1.4912	0.693335	1.82844	1.63103
KIAA0040	-1.0265	-0.829019	-0.853705	-1.12524	-0.55748	-0.804334	0.0843419	0.109027	-0.754963	-0.458738	-0.458738	-0.582165	-0.137827	-0.0884562	-0.359996	-0.335311	0.331196	0.676793	-0.310625	-0.409367	1.73827	1.88638	1.83701	2.42946
ZNF426	-0.888872	-0.888872	-0.847768	-0.837492	-0.899148	-0.837492	-0.241485	-0.416177	-0.570317	-0.447005	-0.71418	-0.631972	-0.354521	-0.241485	-0.518937	-0.549765	0.981356	0.621696	0.71418	0.272313	1.18688	1.71095	1.9473	2.45082
SPATA5	-0.951968	-0.479707	-1.06684	-0.926441	-1.19448	-0.581817	0.400997	0.771147	-0.913677	-0.55629	-0.964732	-0.39036	-0.377596	-0.492471	-0.55629	-0.569054	1.02642	0.988132	0.31165	-0.313777	1.37105	1.69014	1.95818	1.81778
RP1L1	-0.684014	-0.821389	-0.821389	-1.02745	-0.890077	-0.958765	-0.0658256	0.140237	-0.409264	-0.684014	-0.752702	-0.477951	-0.821389	-0.271888	0.0715496	-0.340576	-0.203201	-0.409264	1.10186	1.03318	2.06349	1.58268	1.51399	2.13218
TSC22D2	-0.858576	-0.937319	-0.86397	-0.796013	-0.906038	-0.842396	-0.28796	-0.215689	-0.605089	-0.598617	-0.868284	-0.81543	0.0561358	0.107912	-0.280409	-0.114294	1.01831	0.916914	-0.280409	-0.303061	1.69895	1.77554	1.93626	2.06354
SPDYE1	-0.89698	-0.770199	-0.778651	-1.01531	-0.880076	-0.863172	0.134177	0.0158477	-0.491279	-0.449018	-0.787103	-0.457471	-0.144742	0.0834646	-0.229264	-0.347593	1.23295	1.28366	-0.770199	-0.601156	0.683565	1.89222	1.8077	2.34863
SPRY2	-0.866561	-0.867215	-0.87637	-0.866997	-0.866125	-0.861199	-0.736168	-0.723046	-0.81538	-0.808274	-0.833342	-0.841058	0.14018	0.107745	0.163896	0.119647	0.0356826	0.0423526	1.4714	1.48313	1.50056	1.53313	1.68859	1.67542
CRIM1	-0.710144	-0.736905	-0.927317	-0.883059	-1.01686	-0.933493	0.53011	0.492028	-0.569136	-0.46724	-0.720437	-0.698822	0.14311	0.190455	-0.21816	-0.110088	1.85991	2.04826	-1.16713	-1.03745	1.08385	1.30205	1.19295	1.35352
RNF138	-0.833896	-0.428954	-1.21158	-1.24663	-0.903982	-0.584701	0.832598	0.10448	-0.557445	-0.444528	-0.296568	-0.12914	0.123949	0.314739	0.116161	-0.0785225	1.62301	1.71257	-1.42184	-1.65157	1.21028	1.23365	1.17135	1.34656
FCN1	-0.88479	-0.839609	-0.839609	-0.975151	-0.817018	-0.862199	-0.365211	-0.32003	-0.90738	-0.568524	-0.749247	-0.681476	-0.0263554	-0.252259	0.0188253	-0.432982	1.03539	0.402862	0.651356	0.244729	1.60015	1.30648	2.72967	1.53238
SERTAD2	-0.963363	-0.923326	-0.900447	-0.772708	-0.896634	-0.763176	1.61048	1.66195	0.357875	0.512306	-0.122575	-0.00627572	-0.664035	-0.648783	-0.732671	-0.679288	0.971784	0.857391	-1.32942	-1.30464	1.07855	1.22154	1.08808	1.34737
SGPP2	-0.792641	-0.860663	-1.01938	-0.849326	-0.837989	-0.860663	-0.305153	-0.339163	-0.418522	-0.452533	-0.543228	-0.554565	-0.418522	-0.0103922	-0.237131	-0.452533	0.998595	1.214	-0.271142	-0.282479	1.37271	1.3387	2.32502	2.257
CXCL9	-0.870256	-0.870256	-0.870256	-0.870256	-0.870256	-0.870256	-0.64519	-0.585172	-0.78023	-0.675199	-0.795234	-0.765225	0.615181	0.255075	0.750221	0.885261	2.19065	2.31068	-0.51015	-0.405119	1.17034	0.555164	0.930274	0.720212
NXF1	-0.892684	-0.869041	-0.867003	-0.867411	-0.861296	-0.86415	-0.774876	-0.727386	-0.740838	-0.737169	-0.837653	-0.853958	-0.0258343	-0.00749042	0.0399998	0.169834	0.190623	0.195515	1.29289	1.45717	1.45513	1.59923	1.69543	1.83097
PLEKHA4	-0.874175	-0.877726	-0.867444	-0.869293	-0.870033	-0.868627	-0.862857	-0.856052	-0.857162	-0.852205	-0.865594	-0.866038	0.32359	0.327881	0.226908	0.196949	0.237634	0.214999	1.84684	1.91141	1.18367	1.18574	1.3868	1.34478
NECTIN1	-1.27416	-1.25146	-0.321022	-0.752202	-0.786243	-0.842977	0.291709	0.836358	-0.740856	-0.0373501	-0.570653	-0.491225	0.609421	1.05195	1.22215	2.3228	-0.377756	-1.04722	1.78949	1.55121	-0.502571	0.1442	-0.207553	-0.61604
WISP1	-0.883711	-0.850879	-0.850879	-0.982205	-0.785216	-0.883711	0.5937	0.0683986	-0.653891	-0.818048	-0.949373	-0.785216	0.134061	0.298218	0.495206	0.363881	2.76057	2.03828	-0.850879	-0.39124	0.954845	0.889182	0.495206	0.5937
KLHL21	-0.868626	-0.943612	-0.706318	-0.739941	-1.0215	-0.961996	-0.60666	-0.516677	-0.545462	-0.591663	-0.622625	-0.643427	0.44024	0.498051	0.356788	0.368882	-0.333566	-0.370091	2.59258	2.61604	0.611014	0.519338	0.649232	0.820007
ZNF548	-0.856158	-0.777517	-0.97412	-0.940417	-0.828072	-0.867393	-0.154006	-0.0248094	-0.227029	-0.36746	-0.721345	-0.687642	-0.401163	-0.283202	-0.154006	-0.344991	1.14357	1.19413	-0.423632	-0.603383	1.4469	1.84573	2.03109	1.97492
GBP1	-0.864306	-0.857021	-0.894486	-0.890584	-0.877575	-0.867948	-0.69545	-0.728103	-0.690377	-0.669302	-0.703256	-0.734737	0.0599764	-0.0161256	0.144794	0.076888	1.44555	1.41199	-0.176655	-0.172232	1.59294	1.58644	1.81501	1.70456
SRRM2	-0.929912	-1.05618	-0.658383	-0.551112	-1.05506	-1.00143	1.15069	1.72168	0.0690462	0.212074	-0.823759	-0.703079	-0.417024	-0.0974468	-0.568991	-0.370093	1.73621	1.7485	-1.1411	-0.998073	0.729431	0.842289	0.902629	1.25908
CYP27C1	-1.10396	-0.374319	-1.01275	-0.830343	-1.01275	-0.921547	0.856944	0.58333	-0.693536	-0.19191	-0.830343	-0.556729	-1.10396	-0.511126	-0.602331	-0.237512	1.9058	1.44977	0.674535	-0.328717	0.537728	0.902546	1.26737	2.13381
TMPRSS9	-0.434442	-1.00396	-0.916344	-0.872535	-1.09158	-0.938249	-0.259205	-0.52206	-0.456347	-0.500156	-0.215396	-0.609679	-0.0182539	-0.2373	-0.675393	-0.719202	0.135079	-0.193491	1.73412	1.88745	1.01126	1.29602	1.99697	1.60269
FLG2	-0.877716	-0.877716	-0.877716	-0.791028	-0.791028	-1.05109	-0.444276	-0.184212	-0.877716	-0.530964	-0.617652	-0.791028	-0.097524	-0.184212	-0.2709	-0.444276	0.422604	0.769356	2.67649	1.2028	0.682668	0.682668	1.80961	1.46286
ALYREF	-0.739719	-1.05823	-0.717037	-0.928894	-0.934202	-0.888839	-0.0655417	-0.130691	-0.734893	-0.731756	-0.558507	-0.361852	1.46475	1.4399	1.40708	1.09895	-0.169057	-0.467539	2.42365	1.64765	0.138352	-0.480569	-0.171953	-0.481051
LOC100287036	-0.89775	-0.887772	-0.896087	-0.889435	-0.851182	-0.849519	-0.629985	-0.631648	-0.610027	-0.743078	-0.766362	-0.699836	-0.0878001	0.000346488	-0.0977789	0.151692	-0.0711686	-0.0778212	1.73001	2.0194	1.29593	1.34916	1.65517	1.48553
H2AFX	-0.870471	-0.939638	-0.816144	-0.859738	-0.913667	-0.877361	-0.614075	-0.62759	-0.776525	-0.762347	-0.762612	-0.763275	0.672807	0.653064	0.606423	0.51102	-0.187543	-0.293017	2.52217	2.27465	0.728062	0.516187	0.893957	0.68566
RAB33B	-0.858828	-0.848475	-1.10729	-0.972705	-0.858828	-0.631072	0.197129	-0.527547	-0.62072	-0.372259	-0.610367	-0.941648	-0.0927413	0.000431355	-0.185914	0.0418414	0.870043	0.942511	-0.372259	-0.475785	1.65683	1.65683	1.79142	2.3194
PCDH11Y	-0.819691	-0.920189	-0.920189	-0.953689	-0.794566	-0.86994	-0.52657	-0.266949	-0.777816	-0.54332	-0.761067	-0.920189	-0.0827019	-0.283699	-0.208325	-0.132951	0.411416	0.151795	2.28739	1.33265	1.2154	0.997657	1.92727	1.45827
RIPK1	-0.820915	-0.793672	-1.03613	-0.869952	-0.760981	-0.997993	-0.360512	-0.374134	-0.499451	-0.464035	-0.899919	-0.850882	-0.156192	-0.0254266	-0.210677	0.108063	0.797305	1.02342	-0.267887	-0.0662907	1.79439	1.83525	1.91698	1.97964
MTAP	-0.752497	-0.875145	-0.997793	-0.936469	-0.905807	-0.813821	-0.261905	-0.169919	-0.721835	-0.537863	-0.721835	-0.476539	-0.568525	-0.415215	-0.353891	-0.323229	1.39384	1.14855	0.351335	-0.108595	1.51649	1.85377	1.97642	1.70046
UBALD1	-0.649002	-1.12743	-0.890682	-0.888216	-1.00412	-0.727918	-0.718053	-0.651468	-0.0768609	-0.17304	-0.340736	-0.284015	0.744359	0.951513	0.534738	0.470619	-0.759977	-1.04358	2.36707	2.66054	0.497746	0.391703	0.502678	0.214142
CYP8B1	-0.767706	-0.767706	-1.14682	-0.995175	-0.843529	-0.767706	0.369636	-0.161124	-0.00947785	-0.464415	-0.616061	-0.464415	-0.388592	-0.00947785	-0.312769	-0.00947785	1.20369	-0.691883	0.217991	-0.236946	1.05204	0.74875	3.02344	2.03774
BICD1	-0.844529	-0.782043	-0.907014	-0.922635	-0.867961	-0.969499	0.678552	1.25654	-0.774233	-0.39932	-0.891393	-0.750801	0.725416	0.264586	0.217722	0.233344	2.13134	1.81891	-1.20382	-1.21163	0.936304	0.530149	0.748848	0.983168
MDM4	-0.880387	-0.837633	-1.03003	-0.982998	-0.803429	-0.760674	0.132895	0.0901408	-0.581105	-0.392985	-0.705094	-0.645237	-0.354506	-0.260446	-0.422914	-0.392985	0.966609	1.04784	-0.192039	-0.333129	1.24024	1.68489	2.10815	2.30483
PLA2G4E	-0.752842	-0.972739	-0.862791	-0.844466	-1.02771	-0.844466	-0.587919	-0.661218	-0.661218	-0.642893	-0.807816	-0.587919	-0.111476	0.145071	0.071772	0.108421	0.071772	-0.111476	2.05085	2.38069	1.39115	1.44613	1.00633	0.804762
ZNF737	-0.752908	-0.915333	-0.955939	-0.996545	-0.89503	-0.793514	-0.24533	-0.265633	-0.874727	-0.590483	-0.752908	-0.874727	0.120127	-0.468664	-0.0626013	-0.326542	1.03377	1.17589	0.0998237	0.241946	1.48044	1.84589	1.66316	2.10983
PNP	-0.874988	-0.876256	-0.882593	-0.893638	-0.886758	-0.895177	-0.848099	-0.852898	-0.844116	-0.850182	-0.84991	-0.847013	0.318084	0.273269	0.426092	0.419845	0.103244	0.109491	1.91612	1.92436	1.14458	1.18976	1.32719	1.2496
CCDC12	-0.931623	-0.869235	-0.802662	-1.01874	-0.73723	-0.952165	-0.735709	-0.817878	-0.596476	-0.71859	-0.38915	-0.436702	0.604877	0.382714	0.485427	0.334401	-0.173454	-0.419203	2.64847	2.41033	0.801172	0.542869	0.815628	0.572922
IFNL2	-0.885614	-0.885614	-0.885614	-0.885614	-0.885614	-0.885614	-0.877302	-0.86899	-0.875035	-0.880324	-0.880324	-0.87768	0.445026	0.139757	0.394022	0.341885	0.248566	0.2599	1.48589	1.60943	1.17571	1.12357	1.75111	1.59847
ZBTB8A	-0.946943	-0.925375	-0.817538	-0.919983	-0.844498	-0.860673	-0.186693	-0.0950313	-0.720485	-0.61804	-0.758228	-0.693526	-0.316097	-0.186693	-0.477852	-0.364623	0.826974	0.800015	0.476504	0.147602	1.6034	1.67889	2.05631	2.14258
KIAA1456	-0.824334	-0.888516	-1.00083	-0.920607	-0.856425	-0.824334	-0.0541534	-0.214608	-0.599698	-0.808289	-0.712016	-0.66388	-0.342971	-0.407153	-0.391108	-0.166471	1.27762	1.11716	0.443255	0.0581647	0.828346	1.59853	2.20825	2.14407
FAM71F2	-0.899393	-0.820936	-0.899393	-0.879779	-0.869971	-0.948428	-0.0167538	-0.124632	-0.575758	-0.458073	-0.624794	-0.664022	-0.320774	-0.428652	-0.23251	-0.526723	1.27778	0.875692	-0.105018	-0.0265609	1.28759	1.59161	2.06235	2.32714
GRM6	-0.814349	-0.814349	-0.847588	-1.04702	-1.01378	-0.78111	-0.24929	-0.24929	-0.548439	-0.747871	-0.614916	-0.914065	-0.315768	0.216052	-0.448723	-0.216052	0.681394	0.880826	0.415484	0.382245	0.747871	1.67856	2.21038	2.40981
ZNF454	-0.893141	-0.973033	-0.858405	-0.865352	-0.872299	-0.861878	-0.545784	-0.392947	-0.841037	-0.781986	-0.841037	-0.750724	0.0204072	-0.13243	-0.122009	-0.170639	0.697753	0.249663	1.19795	0.784592	1.5453	1.31257	1.8614	2.23307
EPC1	-0.809374	-0.861118	-0.929126	-0.917298	-0.91582	-0.898079	-0.55065	-0.586132	-0.547693	-0.649704	-0.639355	-0.665967	-0.130779	-0.118951	-0.0184187	-0.0539008	0.411802	0.40441	0.315704	0.309791	1.77491	2.10459	1.93901	2.03215
BCAS1	-0.667405	-1.06335	-1.09934	-0.883374	-0.667405	-0.955364	-0.091487	-0.307456	-0.307456	-0.55942	-0.487431	-0.55942	-0.163477	0.0884874	-0.667405	-0.0194972	0.556421	0.268462	-0.0554921	-0.307456	1.99622	1.96022	1.63627	2.35617
FAM157A	-0.994247	-0.422151	-0.662063	-0.901974	-1.43716	-0.920428	-0.237604	0.961951	-0.21915	-0.0530573	-0.551334	-0.256059	-0.735881	-0.477515	-0.440606	-0.53288	1.68168	2.19842	-0.772791	-0.292968	1.27568	1.42332	0.851223	1.51559
HHLA2	-0.916126	-0.896336	-0.916126	-0.995288	-0.836965	-0.777594	-0.0651431	0.0140181	-0.757804	-0.896336	-0.777594	-0.836965	-0.0453528	-0.381788	-0.322417	-0.0849334	1.08269	0.172341	0.627518	0.508776	1.61703	1.18165	2.42844	1.87431
ARL4A	-0.883177	-0.835372	-0.960099	-0.90621	-0.888826	-0.869704	-0.742804	-0.809296	-0.861447	-0.844933	-0.791913	-0.850148	-0.0587601	-0.184357	0.220681	0.106384	1.28369	1.19894	0.663962	0.64006	1.58225	1.60876	1.71697	1.46535
GBP2	-0.890139	-0.866637	-0.914313	-0.914313	-0.898197	-0.860594	-0.587299	-0.575212	-0.792102	-0.800831	-0.812918	-0.816947	0.0445699	0.0365121	0.170809	0.087545	1.46141	1.48021	-0.0111635	-0.0346655	1.4332	1.64136	1.73134	1.68837
ID4	-0.882327	-0.88868	-0.906151	-0.893445	-0.893445	-0.883915	-0.69174	-0.68221	-0.733034	-0.69174	-0.650446	-0.674269	0.145257	0.084904	0.208786	0.113492	-0.199389	-0.215271	2.18613	1.71601	1.37137	1.19031	1.64137	1.22843
VSIG1	-0.830392	-0.978291	-0.855042	-0.805742	-0.892016	-0.990616	-0.448319	-0.238795	-0.682493	-0.288095	-0.830392	-0.719468	0.0816526	-0.399019	-0.27577	-0.522269	1.01835	0.4514	0.636274	0.513025	0.907423	1.62227	2.43571	2.09062
PRSS23	-0.881427	-0.891642	-0.889145	-0.905944	-0.883243	-0.906852	-0.694139	-0.744536	-0.778588	-0.790166	-0.816046	-0.824446	0.272722	0.215287	0.296785	0.279986	0.000529703	-0.0305715	2.06887	2.00985	1.23845	1.14151	1.24503	1.26773
BBC3	-0.893141	-0.896974	-0.889177	-0.892879	-0.89242	-0.893993	-0.876891	-0.88269	-0.848028	-0.858217	-0.874074	-0.872108	0.855842	0.815348	0.739243	0.655537	0.172171	0.0679232	2.22082	1.9816	0.738063	0.555745	0.918416	0.849879
CD83	-0.900939	-0.872239	-0.887693	-0.893875	-0.906679	-0.89829	-0.82058	-0.803801	-0.870473	-0.868266	-0.877096	-0.878862	0.284148	0.25015	0.448842	0.414843	0.139765	0.101793	1.67013	1.81231	1.16192	1.37121	1.43744	1.38623
POU2AF1	-0.954282	-0.842242	-0.963618	-0.804896	-0.860915	-0.935609	-0.338064	-0.366074	-0.795559	-0.422094	-0.795559	-0.870252	-0.0486283	0.147441	-0.263371	-0.366074	1.51993	0.48356	0.530243	0.0634113	1.38921	1.18381	2.33221	1.97742
PMAIP1	-0.89292	-0.884867	-0.907373	-0.906941	-0.892813	-0.879655	-0.813289	-0.844422	-0.795133	-0.811132	-0.82411	-0.839857	0.285521	0.273153	0.227208	0.204667	0.536316	0.482676	0.604874	0.595455	1.82757	1.53935	2.01621	1.69951
AGAP4	-0.900565	-0.854638	-1.23354	-1.10954	-0.664038	-0.604332	-0.337951	-0.572182	-0.5607	-0.647963	-0.719151	-0.790339	-0.358619	0.0133956	-0.025643	-0.37699	1.05366	1.25804	0.401484	0.144289	1.5956	1.35448	1.57264	2.3626
DAPK3	-0.790864	-1.18566	-0.727596	-0.90113	-0.729403	-1.04032	-0.543938	-0.289782	0.000527232	-0.437286	-0.0482794	0.151647	1.07572	1.06198	0.753957	0.920984	-0.550084	-0.609014	2.67115	2.35771	-0.1853	-0.341119	-0.241698	-0.372211
SIGLEC10	-0.910416	-0.86548	-0.859863	-0.938501	-0.899182	-0.904799	-0.393655	-0.309401	-0.775609	-0.393655	-0.927267	-0.713822	-0.197062	-0.140892	0.0163828	-0.34872	0.729737	0.493824	0.656716	0.40957	1.20156	1.49364	2.5047	2.07219
DNAJB4	-0.880748	-0.69848	-0.972734	-1.09879	-0.964216	-0.766618	-0.422523	-0.809204	-0.618419	-0.618419	-0.558798	-0.586053	-0.09376	-0.224925	-0.0102916	-0.102277	1.40186	1.3235	-0.0494707	-0.160194	1.89245	1.6199	1.79194	1.60627
PDE12	-0.813839	-0.873473	-0.957663	-0.873473	-0.950648	-0.913814	-0.205214	-0.00876981	-0.564776	-0.37184	-0.806823	-0.85418	-0.226261	-0.0420951	-0.405165	-0.284142	0.54899	0.710355	0.0578808	0.0754204	1.75572	1.85043	1.95216	2.20122
SRSF12	-0.811359	-0.976556	-0.976556	-0.832009	-0.935257	-0.852658	-0.15057	0.0765758	-0.522264	-0.625512	-0.460315	-0.74941	-0.109271	-0.253819	0.0146268	-0.563563	1.584	0.696065	-0.17122	-0.212519	1.6666	1.3775	1.06776	2.71973
C14orf178	-0.801818	-1.0373	-0.952416	-0.927772	-0.711459	-0.957892	-0.473241	-0.0515683	-0.590981	-0.593719	-0.582767	-0.823723	-0.130974	-0.350025	0.224984	-0.308953	1.14226	0.378319	-0.0351394	0.323557	1.12857	1.73096	1.78298	2.61812
UGDH	-0.816917	-0.623288	-1.22683	-1.11972	-0.967289	-0.635647	0.682681	0.651783	0.431375	0.711519	0.186248	0.32838	-0.825156	-0.726282	-0.707743	-0.600629	1.28417	1.41394	-1.39369	-1.25979	1.06994	1.44278	1.33978	1.36038
MAPK1IP1L	-1.05852	-0.914564	-1.13416	-0.912124	-0.770609	-0.599814	1.03737	1.12765	-0.172828	-0.0996301	-0.580295	-0.575415	-0.226506	-0.267985	-0.375341	-0.189907	1.48632	1.31552	-1.21711	-1.30251	1.24721	1.25453	1.26429	1.66443
VAMP2	-1.06752	-1.06829	-0.780031	-0.768407	-0.876118	-0.835048	-0.721138	-0.720364	-0.460773	-0.577783	-0.699441	-0.680844	-0.109745	-0.0144325	0.163794	0.0777803	-0.198083	-0.195758	1.4323	1.43308	1.49972	1.4199	1.91584	1.83137
MYPN	-0.843267	-0.920809	-0.929425	-0.782957	-0.989735	-0.929425	1.28482	1.92239	-0.696799	-0.679568	-0.963888	-0.955272	0.113082	0.113082	0.00107697	-0.0678491	1.47437	1.57776	-0.791572	-0.800188	0.879884	1.35375	0.60418	1.02635
LAIR1	-0.91092	-0.950359	-0.91092	-0.858336	-0.818897	-0.950359	-0.424512	-0.240465	-0.661143	-0.687435	-0.818897	-0.858336	-0.0301267	0.167066	-0.332489	-0.0827114	0.32482	0.337966	1.33708	0.561451	1.37651	1.00842	2.66484	1.75775
GLS2	-0.891127	-0.974345	-0.863388	-0.724691	-1.16852	-0.780169	-0.0312068	0.0242719	-0.419558	-0.641473	-0.502776	-0.502776	-0.530515	0.135229	-0.253122	0.0242719	0.246187	1.07837	-0.419558	-0.33634	1.96603	1.21706	1.82733	2.52081
SLC26A4	-0.874644	-0.926603	-0.666808	-0.718767	-1.08248	-1.13444	1.67135	0.476291	-0.718767	-0.458972	-0.407012	-1.13444	-0.407012	-0.355053	0.788045	-0.303094	2.34682	1.51547	-0.407012	-0.458972	0.891964	0.00865984	1.15176	1.20372
GPX3	-0.897253	-0.909199	-0.858428	-0.842499	-0.964948	-0.934087	-0.810643	-0.800688	-0.745934	-0.721046	-0.859423	-0.860419	0.223701	0.289406	0.139082	0.284428	0.831964	0.867802	0.187863	0.442716	1.35561	1.71101	1.71598	2.15501
TIPARP	-0.898612	-0.85149	-0.928929	-0.900919	-0.936508	-0.891033	-0.547828	-0.612746	-0.620325	-0.591162	-0.688043	-0.714241	0.162966	0.106287	0.10398	0.0972248	1.07757	1.03902	-0.341708	-0.322925	1.69561	1.75509	1.90041	1.90832
ZNF124	-0.857023	-0.941967	-0.966237	-0.909608	-0.832754	-0.901518	-0.327135	-0.0561236	-0.751855	-0.602192	-0.695225	-0.727585	-0.112753	-0.213877	-0.242191	-0.270506	1.21399	1.39197	-0.0561236	-0.104663	1.42028	1.63871	1.70747	2.19691
RDH10	-0.96823	-0.828071	-0.842447	-0.925104	-1.01495	-0.831665	-0.551349	-0.630412	-0.720257	-0.630412	-0.806509	-0.849634	0.0919414	0.242881	0.0380344	-0.0194664	0.235693	0.268038	0.807108	0.533979	1.77025	1.47196	2.17635	1.98228
POMK	-0.498518	-0.851679	-1.07564	-0.825838	-1.33405	-0.825838	0.604036	1.17254	-0.610496	0.156123	-0.653564	-0.291789	-0.119515	0.138896	-0.593268	-0.0850603	1.16393	0.862447	-1.02395	-0.558814	0.423148	2.5335	0.14751	2.14589
IER2	-0.90219	-0.912879	-0.892007	-0.905799	-0.905308	-0.897121	-0.810851	-0.807058	-0.780948	-0.796015	-0.801774	-0.795554	0.559147	0.562142	0.592645	0.538091	0.00660169	-0.0661526	2.28313	2.09457	0.8568	0.677886	1.10655	0.996088
HSPA2	-0.842833	-0.968043	-0.84578	-0.873768	-0.909121	-0.979828	-0.465731	-0.362617	-0.68227	-0.708785	-0.62924	-0.694055	0.217767	0.0630959	0.0351078	0.213348	-0.400917	-0.41712	2.20492	2.08707	1.08834	1.1944	1.49785	1.1782
C11orf44	-0.890833	-0.739916	-0.815375	-1.14236	-0.840528	-0.991445	-0.362622	0.0649784	-0.890833	-0.26201	-0.588998	-0.538692	0.0649784	-0.43808	-0.0104804	-0.26201	1.24717	1.34778	-0.412927	0.0649784	1.02079	0.819567	1.80053	2.75634
FOXH1	-0.822833	-0.943986	-1.12572	-0.459373	-1.12572	-0.943986	-0.277643	-0.762256	0.20697	-0.822833	-0.277643	-0.277643	0.3887	0.449277	-0.398796	0.0858169	-0.762256	0.20697	0.812737	2.9935	0.0252403	0.873313	1.90312	1.05504
EPHA3	-0.764064	-1.15285	-0.958455	-0.440079	-1.02325	-1.08805	0.467078	0.337484	-0.63447	-0.569673	-0.764064	-0.0512976	-0.504876	0.402281	0.402281	-1.02325	0.467078	0.726266	-0.504876	-0.116095	1.11505	0.920657	2.2166	2.54058
LOC105372280	-0.906207	-1.01736	-0.906207	-0.785791	-0.795053	-1.01736	-0.526433	-0.526433	-0.424543	0.0571203	-0.554222	-0.896944	-0.267076	-0.378229	0.0941714	0.0941714	-0.470857	-0.081821	1.29833	1.2057	1.09455	1.49285	1.74294	2.4747
GOSR1	-0.894028	-0.924143	-0.87897	-0.902241	-0.925055	-0.906347	-0.61569	-0.555003	-0.714249	-0.683677	-0.90726	-0.848855	0.0518652	0.0514089	-0.145709	-0.0717899	0.602153	0.651889	0.737672	0.766874	1.37511	1.72691	1.92312	2.08601
RASGRP4	-0.969302	-0.969302	-0.828786	-1.01614	-0.750721	-0.90685	-0.469689	-0.610205	-0.454076	-0.641431	-0.454076	-0.79756	-0.110592	-0.141817	-0.141817	-0.438463	0.357796	0.529538	0.982313	0.357796	1.71612	1.54438	2.02838	2.18451
ZNF557	-1.04567	-0.686099	-0.976711	-0.971786	-0.912678	-0.848645	-0.346231	-0.272346	-0.735356	-0.641769	-0.671322	-0.73043	-0.104875	0.121704	-0.228016	-0.109801	0.683226	0.885177	0.097076	-0.0359161	1.54029	1.69791	2.01315	2.27913
ZNF662	-0.701922	-1.04363	-0.838605	-1.0778	-0.736093	-1.04363	-0.291874	-0.0526798	-0.56524	-0.701922	-0.838605	-0.701922	-0.326045	-0.360216	-0.428557	-0.291874	0.767416	0.904099	0.528221	0.835757	1.72419	1.07495	1.82671	2.33927
CLEC2A	-0.832513	-0.882236	-0.948533	-0.940246	-1.05627	-0.78279	0.211668	0.3194	-0.409869	-0.791077	-0.600473	-0.658483	-0.459591	-0.136393	-0.293848	0.228242	2.45748	2.04313	-0.60876	-0.293848	1.0321	0.675748	1.39673	1.33043
STC1	-0.843367	-0.741709	-1.11341	-1.07982	-0.847398	-0.820975	1.99546	1.7917	-0.527195	-0.540631	-0.583623	-0.61318	0.196954	0.177697	0.0706647	-0.017111	1.66765	1.70258	-1.07355	-1.10177	0.636281	0.642103	0.509991	0.512678
ZNF329	-0.995385	-0.649164	-1.09115	-0.781759	-1.11325	-0.818591	-0.479737	-0.347142	-0.531302	-0.273478	-0.715462	-0.523935	0.0064456	-0.162982	-0.354508	-0.302943	1.10404	0.956712	-0.236646	-0.0377528	1.44289	1.60495	2.00274	2.2974
NDEL1	-0.764296	-0.809332	-1.14485	-1.05703	-0.615678	-1.05928	0.546248	0.271529	-0.17883	0.00131355	-0.53011	-0.762045	-0.257643	0.00356534	-0.0752474	-0.0504777	1.55955	1.56406	-1.18088	-1.28896	1.3051	1.37716	1.51002	1.63612
RELT	-0.906268	-0.951856	-0.847654	-0.93069	-0.894871	-0.920921	-0.64088	-0.55296	-0.603432	-0.741825	-0.652277	-0.652277	0.244833	0.32624	0.378341	0.269255	-0.31525	-0.281059	2.2849	2.40701	1.02634	0.886323	1.07356	0.995409
SLC16A4	-1.05096	-0.801744	-0.709928	-1.05096	-1.07719	-0.762394	-0.0278725	0.129525	-0.578764	-0.736161	-1.02472	-0.500065	-0.316435	-0.224619	-0.316435	-0.382017	0.732882	1.44117	0.155758	0.496786	0.955862	1.23131	2.55607	1.8609
GPR183	-0.869652	-0.629748	-1.22951	-0.629748	-0.869652	-1.22951	1.16953	1.88924	-0.269892	-0.509796	-0.509796	-0.629748	0.209916	-0.509796	-1.22951	0.209916	0.689724	1.40944	-0.869652	-0.509796	1.16953	0.809676	1.28948	1.64934
MEX3B	-0.842193	-0.958707	-0.989102	-0.862457	-0.902983	-0.902983	-0.669955	-0.695284	-0.867523	-0.431862	-0.659824	-0.634495	0.0696551	0.236827	0.211498	-0.0873855	-0.274821	-0.11778	1.24493	1.45263	1.68565	1.22973	1.88322	1.88322
PYCRL	-0.974918	-1.07798	-0.848299	-0.783517	-0.939582	-0.839465	-0.274096	-0.253484	-0.56267	-0.377158	-0.642175	-0.592116	1.75181	1.76064	1.48385	1.7312	0.208823	0.0144778	1.1835	1.74592	-0.489054	-0.456663	-0.412494	-0.356546
NOS1	-0.78665	-1.09717	-0.910858	-0.972962	-0.910858	-0.78665	-0.227715	0.0207013	-0.662442	-0.538234	-0.600338	-0.848754	-0.0414026	-0.0414026	-0.724546	0.0828053	1.32488	0.579637	-0.103507	0.0828053	1.69751	1.6354	2.44276	1.38699
MAPK13	-0.861153	-0.751051	-0.782509	-0.924068	-0.986983	-1.16	-0.294915	-0.0904407	-0.813966	-0.578034	-0.876881	-0.672407	-0.216271	-0.0117966	-0.436475	0.0039322	0.931932	0.664542	0.475797	0.30278	1.02631	1.48244	2.14305	2.42617
LENG1	-0.871255	-1.12931	-0.884072	-0.966102	-0.694376	-0.922524	-0.723429	-0.839639	-0.573039	-0.492718	-0.168868	-0.495281	0.937691	0.551463	1.12653	0.779611	-0.145797	-0.523479	2.62957	2.2724	0.435253	0.29939	0.0379178	0.360059
PLEKHG4B	-0.800051	-1.0335	-0.945957	-0.683326	-0.887594	-1.12104	1.38854	1.50526	-0.479058	-0.712507	-1.12104	-0.887594	1.59281	1.59281	1.18427	1.03836	1.30099	0.921639	-0.420695	-0.128884	-0.624964	-0.0997024	-0.128884	-0.449877
ARID5A	-0.948493	-0.981851	-0.884903	-0.898455	-0.899498	-0.859885	-0.890116	-0.893243	-0.634717	-0.7129	-0.756683	-0.710816	0.491121	0.694397	0.624553	0.563049	-0.100987	-0.0353127	2.29559	2.22366	0.781962	0.777793	0.830957	0.924777
RCAN1	-0.90913	-0.882102	-0.965731	-0.944383	-0.893266	-0.881123	-0.539756	-0.585585	-0.787507	-0.809834	-0.847437	-0.872702	0.245213	0.194292	0.431859	0.275962	1.69529	1.62322	-0.217778	-0.202305	1.34452	1.44676	1.54781	1.53371
ZNF461	-0.937202	-0.903855	-0.770465	-1.03724	-0.903855	-0.937202	-0.503685	-0.403643	-0.620401	-0.670423	-0.83716	-0.870507	-0.236906	-0.0534949	-0.136863	-0.220232	0.480064	0.680149	2.46424	1.2804	1.46381	1.09699	1.41379	1.16369
CLDN14	-0.876222	-0.822932	-0.909528	-0.916189	-0.882883	-1.08272	-0.283377	-0.543163	-0.383295	-0.663064	-0.196782	-0.0902034	-0.123509	-0.0702199	-0.230088	0.0696648	-0.423262	-0.543163	2.7408	2.13463	0.888989	1.24869	0.8357	1.12213
UBAP2	-0.939918	-0.909094	-1.09233	-0.929643	-0.814909	-0.804635	0.0789865	0.257081	-0.559755	-0.510094	-0.845733	-0.797785	-0.335425	-0.162468	-0.527219	-0.309738	0.786226	1.06364	-0.0374597	0.0875487	1.40442	1.83082	1.86678	2.2007
LZTS1	-1.02015	-1.02015	-1.20897	-0.894273	-0.453693	-0.894273	-0.0760525	-0.138993	-0.0760525	-0.579573	-0.705453	-0.642513	-0.453693	-0.0131125	-0.201933	-0.390753	0.616288	0.616288	-0.201933	0.301588	0.993928	1.74921	2.44155	2.25273
OR7D2	-0.814771	-0.892487	-0.880531	-1.00009	-0.934334	-0.970203	-0.701186	-0.384345	-0.569667	-0.671296	-0.743033	-0.725099	-0.0854376	-0.0734814	-0.246848	-0.306629	0.207491	0.452595	1.5167	1.03248	1.57649	1.45095	1.82757	1.93518
ZNF555	-0.882861	-0.995417	-1.05169	-1.33308	-0.517054	-0.714027	0.0175869	-0.263803	-0.517054	-0.34822	-0.573332	-0.714027	-0.151247	-0.0105521	-0.263803	-0.517054	1.03059	1.22756	-0.207525	-0.376359	1.36826	2.09987	1.67779	2.01546
ZZEF1	-0.886133	-0.937317	-0.747203	-0.754515	-1.13474	-1.03603	0.254552	0.543379	-0.432784	-0.151269	-1.07625	-0.962909	-0.158581	0.0571256	-0.462032	-0.169549	0.854142	0.956511	-0.487624	-0.392567	1.42814	1.78643	1.87418	2.03504
DLX3	-0.958679	-0.779726	-0.933114	-1.06094	-0.830855	-0.933114	-0.549643	0.0383472	-0.575207	-0.677466	-0.728596	-0.396254	0.217301	-0.217301	-0.396254	0.0127824	-0.370689	-0.166171	2.28805	2.00683	1.5211	1.31659	0.933114	1.23989
SERPINB10	-0.924762	-0.974303	-1.42017	-0.528435	-0.875221	-0.77614	0.264218	0.0165136	-1.07338	-0.379813	-0.18165	0.0165136	-0.0330272	-0.429354	-0.429354	0.462381	1.89906	1.30458	-0.429354	-1.02384	0.660544	1.05687	2.24585	1.55228
IRAK3	-0.707196	-1.04329	-1.04329	-0.959265	-0.707196	-1.04329	-0.287079	-0.371103	-0.707196	-0.371103	-0.707196	-0.539149	0.21706	-0.455126	-0.287079	-0.371103	0.889246	0.133037	0.805223	1.98155	0.889246	0.385107	1.89753	2.40166
GSTM3	-0.959845	-0.738833	-0.823837	-0.87484	-1.01085	-1.09585	-0.51782	-0.364812	-0.823837	-0.500819	-0.721832	-0.670829	-0.024793	-0.313809	0.145216	-0.432816	1.02927	0.468234	1.23328	0.519237	1.21628	1.11427	2.72936	1.42029
TRPM8	-0.74489	-0.74489	-0.917618	-1.34944	-0.31307	-1.4358	0.896027	1.24148	-0.74489	-0.140342	-0.572162	-0.572162	0.205115	-0.399434	-0.658526	-0.74489	2.19149	0.809663	-0.917618	0.377843	1.84603	0.723299	0.982391	0.982391
GK5	-0.832852	-0.701585	-1.05959	-1.01185	-1.11925	-0.785118	0.75429	1.06456	-0.224249	-0.0929811	-0.618051	-0.689651	-0.200382	-0.0929811	-0.689651	-0.594184	1.6851	2.06696	-0.773185	-0.856719	0.933291	1.05263	1.38676	1.39869
ZNF264	-0.960857	-0.994745	-0.910026	-0.819658	-0.932617	-0.893082	-0.531613	-0.373471	-0.723643	-0.520317	-0.876138	-0.819658	-0.0741293	0.117901	-0.215328	-0.00635394	0.439834	0.61492	0.518905	0.501961	1.56378	1.88571	1.81793	2.1907
SF3A2	-1.0652	-1.26746	-0.708049	-0.720495	-0.872621	-0.880919	-0.536561	-0.392041	-0.507865	-0.420738	-0.696639	-0.505099	1.14201	1.50193	1.14651	1.15964	0.0404805	-0.0673907	1.99461	2.3929	-0.192203	-0.0753427	-0.26066	-0.208799
MED26	-0.962663	-0.941374	-0.9005	-0.903055	-0.904758	-0.903055	-0.871548	-0.790652	-0.735302	-0.742966	-0.786394	-0.748075	0.435561	0.420234	0.4015	0.40746	0.0174565	-0.114532	2.10372	1.99813	1.11764	1.04611	1.28965	1.0674
SLC6A11	-0.46563	-0.752172	-1.18198	-1.03871	-1.03871	-1.03871	-0.608901	1.11035	0.107453	-0.46563	-0.32236	-0.752172	-0.608901	-0.179089	-0.179089	-0.608901	0.967079	1.11035	0.107453	0.107453	0.250724	1.11035	1.39689	2.97287
AKAP5	-0.727906	-1.00173	-1.05649	-0.837434	-0.946962	-0.946962	0.55905	0.0387912	-0.755288	-0.755288	-0.700524	-0.64576	-0.344557	-0.0159729	-0.344557	-0.508849	1.05193	1.29836	0.175701	-0.344557	1.57219	1.2436	1.81862	2.17459
RIPPLY3	-1.10399	-0.676786	-1.03898	-1.16899	-0.686073	-0.843952	0.140465	-0.593204	-0.630352	-0.69536	-0.834665	-0.639639	-0.370317	-0.119569	0.196187	-0.472474	0.437647	0.30763	1.77497	0.744117	1.53351	1.01344	2.41577	1.31062
RFX8	-0.75368	-0.829363	-1.09081	-0.856884	-0.960089	-1.02889	1.0008	1.25537	-0.251418	0.106358	-0.29958	-0.622954	0.0513156	0.113238	0.00315347	-0.29958	2.0466	2.89288	-0.781201	-0.925687	-0.0656495	0.457253	0.333408	0.505415
TMPRSS11B	-0.977525	-0.712134	-1.1633	-0.977525	-1.13676	-0.552899	-0.181351	0.349432	-0.659055	-0.101733	-0.367125	-1.08368	0.0309623	-0.314046	-0.552899	0.0840406	1.43754	0.986371	-0.446742	-0.446742	1.2783	1.99486	1.54369	1.96832
KLF2	-0.936333	-0.957092	-0.891722	-0.916121	-0.906471	-0.917396	-0.79139	-0.75042	-0.667023	-0.677767	-0.739859	-0.699982	0.721954	0.710664	0.710846	0.631819	0.00743531	-0.141514	2.72311	1.91955	0.698464	0.432978	0.8201	0.61616
ZNF16	-1.03949	-0.686051	-0.99208	-0.940357	-0.974839	-0.892944	-0.50933	-0.849841	-0.436056	-0.431745	-0.638638	-0.845531	0.0251432	-0.280886	0.0682459	0.188933	0.115659	0.365655	0.727717	0.512204	1.74063	1.89149	1.66736	2.21476
GNG4	-0.764538	-0.870689	-0.961676	-0.901018	-0.961676	-1.06783	-0.203456	-0.506744	-0.59773	-0.521908	-1.00717	-0.537072	-0.0973049	-0.279278	-0.552237	-0.0669761	0.509271	0.327298	1.05519	0.812559	1.84374	1.49496	2.04088	1.81341
CCDC190	-1.21566	-0.66387	-0.870791	-0.45695	-1.1122	-1.21566	1.92264	0.646627	-0.974251	-0.181056	-0.215542	-0.422463	0.439706	0.129325	0.0948386	0.198299	2.85378	1.09495	-0.836304	-0.732844	0.40522	-0.250029	0.474193	0.888034
DTWD2	-1.05342	-0.853746	-1.11486	-1.06878	-0.930545	-0.515832	0.497912	-0.300795	-0.223996	-0.65407	-0.116478	-0.746228	-0.392954	-0.377594	-0.59263	-0.177917	1.28126	0.835827	-0.362234	-0.316155	1.64989	1.61917	1.98781	1.92637
SLIT2	-0.82914	-0.912014	-0.892514	-0.946138	-1.00951	-0.955888	-0.556145	-0.463522	-0.731642	-0.726767	-0.975387	-0.931513	0.116591	0.428585	0.101967	0.0239683	0.589457	0.594332	0.370087	0.496834	1.59856	1.60831	1.93493	2.06655
HSD17B13	-0.769742	-1.15744	-1.0799	-0.827897	-0.730972	-0.982976	0.0444237	-0.343274	-0.808512	-0.653433	-0.537123	-0.847282	-0.401429	-0.440199	-0.401429	0.257658	1.09121	0.761665	0.470891	1.3626	1.20752	0.451507	2.27369	2.06045
CYP27B1	-0.936041	-0.958317	-0.874783	-0.852508	-0.99173	-0.936041	-0.746698	-0.702147	-0.679871	-0.691009	-0.835801	-0.902628	0.161034	0.227861	-0.067291	-0.000464076	0.400498	0.33924	1.31937	1.23583	1.51985	1.37506	1.63123	1.96536
MCL1	-0.908407	-0.88726	-0.948921	-0.962253	-0.925532	-0.919556	-0.573208	-0.635731	-0.671533	-0.68814	-0.71831	-0.736641	0.232809	0.206547	0.160689	0.136841	0.555135	0.502152	0.132129	0.0829377	1.81933	1.69819	2.14091	1.90783
MPZL3	-0.863585	-1.21667	-0.934201	-0.987164	-0.828276	-0.722351	-0.528155	-0.104454	-0.669388	-0.386921	-0.616426	-0.722351	-0.0867998	-0.122108	-0.175071	-0.29865	0.707639	1.11369	0.495789	-0.0338372	1.20196	1.02541	2.29652	2.4554
CCL20	-0.931083	-0.92753	-0.920719	-0.92753	-0.919239	-0.92753	-0.839882	-0.851134	-0.84995	-0.887259	-0.852911	-0.874823	0.0321523	-0.00338055	0.383927	0.346025	0.905075	0.801438	1.15647	1.05816	1.51861	1.24886	1.79458	1.46768
PCDHGC5	-0.641205	-1.0565	-0.871923	-0.779636	-1.14878	-1.0565	1.87362	1.80441	-0.825779	-0.756564	-0.571989	-0.779636	1.1584	0.858464	1.11225	1.82748	0.650818	0.858464	-0.041337	0.0278785	-0.341271	-0.179768	-0.802707	-0.318199
ZBED1	-0.838645	-0.98098	-0.845115	-0.961571	-0.951866	-0.98098	-0.676901	-0.518391	-0.667196	-0.625142	-0.508686	-0.508686	0.225634	0.248278	0.209459	-0.0396274	-0.304888	-0.447224	2.14392	2.18921	1.1314	1.07317	1.36108	1.27374
SCN3B	-0.953778	-0.708521	-1.11728	-0.545016	-1.11728	-1.11728	0.190756	-0.0545016	-0.136254	-0.708521	-0.626768	-0.872026	-0.136254	-0.381511	-0.218006	-0.299759	1.58055	1.09003	0.0272508	-0.136254	1.49879	0.436013	1.90756	2.39807
RAB11FIP4	-0.817329	-0.734909	-0.817329	-1.06459	-1.14701	-0.982168	-0.0755514	-0.157971	-0.48765	-0.157971	-0.817329	-0.734909	-0.240391	-0.40523	-0.322811	-0.48765	0.748646	1.32558	0.254127	0.995905	0.913485	0.913485	1.32558	2.97398
ID1	-0.886353	-0.950468	-0.932572	-0.957772	-0.891483	-0.946733	-0.34026	-0.307199	-0.331786	-0.397852	-0.260869	-0.230094	0.158387	0.0706334	0.146512	0.00261571	-0.517831	-0.651023	2.93457	2.38892	0.807901	0.542687	0.881494	0.668576
APOBEC3A	-0.860082	-0.897503	-0.972343	-0.911535	-1.00041	-0.925568	-0.630883	-0.252002	-0.916213	-0.696369	-0.602818	-0.822662	-0.106999	-0.125709	-0.354908	0.150266	1.0811	0.154943	2.00257	1.61901	1.40385	1.04368	1.81079	0.809799
ZNF716	-1.05196	-0.847736	-0.847736	-1.07749	-0.822209	-0.92432	-0.0563739	-0.132957	-0.362708	-0.33718	-0.643514	-0.771153	-0.311652	-0.362708	-0.260596	-0.362708	0.786044	0.913683	0.224432	0.0202095	1.34766	1.60293	1.42424	2.8538
MAP3K8	-0.937974	-0.87992	-0.989329	-0.935741	-0.893317	-0.935741	-0.884386	-0.812936	-0.819634	-0.810703	-0.884386	-0.906714	0.303479	0.323574	0.392792	0.223097	0.475406	0.736647	0.814796	0.817029	1.54047	1.56949	1.75928	1.73472
ATP2A1	-1.25229	-0.919581	-0.697772	-1.03048	-0.836402	-0.836402	-0.614594	0.0785571	-0.586868	-0.725498	-0.50369	-0.36506	-0.0323471	-0.0600731	0.189461	-0.448238	-0.309608	-0.143251	1.79757	2.35209	0.910339	0.882613	1.96393	1.1876
FOS	-0.929278	-0.928476	-0.928827	-0.928275	-0.928626	-0.929479	-0.860827	-0.870305	-0.852954	-0.854559	-0.874217	-0.876072	0.488879	0.478649	0.643683	0.592533	0.176814	0.11403	1.79902	1.79716	1.0244	0.949228	1.38706	1.31044
SRRM1	-0.970863	-0.633853	-1.28044	-1.15635	-0.859833	-0.671734	0.424201	0.793867	-0.609034	-0.255043	-0.957801	-0.708309	0.0140421	0.395464	-0.227612	-0.013389	1.58414	1.7004	-1.01136	-0.946044	1.29546	1.23799	1.37123	1.48487
ZBTB39	-0.863322	-0.863322	-0.784047	-0.949805	-1.03629	-1.07953	-0.322808	-0.279566	-0.272359	-0.229118	-0.762426	-0.877736	0.0519495	0.30419	0.0159152	-0.149843	0.80867	0.837498	-0.625496	-0.366049	1.5798	1.66629	2.17797	2.01942
TUBB3	-0.874741	-1.12624	-0.826107	-0.864883	-0.903439	-0.98121	-0.400009	-0.172173	-0.547227	-0.569572	-0.51327	-0.383798	0.705872	0.759764	0.53609	0.647599	-0.462664	-0.40461	2.63021	2.67381	0.368061	0.27627	0.225883	0.206385
ARSJ	-0.926528	-0.890048	-0.965389	-0.963009	-0.936838	-0.896392	-0.640233	-0.644991	-0.878945	-0.884496	-0.899564	-0.897185	0.472434	0.372508	0.310649	0.232136	1.21078	1.35511	0.0433871	0.126659	1.44156	1.47249	1.65568	1.73023
NUGGC	-0.976601	-0.879704	-0.965835	-0.89047	-0.922769	-0.944302	-0.395216	-0.255253	-0.761274	-0.524413	-0.858171	-0.912003	-0.11529	-0.330618	-0.395216	-0.0722245	0.864451	0.466095	0.961349	1.01518	1.62887	1.95186	1.5858	1.72576
FAM46B	-0.9637	-1.22974	-0.847308	-1.03021	-0.714288	-0.797425	0.166967	-0.0325621	-0.681033	-0.730915	-0.248719	-0.880562	0.316615	0.316615	0.0505752	0.000692811	-0.215464	-0.182209	2.4283	2.76085	0.299987	0.399752	1.09811	0.715673
ZFP36L2	-0.934959	-0.944247	-0.918161	-0.913023	-0.940097	-0.934168	-0.758488	-0.76916	-0.803545	-0.794454	-0.868758	-0.879034	0.501901	0.544389	0.265356	0.236504	1.07439	0.850692	0.203305	0.093826	1.7536	1.49907	1.76802	1.66704
ULBP3	-1.01159	-0.937186	-0.942698	-0.849002	-1.00057	-0.849002	-0.600984	-0.432883	-0.71397	-0.69468	-0.857269	-0.860025	0.330461	0.0851987	-0.0140084	0.0135491	0.796183	0.211963	0.542654	0.504073	1.60638	1.64496	2.0721	1.95636
ZNF626	-1.20967	-0.723489	-1.00131	-1.27913	-0.862399	-0.515124	-0.0289396	-0.237305	-0.445669	-0.445669	-0.931854	-0.376214	-0.0983946	-0.445669	-0.0983946	0.179425	-0.0289396	0.38779	0.5267	0.0405154	1.77689	1.29071	1.98525	2.54089
TRIM58	-0.963326	-0.794074	-0.929475	-0.827924	-0.997176	-1.0818	-0.472495	-0.557121	-0.607897	-0.810999	-0.8787	-0.726373	-0.03244	-0.100141	-0.0832155	-0.201692	0.746119	0.42454	1.93088	1.55853	1.15232	0.966146	1.99858	1.28773
ZNF708	-1.1076	-0.852003	-0.965603	-0.994003	-0.852003	-0.823602	-0.340801	-0.454401	-0.539602	-0.511202	-0.681602	-0.681602	-0.142	-0.312401	-0.369201	0.0284001	0.880403	1.6756	0.227201	-0.0568002	1.5904	1.4484	2.07321	1.76081
CCL28	-0.699733	-1.04186	-0.84636	-1.13961	-0.807259	-1.06141	-0.0545776	-0.181654	-0.504232	-0.817034	-0.777934	-0.914785	-0.0154772	-0.279405	-0.191429	-0.152328	0.834955	1.48989	0.219125	0.121374	1.15753	1.80269	1.73426	2.12527
BET1L	-0.863785	-1.02815	-0.687494	-0.882342	-1.1766	-0.959221	-0.690145	-0.5735	-0.484692	-0.513853	-0.101622	-0.459507	1.31269	1.49296	1.47838	1.53935	-0.284541	-0.0313702	1.8641	1.95953	-0.239474	-0.185128	-0.210313	-0.275263
GPR82	-0.907107	-0.959135	-0.976477	-1.05741	-0.970696	-0.727902	-0.317463	-0.340587	-0.779929	-0.461984	-0.860861	-0.797272	0.0929749	-0.242313	-0.178724	-0.467765	0.607468	0.699961	0.948537	0.572783	1.72895	1.43991	2.04689	1.90815
TMEM47	-0.940902	-0.818294	-1.0378	-1.02791	-0.960677	-0.814339	0.0142548	-0.173612	-0.55528	-0.58692	-0.582965	-0.622516	-0.00354311	-0.0648472	-0.116263	-0.124174	1.68528	1.61409	-0.602741	-0.626471	1.5785	1.49544	1.65167	1.62003
RNF126	-1.07111	-1.17641	-0.675078	-0.792972	-0.947493	-0.937764	-0.564623	-0.465615	-0.0730162	-0.00605686	-0.296214	-0.147988	1.60612	1.62901	1.26445	1.30909	-0.384348	-0.24299	1.87682	1.94778	-0.325974	-0.465615	-0.493086	-0.566913
TLR7	-0.956546	-0.841646	-1.07145	-0.933566	-0.818666	-0.979526	-0.496944	-0.473964	-0.772706	-0.657805	-0.749726	-0.703765	0.169478	-0.198203	-0.0833028	-0.0143626	0.238418	0.146498	1.5253	1.57126	1.27252	1.22656	2.35259	1.24954
PTGS2	-0.934784	-0.93232	-0.937247	-0.934954	-0.934614	-0.928583	-0.758774	-0.792073	-0.712987	-0.715451	-0.778821	-0.792073	0.404064	0.422922	0.354625	0.365668	1.25591	1.34162	-0.199823	-0.178672	1.43583	1.52485	1.6572	1.76848
EPHA5	-0.809135	-0.858548	-1.11549	-1.01667	-0.987021	-0.819018	-0.226064	-0.305124	-0.571954	-0.492893	-0.739957	-0.651014	0.179122	0.0802959	-0.0975903	-0.0185298	1.64174	1.58245	-0.562071	-0.48301	1.1575	1.44409	1.68127	1.98763
JUN	-0.933086	-0.941682	-0.925211	-0.936552	-0.934362	-0.936173	-0.833582	-0.830246	-0.795195	-0.804734	-0.825079	-0.826012	0.681334	0.633611	0.573816	0.500064	0.109979	0.0363846	2.18564	1.89524	0.946356	0.749946	1.16133	1.04822
ZNF829	-0.817057	-0.817057	-1.10428	-1.13039	-0.89539	-0.843168	-0.11206	-0.425392	-0.529836	-0.63428	-1.02595	-0.712613	-0.00761571	-0.37317	-0.0598378	-0.477614	1.19349	0.462383	0.697382	0.932381	1.6896	1.37627	2.34238	1.27182
LILRB3	-0.942821	-0.967323	-0.844813	-0.893817	-1.04083	-0.918319	-0.46503	-0.538536	-0.722302	-0.269013	-0.685549	-0.636545	0.0985189	0.0495147	0.196527	0.0617658	0.000510461	0.257783	3.06328	1.72791	0.845834	0.466051	1.15211	1.0051
RNF125	-1.07191	-0.876525	-1.08494	-0.720216	-0.915602	-0.941654	-0.108005	-0.121031	-0.602984	-0.472726	-0.811396	-0.511804	-0.394572	0.113433	-0.394572	-0.251289	1.02524	1.09036	0.0222523	-0.173134	1.62442	1.45509	2.39294	1.72863
AGMAT	-0.963963	-1.14442	-0.810571	-0.900802	-0.882756	-0.909825	-0.449649	-0.440626	-0.639133	-0.53988	-0.648156	-0.900802	-0.251142	0.200011	-0.323326	-0.0345884	0.515818	-0.0165423	1.83318	0.985017	1.32789	1.12036	2.05876	1.81514
WEE1	-0.924572	-0.872795	-0.981203	-0.990911	-0.963405	-0.880885	2.04452	2.24839	-0.0459792	0.0672833	0.054339	-0.217491	0.0834636	-0.126881	-0.180276	-0.0734857	1.77593	1.09474	-1.26112	-1.35659	0.415161	0.230705	0.462084	0.39898
ICOSLG	-1.02806	-0.918639	-0.85846	-0.880343	-0.907697	-1.02258	-0.590391	-0.825635	-0.573978	-0.58492	-0.85846	-0.645099	0.197405	0.487357	0.334175	0.602244	-0.207435	-0.0159565	2.14501	2.31461	0.553007	0.722602	1.2478	1.31345
FARP2	-0.485517	-1.01939	-0.578365	-0.717637	-1.65772	-1.15866	0.466174	1.45268	-0.10252	0.535809	-0.462305	-0.415881	-0.624789	-0.125731	-0.93815	-0.415881	1.60356	0.547415	-0.682819	-0.856908	1.27859	1.0929	1.42947	1.83568
STARD13	-0.91642	-0.91642	-0.962502	-0.977862	-0.984445	-0.86595	-0.21203	-0.16156	-0.874727	-0.848395	-0.868144	-0.837423	0.253174	0.207093	-0.0737854	0.152234	1.20992	1.22308	-0.144005	-0.179115	1.50396	1.80459	1.62246	1.84628
SPN	-0.939443	-0.897593	-0.897593	-0.991755	-0.928981	-0.97083	-0.0919826	-0.259382	-0.855743	-0.803431	-0.772043	-0.719731	-0.186145	0.127729	-0.426782	-0.343082	1.16351	1.13213	0.378829	0.472991	1.47739	1.55063	1.71803	2.06329
SSTR2	-0.930236	-0.952629	-0.930236	-0.975022	-0.88545	-0.952629	-0.280844	-0.146487	-0.975022	-0.795879	-0.661522	-0.639129	0.0774419	0.167013	-0.751093	-0.0121295	1.35383	1.21948	0.413335	0.346156	0.726834	1.93605	1.66733	1.98083
MAFF	-0.986994	-0.963656	-0.888171	-0.994652	-0.879055	-0.915156	-0.596809	-0.619418	-0.516584	-0.519866	-0.433078	-0.528253	0.329423	0.174444	0.309367	0.200334	-0.369627	-0.399164	2.50461	2.34307	0.922358	0.664909	1.10833	1.05364
RAB21	-1.04742	-0.564289	-1.14711	-1.30049	-0.832694	-0.74067	0.0262014	-0.303553	-0.510608	-0.579627	-0.602633	-0.625639	-0.587295	-0.272878	-0.410915	-0.433921	0.2716	0.355956	1.32988	1.09982	1.46792	1.65964	1.8897	1.85902
CHST6	-0.762972	-0.956836	-1.00971	-0.992084	-1.00971	-0.903964	0.0829797	-0.234252	-0.762972	-0.53386	-0.97446	-0.780596	-0.2695	0.100604	-0.410492	-0.234252	0.823188	1.0523	0.594076	0.43546	1.36953	0.981804	2.05687	2.33885
FOXF1	-0.970231	-1.01324	-0.900707	-0.908591	-0.927943	-0.918625	-0.758792	-0.704319	-0.768109	-0.803946	-0.944428	-0.864153	0.32779	0.562165	0.359327	0.297687	0.1056	0.00597286	1.62653	1.49393	1.53694	1.20222	1.55557	1.40935
LOC100126447	-0.952978	-0.821508	-1.10989	-0.804544	-1.03992	-0.910568	0.737043	0.910922	-0.779099	-0.584015	-0.787581	-1.03356	0.0542489	0.117863	-0.149317	-0.145076	1.83969	2.36133	-0.639147	-0.181124	0.497429	1.21627	1.07632	1.12721
RNF222	-0.940253	-0.940253	-0.864528	-0.845597	-0.940253	-1.11063	-0.258727	-0.637353	-0.618422	-0.864528	-0.750941	-0.580559	-0.201934	-0.126208	0.29028	-0.14514	0.252417	0.517455	1.97516	0.649974	1.21791	1.21791	1.35043	2.35379
KCNJ15	-0.994799	-0.945816	-0.921325	-0.994799	-0.843768	-0.941734	-0.42333	-0.27638	-0.631508	-0.676409	-0.860096	-0.815195	-0.0600383	0.0542556	0.184877	-0.0110552	1.11556	1.14821	-0.121267	-0.0559564	1.59314	1.79316	1.82989	1.85438
HSPA1B	-0.924258	-1.00212	-0.897801	-0.938925	-0.929147	-0.95086	-0.812534	-0.722162	-0.527759	-0.536746	-0.601451	-0.556445	0.26711	0.358992	0.336201	0.341306	-0.14722	-0.216023	2.43912	2.31899	0.891588	0.84385	1.00978	0.956509
SDE2	-0.949696	-0.877613	-1.15153	-0.85839	-0.949696	-0.85839	-0.425891	-0.445114	-0.435502	-0.310558	-0.764682	-0.584474	0.0570658	0.263704	0.00660762	-0.0486561	0.588079	0.585676	-0.339392	-0.262503	1.82551	1.90239	1.98649	2.04656
ENTPD5	-0.584648	-0.285355	-1.52654	-1.05119	-1.20964	-0.989574	0.656537	1.29033	-0.0212733	-0.479015	-0.311763	-0.716689	-0.417396	-0.338172	-0.126906	0.11957	2.41708	1.8273	-0.628662	-0.919152	0.621326	0.647734	0.726959	1.29914
PDE6A	-1.10089	-0.866033	-0.798931	-1.05056	-1.00024	-0.832482	-0.329218	-0.195015	-0.429871	-0.715054	-0.882808	-0.681503	0.174045	-0.379545	-0.295667	-0.698278	1.02959	1.02959	1.0967	0.274698	1.44898	1.4322	1.65028	2.12
HN1	-0.960924	-1.02606	-0.946882	-0.832153	-0.934034	-0.949272	-0.449726	-0.326931	-0.807654	-0.817812	-0.77957	-0.758656	0.7113	0.66529	0.603743	0.74536	-0.101956	-0.109724	2.34827	2.48003	0.421492	0.632425	0.5655	0.627943
FJX1	-0.954186	-0.962727	-0.926805	-0.927802	-0.94683	-0.934967	-0.835553	-0.829194	-0.759391	-0.766936	-0.809643	-0.797923	0.876224	0.86569	0.739986	0.672128	0.125658	0.0242031	2.31201	1.94805	0.770166	0.498545	0.851549	0.767746
UHRF1	-0.869198	-0.887413	-0.815047	-0.85443	-1.16063	-1.0671	0.633761	0.972948	-0.721019	-0.678682	-0.856891	-0.749572	1.76652	2.16133	1.36432	1.6016	0.612593	0.696774	0.250268	0.284236	-0.420723	-0.320296	-0.520658	-0.422692
SLC15A1	-0.900388	-0.94243	-0.837326	-1.02651	-0.921409	-1.02651	-0.143642	-0.143642	-0.732222	-0.66916	-0.816305	-0.690181	-0.0595588	0.150649	-0.585077	-0.164662	1.20169	1.24373	-0.0595588	0.48698	1.13862	1.68516	2.37885	1.43291
MS4A10	-1.07436	-0.803332	-0.988124	-1.0374	-0.84029	-0.914207	-0.273595	-0.421428	-0.778693	-0.778693	-0.84029	-0.889568	-0.199678	0.0713502	-0.211997	0.120628	0.748921	1.1185	1.04459	0.379337	1.46345	1.05691	1.88231	2.16566
F2RL3	-0.566118	-0.849176	-1.0918	-1.29398	-0.768302	-1.0918	-0.363933	0.323496	-0.323496	-0.363933	-1.13224	0.161748	-0.202185	-0.202185	0	-0.889613	1.01092	0.889613	0.202185	0	1.49617	1.65792	0.687428	2.70928
TMEM236	-1.01908	-0.834095	-0.966228	-1.05872	-0.913375	-0.873735	-0.569827	-0.3452	-0.807668	-0.635894	-0.900162	-0.873735	0.0247751	0.0644152	0.117269	-0.146999	1.20077	1.10827	0.632591	0.170122	1.80858	1.09506	1.86144	1.86144
CABP4	-0.770507	-1.13172	-1.03138	-1.11165	-0.850777	-0.770507	-0.248753	-0.469495	-0.660136	-0.67017	-0.820676	-0.860811	0.40344	-0.389225	-0.198584	-0.288888	0.543912	0.533878	1.1359	0.91516	1.65766	1.166	1.9386	1.97874
NKX3-1	-1.00203	-0.904576	-1.0235	-0.874846	-0.977251	-0.884756	-0.134888	-0.141495	-0.399159	-0.271978	-0.590755	-0.688205	-0.0357866	0.0154158	-0.248855	-0.153057	0.339147	0.357316	-0.217473	-0.162967	1.89174	1.77116	2.23859	2.0982
KAT5	-0.945133	-0.819525	-0.842264	-0.997109	-0.89424	-1.17253	-0.763217	-0.791371	-0.507669	-0.545568	-0.251037	-0.262948	0.552426	0.323948	0.675869	0.804726	-0.475184	-0.373397	2.37267	2.6044	0.61523	0.642301	0.409492	0.640135
GPR155	-0.709932	-0.844446	-1.06863	-1.13589	-1.04622	-0.866865	0.0523108	-0.239135	-0.732351	-0.396067	-0.822027	-0.799608	-0.283973	-0.306392	-0.418486	-0.35123	0.769716	1.24051	0.590365	0.500689	1.73373	1.19568	1.82341	2.11485
FAAP100	-1.02924	-1.14482	-0.693839	-0.863806	-1.01564	-0.92726	-0.653048	-0.478549	-0.313115	-0.260992	-0.546535	-0.281388	1.72648	1.81033	1.37975	1.41827	0.16279	-0.00491013	1.48853	1.80126	-0.530672	-0.367504	-0.281388	-0.394699
ZFP82	-0.856666	-0.897828	-1.02131	-1.16538	-0.836086	-0.897828	-0.0951852	-0.0334434	-0.856666	-0.568538	-0.959569	-0.938989	-0.0746046	-0.300991	-0.156927	-0.198088	0.933844	1.28371	0.645716	0.295846	2.08636	1.55126	1.36604	1.69532
ZNF699	-0.868529	-0.975326	-0.887947	-1.00445	-0.965617	-0.975326	-0.23746	-0.23746	-0.664645	-0.509305	-0.693772	-0.849112	-0.00444985	-0.0724112	-0.218043	-0.150081	0.917882	0.597493	0.121764	0.189725	1.84021	1.6072	1.75284	2.28682
ZFP36	-0.953206	-0.958269	-0.944784	-0.939867	-0.941522	-0.943129	-0.884416	-0.879304	-0.827651	-0.83101	-0.882858	-0.874339	0.67181	0.646835	0.714311	0.617771	0.208876	0.184437	1.83545	1.94012	0.927789	0.816644	1.07774	1.21858
BCL2L15	-0.837836	-0.990501	-0.903264	-1.01231	-0.881455	-1.05593	-0.00908716	-0.0308963	-0.706981	-0.510698	-1.09955	-0.772409	-0.118133	0.0563404	-0.161751	-0.292607	0.797853	0.754234	0.448906	0.230814	1.05956	1.69203	2.23726	2.1064
ZNF490	-0.920227	-1.10733	-1.00042	-0.840037	-0.906862	-0.906862	-0.245301	0.135598	-0.666294	-0.245301	-0.933592	-0.813308	-0.158429	-0.145064	-0.472504	-0.10497	0.456354	0.823888	0.402895	0.189057	1.51886	1.91981	1.90644	2.1136
EIF4EBP2	-0.865954	-0.920727	-0.838567	-0.845414	-1.18432	-1.03027	0.397246	0.606068	-0.451734	-0.225796	-0.972076	-0.86253	-0.342188	0.123382	-0.119673	-0.0306671	0.999748	0.948398	-0.701635	-0.626322	1.53721	1.70495	1.88296	1.81792
CD84	-0.74064	-1.12549	-1.14954	-0.860906	-0.836853	-0.981172	-0.355788	-0.52416	-0.860906	-0.788746	-0.572267	-0.66848	-0.0912019	0.125277	-0.283628	-0.187415	1.23173	0.919035	0.534183	0.317703	1.59253	1.71279	2.02548	1.56847
MGAM	-0.91415	-0.924162	-0.960872	-0.967547	-0.967547	-0.960872	-0.570405	-0.56373	-0.640489	-0.733934	-0.727259	-0.777319	0.407432	0.303975	0.26059	0.480853	1.78241	1.87252	-0.323443	-0.456936	1.18503	1.23843	1.49874	1.45869
ZNF835	-1.06158	-1.0181	-0.844191	-0.931147	-0.800714	-1.03984	0.112317	-0.0181157	-0.583325	-0.757236	-0.844191	-0.713758	-0.0833322	-0.235504	-0.822453	-0.0398545	0.916654	0.547094	0.80796	0.351444	1.76447	1.41665	2.15577	1.72099
SVOP	-0.993125	-1.0362	-1.00748	-0.978767	-0.921333	-0.76339	-0.49058	-0.346995	-0.749032	-0.705956	-0.906974	-0.734673	0.212983	0.212983	-0.0454684	-0.160336	0.327851	0.15555	1.67754	0.859113	1.67754	0.88783	1.82113	2.00779
LDHAL6B	-0.969085	-0.901735	-1.03643	-0.969085	-0.924185	-0.901735	-0.385389	-0.18334	-0.654787	-0.452738	-0.789486	-0.722137	0.243207	-0.497638	0.041158	0.0860577	0.669754	0.849352	0.0636079	0.041158	1.5453	2.35349	1.5453	1.94939
SLC36A2	-0.939781	-0.875659	-0.955811	-0.875659	-0.971841	-1.08405	-0.394748	-0.010019	-0.811538	-0.635203	-0.699325	-0.715355	-0.186353	-0.170323	-0.619173	-0.346657	0.775469	1.06402	0.871651	0.871651	1.62508	1.28844	1.83347	1.96172
ETV3	-0.89685	-0.911017	-0.958834	-0.899801	-1.03499	-1.00134	-0.638878	-0.645962	-0.634746	-0.655997	-0.80653	-0.80594	0.256643	0.365263	0.147433	0.217682	1.06244	1.25547	-0.0633122	-0.0987317	1.3877	1.75666	1.5648	2.03883
HCAR3	-0.941713	-0.955734	-0.941713	-0.955734	-0.955734	-0.955734	-0.838896	-0.759446	-0.731405	-0.838896	-0.862263	-0.913672	0.586526	0.357524	0.385565	0.170583	0.35285	0.170583	1.14267	1.33429	1.66611	1.54927	1.24082	1.69415
C4A	-0.942895	-0.972789	-0.972789	-0.982753	-1.00268	-0.833285	-0.903037	-0.893072	-0.713711	-0.84325	-0.773498	-0.73364	0.212992	0.442177	0.232921	0.402319	0.452141	0.312638	1.7276	2.01657	1.11977	1.11977	1.4486	1.07991
SYNPO2	-0.988259	-0.907401	-1.01521	-0.880449	-0.961306	-0.961306	-0.530066	-0.0718734	-0.476161	-0.503114	-0.476161	-0.449209	-0.476161	0.0628892	-0.395304	-0.260541	1.3027	0.81756	0.359367	-0.368351	2.13823	1.3027	1.78785	1.94957
EMP2	-1.0177	-1.25233	-0.886473	-0.484826	-1.11712	-0.958054	1.76599	2.40226	-0.596174	-0.46892	-0.922264	-0.727405	0.859299	1.29674	0.763858	1.27685	0.561047	0.859299	-0.258154	-0.242248	-0.719452	0.0122615	-0.182597	0.0361217
ZNF543	-0.967267	-0.953659	-1.0217	-0.872014	-1.05798	-0.844799	-0.640687	-0.268748	-0.758618	-0.6044	-0.949124	-0.735939	-0.0737073	0.402555	-0.123602	0.0260811	0.384412	0.765422	0.434306	0.692849	1.48208	1.70888	1.83588	2.13978
NR4A2	-0.902272	-1.00447	-0.913628	-0.936338	-0.981759	-0.981759	-0.584324	-0.709232	-0.663811	-0.822785	-0.924983	-0.720588	0.301388	0.0629272	0.278678	0.108348	0.880508	0.619336	0.392231	0.460362	1.98197	1.69809	1.56183	1.80029
PTGER4	-0.955328	-0.951105	-0.957056	-0.950721	-0.95744	-0.950913	-0.785432	-0.784856	-0.821331	-0.824211	-0.871244	-0.874124	0.4789	0.502896	0.408062	0.398079	1.09206	1.1126	0.159841	0.18403	1.46871	1.45662	1.68698	1.73498
CHST5	-1.20602	-1.01284	-0.658682	-1.17382	-0.75527	-0.916252	-0.0791491	0.242813	-0.75527	-0.658682	-0.562093	-0.916252	-0.529897	-0.24013	0.371598	0.210617	0.0496359	-0.0469529	1.72384	2.14239	1.94921	1.43407	0.983327	0.403795
DUS3L	-0.930579	-1.09523	-0.828229	-0.938366	-0.947823	-0.984535	-0.846586	-0.753136	-0.480018	-0.643555	-0.454987	-0.501156	0.984025	0.768757	0.776545	0.725926	-0.135701	-0.3671	2.49424	2.26451	0.496752	0.352128	0.577408	0.466715
ZNF566	-0.85281	-1.00513	-0.948007	-0.967047	-0.967047	-0.986086	-0.510099	-0.510099	-0.586257	-0.605297	-0.624336	-0.529139	-0.11027	-0.281626	0.0420455	0.213401	-0.300665	0.023006	1.48905	1.41289	1.52712	1.27961	1.88888	1.90791
HCAR2	-0.956976	-0.958389	-0.956976	-0.952738	-0.948501	-0.952738	-0.814312	-0.851038	-0.877875	-0.81855	-0.82985	-0.8581	0.400447	0.319934	0.437172	0.343946	0.331234	0.375022	1.14484	1.18157	1.54741	1.53187	1.65334	1.50927
ZNF527	-0.903554	-0.866903	-0.952422	-1.03794	-1.06238	-0.903554	-0.182747	-0.659212	-0.732515	-0.67143	-0.830251	-0.781383	0.000509044	0.0860285	0.0982456	-0.488174	0.53806	0.562494	2.22401	1.18556	1.14891	1.21	1.82085	1.19778
CSMD2	-0.837128	-1.00934	-0.814805	-0.658541	-1.24533	-1.16241	1.52596	1.72369	-0.237585	-0.180182	-1.06674	-1.01572	0.243963	0.35558	0.196127	0.189749	2.0394	1.97562	-0.645784	-0.703188	0.224829	0.444874	0.218451	0.438496
RHD	-0.826247	-0.893391	-1.07244	-1.03887	-1.0053	-0.893391	-0.367428	-0.199568	-0.624814	-0.747912	-0.636005	-0.669577	0.00186512	-0.255521	-0.0988512	-0.38981	1.24403	0.359968	0.427112	0.539019	1.62452	1.4007	1.93786	2.18405
SLC24A4	-0.92641	-0.960668	-0.857892	-1.0977	-0.994927	-0.892151	-0.378272	-0.138462	-0.652341	-0.583824	-0.857892	-0.823634	-0.138462	0.0328312	-0.104203	-0.378272	0.54671	0.752262	0.889296	0.580969	1.26614	1.54021	1.7115	2.46519
CLEC19A	-0.53109	-0.831	-1.07093	-1.01095	-1.25087	-1.04094	0.308657	0.248675	-0.201189	-0.591072	-0.890982	-0.621063	-0.0212436	0.158702	-0.621063	-0.471108	0.818503	1.5083	-0.471108	-0.0512346	1.20839	1.44831	1.65825	2.31805
CSF2RA	-0.895472	-0.895472	-1.04873	-1.04873	-1.07231	-0.777582	-0.0820318	-0.80116	-0.588959	-0.435702	-0.624326	-0.754004	-0.0820318	0.000491208	-0.376757	-0.10561	0.554574	0.684253	0.872877	0.637097	2.72375	1.34444	1.13223	1.63916
BCL6	-0.961185	-0.952946	-0.936984	-0.949342	-0.975087	-0.967879	-0.667687	-0.654299	-0.703215	-0.7614	-0.830913	-0.806197	0.192726	0.220016	0.233404	0.237523	0.76685	0.87807	0.294163	0.333296	1.48875	1.64116	1.84558	2.03559
EED	-0.698846	-0.443399	-1.44027	-1.4465	-0.736229	-0.979215	0.453783	0.403939	-0.418477	-0.293868	-0.399786	-0.505703	-0.231564	-0.842146	-0.194182	-0.337481	0.684309	0.385248	-0.0259601	-0.331251	1.69364	1.73725	2.30422	1.66249
SCIMP	-1.0189	-0.856385	-1.05714	-0.961541	-0.908963	-0.942422	-0.660412	-0.469219	-0.636513	-0.756009	-0.588715	-0.770348	-0.110733	0.0183227	-0.0246958	-0.383183	0.916929	0.204736	1.46661	1.05554	1.52875	1.49529	1.86333	1.59566
TLR10	-0.851551	-0.935181	-0.956089	-1.02927	-1.00836	-0.966543	-0.600659	-0.579751	-0.851551	-0.673836	-0.872458	-0.820189	0.465631	-0.203414	0.0892931	-0.0152452	0.580623	0.800153	1.15558	0.570169	1.63646	1.741	1.55283	1.77236
AGAP9	-0.791226	-0.950892	-0.956305	-1.17821	-0.899474	-0.972542	0.158651	0.767547	-0.761458	-0.331172	-0.693803	-0.655916	-0.1255	0.14512	-0.122794	-0.233748	1.69036	2.29926	-0.704628	-0.539549	0.832496	1.54693	1.28984	1.18701
RUNX1	-1.0039	-0.906629	-0.772727	-0.758831	-1.1239	-1.18328	-0.0830046	0.103953	-0.628719	-0.635035	-0.825782	-0.955895	-0.144903	0.00921103	-0.263646	-0.278805	0.69388	0.431129	0.486711	0.652194	1.3495	1.66151	1.84468	2.33229
DAND5	-0.785274	-0.841554	-1.12295	-1.05964	-0.947078	-0.996322	-0.70789	-0.384283	-0.672716	-0.581261	-0.841554	-0.855624	-0.123991	0.185546	-0.278759	-0.215445	0.90311	1.49404	1.27596	0.488049	1.19858	1.43073	1.85986	1.57846
SLC5A5	-0.978026	-1.0157	-0.846157	-0.921511	-0.996864	-0.996864	-0.0549453	-0.149137	-0.638935	-0.507066	-0.789642	-0.921511	-0.262167	0.265307	-0.507066	-0.243329	0.566721	0.830458	0.378337	0.943489	1.32026	1.37677	1.54632	2.60127
HAS2	-0.822797	-0.837992	-1.15492	-1.19182	-0.887919	-0.859699	0.56647	0.106275	-0.0304807	-0.0283099	0.353738	0.221324	-0.351749	-0.264919	-0.306163	-0.152041	2.21405	2.42678	-1.21787	-1.17011	0.846494	0.816104	0.811762	0.913787
ZNF154	-0.666684	-1.31535	-1.01804	-0.991017	-0.963989	-0.801823	-0.0450462	-0.0991017	-0.693712	-0.585601	-0.747768	-0.855879	-0.207213	-0.0450462	-0.369379	-0.315324	0.792814	0.982008	0.225231	0.846869	1.54959	1.22526	2.3334	1.76581
PRR27	-1.12556	-0.841205	-0.699029	-1.26773	-0.98338	-0.841205	0.011848	-0.414678	-0.556854	-0.414678	0.438374	-0.556854	-0.130327	0.438374	-0.130327	-0.699029	0.722725	2.14448	0.58055	-0.556854	0.438374	0.722725	2.85536	0.864901
HIST1H1C	-0.952094	-0.976729	-0.942339	-0.965156	-0.929939	-0.994917	-0.553463	-0.584547	-0.900178	-0.958708	-0.866449	-0.87174	1.07892	0.824797	0.998403	0.873903	0.0212529	0.0518405	2.16817	1.84229	0.637304	0.481555	0.964177	0.553642
ZNF570	-0.743759	-1.07971	-0.878139	-0.967726	-1.1469	-0.945329	-0.363014	-0.11665	-0.878139	-0.743759	-0.721362	-0.609378	-0.0270627	-0.385411	-0.295824	-0.295824	1.02558	0.71203	1.49592	0.980791	1.33914	0.801617	1.69749	2.14542
IFIT1	-0.961163	-0.960594	-0.961318	-0.960956	-0.960749	-0.960801	-0.878048	-0.887519	-0.849946	-0.850826	-0.876858	-0.889019	0.371525	0.288255	0.483622	0.429281	0.765416	0.749114	0.910894	0.806301	1.58927	1.43334	1.6906	1.48018
ARGFX	-1.00594	-0.957829	-0.928961	-1.00594	-0.919339	-0.948206	-0.351618	-0.313129	-1.00594	-0.592178	-0.948206	-0.544066	-0.0821912	-0.0533241	-0.188038	-0.0918136	1.14947	1.00514	0.668355	0.427795	1.43815	1.2457	2.12134	1.88078
MYLK3	-0.91496	-0.868535	-0.91496	-1.19351	-1.12387	-0.752472	-0.0793094	0.0831781	-0.63641	-0.334647	-0.72926	-0.845322	-0.357859	0.0367531	-0.682835	-0.241797	0.918828	1.47593	0.733128	-0.218584	1.54557	1.40629	2.05624	1.63842
CXCL10	-0.961146	-0.961665	-0.961146	-0.961665	-0.961665	-0.961665	-0.812744	-0.840139	-0.76847	-0.803655	-0.834816	-0.860264	0.271513	0.220877	0.63739	0.541182	1.8433	1.731	0.346818	0.196598	1.30747	1.13998	1.32967	1.12323
TAF1L	-0.96959	-1.14455	-0.925849	-1.01333	-0.707144	-1.01333	-0.444699	-0.532181	-0.794626	-0.575922	-0.663403	-0.96959	-0.051031	0.255155	0.342637	-0.00729015	0.823787	0.823787	0.298896	0.167673	1.82983	1.39242	2.09227	1.78609
IL11	-0.965103	-0.962659	-0.951554	-0.986647	-0.949333	-0.958661	-0.414049	-0.449809	-0.32365	-0.396947	-0.369627	-0.380066	-0.0297997	-0.121309	-0.0366851	-0.0491232	-0.347194	-0.430041	2.47249	2.32456	1.12495	1.01234	1.09963	1.0883
LRTOMT	-0.951267	-0.897537	-0.960221	-1.01395	-0.960221	-0.991563	-0.257265	-0.176672	-0.794557	-0.758737	-0.700531	-0.834853	-0.203536	0.127793	-0.270698	-0.16324	0.947162	0.571058	1.03671	0.329277	1.36356	1.52923	2.18741	1.84265
NFKBIA	-0.969035	-0.967412	-0.955079	-0.956687	-0.958357	-0.968621	-0.836818	-0.851951	-0.805454	-0.820953	-0.842467	-0.853685	0.778251	0.691957	0.831398	0.780494	0.201455	0.165827	1.99796	2.0037	0.789771	0.766571	0.887092	0.892041
ADM	-0.973177	-0.963808	-0.946689	-0.960998	-0.954014	-0.978116	-0.83861	-0.848916	-0.730361	-0.779162	-0.738026	-0.763406	0.36525	0.411496	0.504245	0.528348	0.0169095	0.0422898	1.87793	1.76134	1.22835	0.978379	1.40686	1.35389
PDE4C	-0.963063	-0.994067	-0.916557	-0.885553	-0.839047	-1.18009	0.0445683	-0.17246	-0.808043	-0.854549	-0.715031	-0.947561	-0.0794479	-0.110452	-0.420492	-0.0639458	0.695653	0.680151	1.19172	0.602641	1.56377	1.33124	1.8273	2.01333
ACOD1	-0.965499	-0.960259	-0.964625	-0.963752	-0.959822	-0.965499	-0.778181	-0.731897	-0.803506	-0.781237	-0.853719	-0.84717	0.715996	0.630415	0.895891	0.939555	2.00539	1.9709	-0.0236694	-0.0428815	0.7077	0.829522	0.939555	1.0068
HHIPL1	-1.01691	-1.03836	-0.673773	-1.01691	-0.995469	-1.03836	0.162635	-0.373524	-0.309185	-0.781005	-0.716666	-0.759559	-0.0303823	0.184081	-0.502202	-0.0947214	1.42797	0.784579	0.527223	-0.0947214	0.848918	1.12772	2.71475	1.66388
LRRC19	-0.790688	-0.870422	-1.10962	-1.02989	-1.26909	-0.710955	0.166111	-0.232555	-0.392022	-0.790688	-0.551489	-0.471755	0.405311	-0.0730888	-0.710955	0.485044	0.803977	1.12291	-0.392022	-0.392022	1.04318	1.36211	1.99998	2.39864
C7orf65	-1.21705	-0.648042	-1.02738	-0.742877	-1.21705	-0.932548	0.0158059	-0.0790295	-0.648042	0.395147	-0.648042	-0.458371	-0.173865	-0.553206	-0.837712	-0.0790295	0.205477	1.53317	0.395147	1.62801	0.869324	1.05899	0.395147	2.76603
ZNF793	-0.935013	-0.967105	-0.999197	-1.03931	-0.935013	-0.910944	-0.357358	-0.204921	-0.862806	-0.726415	-0.870829	-0.76653	-0.0284148	-0.180852	-0.22899	-0.172829	1.00655	0.846092	1.17503	0.862138	1.1269	1.16701	2.06559	1.93722
WFDC8	-1.06399	-0.966804	-0.954656	-0.966804	-0.906062	-0.930359	0.52744	-0.529464	-0.796727	-0.650948	-0.444426	-0.808876	0.23588	-0.250053	-0.407981	-0.723838	0.709665	0.831148	0.818999	1.5236	0.563885	1.12271	2.24035	1.82731
LRRC2	-0.956875	-0.956875	-1.10299	-0.932522	-0.76205	-1.07864	-0.00710299	-0.250634	-0.786403	-0.469812	-0.640284	-0.396753	-0.104515	-0.348047	-0.0801624	-0.494165	1.04008	0.358194	0.309488	0.333841	1.64891	1.25926	2.16032	2.25774
SLC6A4	-1.07852	-1.13529	-0.624408	-1.07852	-0.794701	-1.07852	0.170293	-0.170293	-0.624408	-0.170293	-0.510879	-0.90823	-0.681172	-0.39735	-0.283822	-0.340586	0.964994	1.41911	0.794701	-3.15e-16	1.24882	1.98675	1.24882	2.04352
STX12	-0.889967	-0.547778	-1.32046	-1.21376	-0.849493	-0.969075	-0.0160976	-0.317812	0.110843	-0.106244	-0.407959	-0.555137	0.223067	0.405199	0.366565	0.40152	1.95977	1.90641	-1.18064	-1.40693	1.10245	0.826496	1.46488	1.01415
DMC1	-0.856059	-1.05419	-1.01973	-1.17479	-0.985276	-0.701	0.0484562	-0.296121	-0.597626	-0.632084	-0.942204	-0.924975	-0.00323041	-0.106604	-0.141061	-0.106604	0.98743	0.75484	0.875442	0.151829	1.34924	1.37508	1.45261	2.54664
GMEB2	-1.06319	-1.06691	-0.758023	-0.925491	-1.04272	-0.934795	-0.782213	-0.679872	-0.495658	-0.529151	-0.562645	-0.430531	0.527756	0.665451	0.639401	0.41611	-0.370987	-0.367266	2.24523	2.5262	0.803147	0.728717	0.710109	0.747324
ARGLU1	-0.799243	-0.722685	-1.34009	-1.3759	-0.816118	-0.739972	-0.230411	-0.440739	-0.311496	-0.472432	-0.493835	-0.502067	0.501004	0.367234	0.112041	-0.129157	1.29745	0.88832	-0.709925	-0.838345	1.96013	1.27029	1.99388	1.53206
POLR1C	-0.982878	-0.851308	-1.00014	-0.953111	-0.981687	-1.02693	-0.892982	-0.93406	-0.373252	-0.439334	-0.461362	-0.389326	0.359013	0.300075	0.568572	0.533447	-0.0988013	-0.301216	2.52307	2.29981	0.915059	0.736458	0.748364	0.702523
CSTF2T	-0.939825	-0.779827	-1.06272	-1.02408	-1.10987	-0.881082	-0.595096	-0.754321	-0.755866	-0.893449	-0.770552	-0.837798	0.484695	0.337064	0.274456	0.29378	0.202574	0.111367	1.07831	1.01261	1.50574	1.6356	1.62168	1.84661
FADS6	-0.839399	-1.04437	-1.13221	-1.01509	-0.810118	-0.956525	-0.546586	0.0976046	-0.488023	-0.22449	-0.605148	-0.780836	-0.253772	-0.42946	-0.107365	-0.63443	0.156167	0.566106	1.2103	1.00533	2.20586	1.12245	1.73736	1.76664
C9orf131	-1.04038	-1.15135	-1.04038	-0.818429	-0.818429	-0.929403	0.180332	0.0693584	0.402279	-0.152588	-0.485509	-0.596482	-0.152588	-0.041615	-0.596482	-0.041615	1.29007	2.06688	-0.818429	-0.374535	0.0693584	1.29007	1.17909	2.51077
PTAFR	-0.870729	-0.855169	-1.05745	-1.13525	-1.05745	-0.824048	-0.372799	-0.652885	-0.90185	-0.839608	-0.746246	-0.668445	0.140691	0.0628896	-0.170515	-0.170515	1.02763	0.685302	1.72784	0.747543	1.15211	1.4322	1.88345	1.46332
SOCS1	-0.974338	-0.960563	-0.957808	-0.974338	-0.97534	-0.960062	-0.695338	-0.659023	-0.679811	-0.667539	-0.723389	-0.660025	0.764024	0.724453	0.889999	0.625776	0.0241996	-0.228002	2.68947	1.76757	0.825384	0.367815	0.880482	0.556402
FGB	-0.839168	-1.03134	-0.762298	-1.03134	-1.18508	-0.954474	-0.147335	-0.531687	-0.723863	-0.954474	-0.339511	-0.839168	-0.1089	-0.0320293	0.544498	0.198582	0.121711	0.121711	2.23565	1.35164	1.35164	0.85198	2.15878	0.544498
ZIM3	-0.920783	-0.898347	-0.988089	-1.03296	-0.965653	-0.999306	-0.909565	-0.606688	-0.730083	-0.88713	-0.842259	-0.920783	0.705778	0.35803	0.346813	0.515077	0.346813	0.223418	2.0519	1.39005	1.41249	0.784301	1.46858	1.0984
ATF3	-0.970355	-0.969068	-0.969847	-0.965072	-0.965072	-0.968289	-0.883165	-0.898876	-0.852691	-0.855874	-0.901619	-0.905208	0.632675	0.615271	0.700124	0.671987	0.315476	0.258185	1.62433	1.6547	1.01631	1.04495	1.33615	1.23498
QTRT2	-0.961867	-0.753973	-1.03876	-1.07293	-1.12135	-0.859344	0.171584	0.0804522	-0.432164	-0.2499	-0.828017	-1.00458	-0.0989634	0.0975394	-0.0818762	-0.0533975	1.17973	1.07721	-0.469186	-0.537535	1.49584	1.70089	1.8148	1.9458
ACKR2	-1.05879	-1.03786	-0.702951	-1.05879	-0.891335	-1.05879	-0.200594	-0.158731	-0.765746	-0.368047	-0.933199	-0.619225	-0.368047	-0.0959363	-0.0750047	-0.221526	0.636668	0.469216	0.762257	0.53201	1.7879	1.36927	1.68325	2.37399
ZBTB3	-0.968862	-1.0808	-0.951641	-0.891367	-1.02052	-0.895672	-0.775125	-0.693325	-0.788041	-0.564168	-0.723462	-0.628747	0.128978	0.309799	-0.0518424	0.301188	-0.0561477	0.438957	1.76067	1.77359	0.977113	1.09336	1.38181	1.92427
SLC4A1	-0.87326	-1.39004	-1.10294	-0.81584	-0.81584	-0.81584	0.217717	0.160297	-0.471321	-0.586161	-0.528741	-1.10294	-0.241642	-0.356482	-0.586161	-0.184222	1.19385	0.906755	0.447396	0.447396	1.13643	1.13643	2.45709	1.76805
MIDN	-1.02944	-1.11857	-0.873053	-0.860973	-1.01001	-0.924636	-0.667208	-0.566326	-0.24458	-0.185651	-0.432143	-0.294858	0.107854	0.237466	-0.0108214	0.048761	-0.368316	-0.450589	2.46715	2.50845	1.01661	0.800806	0.957352	0.892709
TRPV1	-0.691595	-0.843264	-1.28879	-1.06129	-0.947537	-0.985454	-0.473571	-0.122836	-0.606281	-0.445133	-0.76743	-0.720033	-0.151274	-0.236588	-0.35034	-0.0659602	0.237378	0.663947	1.20427	1.29906	0.711344	1.61188	2.31335	1.71615
C17orf53	-1.04184	-0.996017	-0.910614	-0.910614	-1.01685	-0.943942	-0.53151	-0.508597	-0.827295	-0.921029	-0.893951	-0.91478	0.56831	0.516235	0.522484	0.553729	0.114217	0.110051	1.80769	2.29928	0.932833	0.88909	0.986991	1.11614
MSC	-0.975958	-0.996398	-0.952151	-0.975525	-0.967926	-0.952391	-0.975477	-0.98197	-0.700087	-0.732069	-0.748999	-0.763764	0.98823	1.00535	1.01839	0.968126	0.185385	0.158067	1.93146	1.9899	0.554416	0.542825	0.691774	0.688792
CNTD1	-1.2352	-0.767617	-1.04817	-0.861134	-1.09493	-0.814375	0.77541	0.49486	-0.0194827	0.0740341	-0.627342	-1.00141	-0.346791	-0.487066	-0.206516	0.0272757	1.43003	1.89761	-0.487066	-1.04817	1.24299	1.80409	0.915685	1.38327
NOCT	-0.969088	-0.976399	-0.970194	-0.964923	-0.975974	-0.965263	-0.861386	-0.847105	-0.827469	-0.836564	-0.880257	-0.862661	0.513074	0.637268	0.437674	0.529225	0.224054	0.242671	1.39076	1.40181	1.19278	1.28943	1.4546	1.62393
SCX	-1.21748	-1.22824	-0.679699	-0.959347	-0.905569	-0.837449	-0.841035	-0.901984	-0.292495	0.119806	-0.385711	-0.0773812	0.671931	0.947994	1.12726	0.191511	0.0660279	-0.45383	2.92345	1.80486	0.539278	-0.28891	0.503426	0.173585
ZNF367	-0.861759	-0.780321	-1.19958	-1.10607	-1.06083	-0.819532	1.4728	1.14704	-0.665705	-0.647608	-0.638559	-0.460602	0.893681	1.25864	0.371875	0.492524	1.61154	1.53614	-1.33531	-1.278	0.613173	0.507605	0.498556	0.450297
TREX1	-0.962742	-0.985004	-0.920691	-1.09137	-0.952848	-0.915744	-0.408658	-0.482865	-0.52739	-0.987478	-0.579335	-0.752487	1.49106	1.23875	1.44653	1.17691	0.00443185	0.0984283	2.13419	1.63205	-0.0301984	-0.282505	0.363102	0.293842
TMC7	-0.909438	-1.13829	-0.613841	-0.985721	-0.985721	-1.1955	0.806932	1.07392	0.0727073	-0.318244	-1.28132	-0.938044	-0.432668	-0.156142	-0.146607	0.120384	1.4458	1.16928	-0.604305	-0.556628	1.17881	0.902286	1.82722	1.66512
CLDN11	-0.804179	-1.25043	-1.30621	-1.08308	-0.85996	-0.525273	0.423007	0.255664	-0.748398	-0.0232422	0.144101	-0.636835	-0.413711	-0.525273	-0.525273	0.0883202	1.76176	1.48285	-1.19465	0.757695	1.20394	1.14816	0.478789	2.15222
SMIM17	-0.639204	-1.05237	-1.07033	-1.08829	-1.17811	-0.800876	-0.441605	0.276938	-0.746985	-0.333823	-1.01644	-0.746985	-0.11826	-0.0823331	-0.208078	-0.154187	0.959554	0.600283	1.2829	0.851773	0.169157	1.31883	1.80384	2.4146
RHOB	-0.965859	-0.974172	-0.954996	-0.976903	-0.98103	-0.978966	-0.761292	-0.773793	-0.667111	-0.69806	-0.66881	-0.658312	0.586623	0.609744	0.58984	0.544205	0.00126425	-0.141525	2.3742	2.0851	0.823716	0.664178	1.0264	0.895566
ZNF483	-0.858478	-0.934716	-1.01095	-1.06178	-0.998248	-0.972836	-0.00714736	-0.254923	-0.756826	-0.661528	-1.0046	-0.76318	0.0563848	-0.0770327	-0.38834	-0.331161	0.901362	0.672646	0.9776	0.914068	1.31432	1.32703	2.22283	1.69551
PPP1R15A	-0.977914	-0.982	-0.965761	-0.970583	-0.972943	-0.975359	-0.921003	-0.929013	-0.843296	-0.852492	-0.889849	-0.903429	1.18324	1.14516	1.20748	1.09444	0.445458	0.394163	1.61992	1.63787	0.555689	0.559452	0.693403	0.647379
TNNI1	-0.853121	-0.974274	-1.09543	-0.853121	-0.974274	-1.09543	-0.247355	0.964178	-0.610814	-0.368508	-0.489661	-1.09543	-0.489661	-0.247355	-0.489661	-0.489661	1.20648	0.964178	0.721872	0.358412	1.81225	0.843025	2.17571	1.32764
TVP23C	-0.709436	-1.01026	-1.33113	-1.08045	-1.14061	-0.57908	-0.288287	-0.177986	-0.809709	-0.7696	-0.398588	-0.819737	-0.00752052	-0.498861	-0.228122	0.00250684	1.78738	0.794668	0.624203	0.353465	1.2459	1.51664	1.73724	1.78738
HS3ST3B1	-0.946064	-1.00804	-1.08036	-1.00804	-0.904744	-0.904744	-0.326259	0.138595	-0.563851	-0.50187	-0.842763	-0.677482	0.159256	0.0869449	-0.377909	0.0249644	1.00632	0.70675	-0.160977	-0.202298	1.7191	1.86372	1.88438	1.91537
KDM2A	-0.999592	-0.978609	-0.885842	-0.916764	-1.05647	-1.01616	-0.591527	-0.577723	-0.674355	-0.552874	-0.889707	-0.914555	0.159995	0.105329	0.102568	0.0799287	0.51505	0.490754	0.781203	0.821512	1.50346	1.82317	1.71495	1.95625
PHLDA2	-0.957325	-1.11588	-0.871748	-0.951118	-0.96071	-0.998702	-0.677274	-0.632135	-0.380297	-0.426188	-0.38387	-0.371833	0.8804	0.822095	0.855762	0.72279	-0.256164	-0.363558	2.67656	2.31432	0.273468	0.113788	0.477158	0.210461
CLASRP	-1.03731	-1.22723	-0.853383	-0.932088	-0.886747	-0.920111	-0.799488	-0.757569	-0.689986	-0.577061	-0.731049	-0.748159	1.08943	0.991901	0.918329	0.830214	0.0628426	-0.059492	2.13911	2.1853	0.530794	0.448667	0.55047	0.472621
IGFBP5	-1.00843	-1.19751	-1.00843	-0.819347	-1.00843	-0.819347	0.504214	-0.252107	-0.0630267	-0.441187	-0.819347	-0.819347	-0.441187	-0.0630267	0.126053	-0.252107	-0.630267	0.693294	0.315134	0.693294	1.82777	1.63869	2.20593	1.63869
PINLYP	-0.988119	-0.946123	-0.967678	-0.978828	-0.988491	-0.994438	-0.483413	-0.431753	-0.863987	-0.83314	-0.869562	-0.942406	0.378824	0.206376	0.208606	0.271416	0.132789	0.177759	1.64654	1.72681	1.29086	1.26448	1.46257	1.52092
PHRF1	-0.997884	-1.12651	-0.826649	-0.927654	-0.993149	-0.99236	-0.776146	-0.683822	-0.610435	-0.646734	-0.804554	-0.70276	0.843878	1.07272	0.646602	0.779171	-0.0233442	0.009798	2.08908	2.37237	0.636344	0.608726	0.468266	0.585053
LTB4R	-0.820517	-1.00006	-1.14696	-0.942932	-1.04902	-0.910288	-0.543045	-0.632815	-0.42063	-0.632815	-0.67362	-0.747069	-0.0289034	0.0608672	0.0771892	-0.16764	0.517882	0.33834	0.648457	0.836159	1.42375	1.72571	2.10111	1.98686
SPTBN5	-0.986239	-0.986239	-0.986239	-1.03274	-0.939737	-0.939737	-0.986239	-0.893234	-0.707224	-0.800229	-0.893234	-0.846732	0.269327	0.734351	0.269327	0.362331	0.734351	0.827356	0.920361	1.47839	1.29238	0.827356	1.7109	1.57139
HTR3B	-0.816476	-0.648419	-0.950922	-1.4887	-1.1862	-0.782865	0.427144	-0.480362	-0.682031	-0.682031	-0.614808	-0.41314	-0.110637	-0.0434147	-0.17786	-0.312306	0.763258	1.09937	0.124642	-0.144249	1.53632	2.17494	1.63715	1.7716
ITIH5	-1.11504	-1.04847	-0.931972	-1.08175	-0.848761	-0.848761	-0.465986	-0.332847	-0.366132	-0.715622	-1.04847	-0.665695	0.249635	-0.299563	-0.216351	-0.0166424	0.865403	0.465986	0.91533	0.715622	1.31475	1.39796	2.31329	1.76409
HCAR1	-1.15003	-0.787731	-0.557175	-1.05122	-1.21591	-1.1171	-0.260747	0.365046	-0.952413	0.0686177	-0.853604	-0.491303	-0.458366	0.266237	-0.260747	-0.491303	1.08965	0.79322	0.397982	0.299173	1.05671	0.727347	2.17655	2.40711
SPIN4	-0.881327	-0.707166	-1.31673	-1.01195	-1.02936	-0.933575	0.964779	0.851574	-0.341428	-0.393676	-0.77683	-0.576545	0.642581	0.198471	0.0852663	0.625165	1.24344	1.34793	-1.45606	-1.35156	0.982195	0.973487	1.47855	1.38276
IKZF3	-0.861299	-1.03798	-0.97067	-1.07163	-0.99591	-0.945431	-0.516359	-0.314442	-0.827646	-0.693035	-0.802407	-0.878125	0.00525823	-0.0115681	-0.0956999	0.0389109	0.703552	0.636246	1.04849	0.930707	1.5028	1.30089	1.93188	1.92346
CWC25	-0.911846	-0.926821	-1.00045	-1.04039	-0.943045	-1.06285	-0.589871	-0.693452	-0.712171	-0.704684	-0.939301	-0.88439	0.223802	0.242521	0.407252	0.0727979	0.547024	0.343606	1.13731	0.805353	1.50421	1.59531	1.89233	1.63774
ATCAY	-0.928692	-0.984228	-0.984228	-1.03051	-0.984228	-0.974972	-0.549193	-0.178951	-0.69729	-0.734314	-0.845387	-0.799107	-0.0401096	-0.169694	-0.0123414	-0.141926	0.765168	0.904009	1.17243	0.47823	1.71854	1.44086	1.67226	1.90366
IL12RB1	-0.895665	-1.00388	-0.935535	-1.07793	-1.1121	-0.867186	-0.365955	-0.234952	-0.787444	-0.417217	-0.770357	-0.787444	-0.132427	-0.143819	-0.121036	-0.058382	1.1833	0.533981	0.824467	0.676376	1.00104	1.01243	2.35664	2.12311
KRTAP2-1	-0.983043	-0.983043	-0.983043	-0.983043	-0.983043	-0.983043	-0.469136	0.434096	-0.796168	-0.609292	-0.0642385	-0.204395	1.47749	2.7389	1.08816	1.46191	0.97915	0.807848	0.169356	0.480815	-0.765022	-0.360125	-0.0953844	-0.375698
ZNF551	-0.935416	-1.18848	-0.826962	-0.935416	-0.935416	-1.08002	-0.429297	0.402184	-0.610054	-0.718508	-0.393146	-0.826962	0.112973	-0.393146	-0.284692	-0.212389	0.980605	0.944454	0.510638	0.0768216	1.16136	1.08906	2.28205	2.20975
ZNF429	-0.938405	-0.884136	-1.07408	-0.884136	-0.979107	-1.14191	-0.449982	-0.477117	-0.91127	-0.734895	-0.667059	-0.707761	0.160546	-0.0565304	0.0927099	-0.137934	0.499729	0.540431	1.97856	1.19166	1.12382	0.866046	1.80219	1.78862
ZNF486	-0.902229	-0.855663	-0.995363	-0.995363	-1.06521	-1.0885	-0.296863	-0.180446	-0.622829	-0.692679	-0.785813	-0.715963	-0.180446	-0.133879	-0.180446	0.238654	0.867304	0.844021	0.704321	0.0291042	1.35625	1.35625	2.03147	2.2643
CD44	-1.03475	-1.0573	-0.952446	-0.776657	-1.13305	-0.950325	1.31006	1.5483	-0.566559	-0.375543	-0.934327	-0.85048	0.243958	0.392954	0.39758	0.609992	1.83743	1.99491	-1.02916	-0.761237	0.38216	0.673214	0.324913	0.706367
MARS2	-1.04032	-0.937558	-1.02277	-1.08793	-0.915001	-0.90247	-0.49144	-0.636804	-0.396201	-0.719511	-0.629285	-0.742068	0.33062	0.328114	0.0474105	0.315582	0.716587	0.786763	-0.190686	-0.105473	1.61634	1.73414	1.99228	1.94968
KTI12	-1.00188	-1.01843	-0.957287	-1.03569	-0.968076	-0.927077	-0.886797	-0.809832	-0.437239	-0.581098	-0.524274	-0.473923	0.558979	0.62947	0.437419	0.55826	-0.215698	-0.235118	2.37375	2.24068	0.703557	0.701399	0.917187	0.951713
PUS1	-0.977803	-1.0604	-0.901347	-0.937622	-0.980593	-1.05147	-0.863399	-0.781921	-0.580459	-0.750111	-0.730021	-0.688724	1.19587	1.053	0.977105	0.857121	0.023369	0.0607595	2.06868	2.09547	0.442477	0.420713	0.499958	0.609339
PTGIS	-0.932408	-0.985816	-1.06593	-1.11933	-0.879	-0.932408	-0.611962	-0.344924	-0.692074	-0.585259	-0.825593	-0.638666	-0.0244785	-0.238109	-0.211405	-0.157998	0.856747	0.80334	0.990266	1.12379	1.39082	1.17719	1.81808	2.08512
MPL	-0.841332	-1.08559	-0.868472	-1.16701	-0.977031	-0.977031	-0.597074	-0.461376	-0.569935	-0.542795	-0.868472	-0.759913	-3.01e-16	0.244258	-0.217118	-0.135699	0.705633	0.868472	1.05845	0.515655	1.16701	1.73694	2.27974	1.49269
DDTL	-0.732418	-1.09227	-1.00503	-1.10862	-0.961412	-1.02139	-0.776036	-0.47071	-0.721513	-0.634277	-0.792392	-0.797845	-0.0399831	0.467075	0.739687	-0.312595	1.07227	0.777853	0.79421	0.205368	1.54662	1.08318	1.732	2.04822
MOG	-0.949613	-0.963682	-0.935545	-1.04106	-0.991819	-1.04106	-0.534597	-0.372811	-0.97775	-0.858169	-0.900374	-0.858169	0.189923	0.358743	0.112547	-0.0914443	0.72452	0.675281	1.06216	1.25912	1.31539	1.32946	1.82889	1.66007
KRT79	-0.849348	-0.913149	-0.923783	-0.971633	-1.20557	-1.06733	0.86264	0.522369	-0.269824	-0.413376	-0.583512	-0.578195	1.37836	1.52723	2.17056	1.62293	1.07531	1.07531	-0.237924	-0.152856	-0.583512	-0.631362	-0.578195	-0.275141
HIST1H2AD	-0.89336	-1.02571	-1.02571	-1.02571	-1.02571	-0.935471	-0.676788	-0.730931	-1.02571	-0.68882	-0.754994	-0.875312	0.568502	0.622645	1.50096	-0.0992622	0.400057	0.592565	1.12196	1.39268	1.56112	0.971566	1.76566	0.285755
MAT2A	-0.923392	-0.896599	-1.09137	-1.07345	-0.993345	-0.955488	-0.466544	-0.508242	-0.407106	-0.407747	-0.681434	-0.76675	0.310627	0.326904	0.25695	0.239302	1.03357	1.03467	-0.499829	-0.513637	1.54355	1.72442	1.8101	1.90484
ANXA8	-0.51919	-0.685532	-1.08879	-1.38115	-1.29041	-0.97285	1.30049	0.781305	-0.488946	-1.03334	-0.846834	-0.791386	1.70879	1.45171	1.09887	1.65838	1.30554	0.720817	0.166342	0.0504068	-0.352847	-0.120976	-0.352847	-0.317563
ZNF324	-1.00668	-0.951769	-0.902488	-0.967258	-1.03766	-1.07427	-0.588498	-0.712404	-0.561745	-0.749013	-0.613842	-0.537809	0.592839	0.771659	0.397123	0.505541	-0.128072	-0.173129	2.31627	2.35851	0.749131	0.712522	0.704074	0.896974
YRDC	-0.938766	-1.0134	-0.942264	-0.995908	-1.04139	-1.01223	-0.910778	-0.909611	-0.132943	0.0466467	0.388334	0.311367	0.916608	0.795327	1.43789	1.01807	-0.474631	-0.686873	2.51543	1.79007	0.316032	-0.277548	0.197082	-0.396497
IDO1	-0.937394	-0.990697	-1.044	-0.990697	-0.987366	-0.994029	-0.660881	-0.730842	-0.840781	-0.677539	-0.894085	-0.864101	0.188645	0.145336	0.491809	0.345224	0.74167	0.341893	1.80774	1.18142	1.19808	0.90158	1.83773	1.43129
TNFAIP8	-0.799567	-0.731115	-1.47953	-1.21028	-1.1464	-0.580518	0.450838	-0.370596	-0.23369	-0.105912	-0.443613	-0.407104	-0.156111	-0.502938	0.154209	-0.046586	1.35898	1.49589	-0.763059	-0.785877	1.50045	1.32703	1.97506	1.50045
FAM212A	-1.19952	-1.12702	-1.00378	-0.895034	-1.00378	-0.721042	-0.76454	-0.481802	-0.510801	-0.220813	-0.431054	-0.779039	0.801393	0.663649	0.38816	0.518655	-0.489052	-0.162816	2.28758	2.46157	0.750645	0.982635	0.40266	0.533154
CDH6	-1.14808	-0.585757	-0.7732	-0.7732	-1.52297	-1.14808	0.913781	0.164012	-0.398315	-0.7732	-0.398315	-0.7732	0.164012	0.726339	-0.7732	0.164012	1.66355	1.66355	-0.210873	-0.0234303	1.28867	1.10122	-0.585757	2.03844
CFB	-0.993513	-0.999505	-0.985382	-0.98902	-0.984526	-1.00336	-0.963984	-0.967408	-0.931031	-0.950931	-0.958421	-0.959919	0.833439	0.787648	0.922668	0.874951	0.830443	0.909188	1.18115	1.22374	1.09706	1.10733	0.962254	0.957119
FAM86B2	-0.939506	-1.05873	-0.806251	-1.39538	-1.23407	-0.525714	0.659554	-1.01665	-0.301285	-0.118936	-0.308298	-0.16803	1.38895	1.417	1.87288	1.04529	0.722675	0.729688	0.975158	0.750728	-0.532728	-0.757157	0.996198	-1.39538
ZC3HAV1L	-0.436515	-1.13872	-0.878222	-1.16137	-1.31993	-1.02546	0.356291	1.05849	-0.606402	-0.164696	-0.85557	-0.538448	0.0731458	0.288336	-0.266628	-0.00613481	1.17175	0.990536	-0.821593	-0.730986	0.696065	1.36429	1.80599	2.14577
MS4A2	-1.00925	-1.00925	-0.674103	-1.10065	-0.978782	-1.19206	-0.643635	-0.460827	-0.552231	-0.582699	-0.674103	-0.917846	-0.247552	-0.0952123	-0.217084	0.270403	0.666486	1.09304	1.97661	0.910229	1.06257	1.24538	1.24538	1.8852
RAET1L	-0.997235	-0.997235	-0.979582	-0.997235	-0.997235	-0.997235	-0.940122	-0.893393	-0.918315	-0.857048	-0.956737	-0.964005	0.685015	0.878162	0.775358	0.685015	0.703707	0.744205	0.909315	0.879201	1.08585	1.32884	1.20942	1.61129
DSC1	-0.804369	-1.16055	-1.16055	-0.911222	-0.982457	-0.94684	-0.163248	-0.376955	-0.590662	-0.555044	-1.16055	-0.62628	-0.412573	0.121694	-0.0563948	-0.0920126	0.940903	0.51349	1.04776	0.905286	1.58202	0.976521	2.08067	1.83135
HNRNPA0	-0.952208	-1.12525	-0.912034	-1.08047	-0.925828	-0.970359	-0.72641	-0.73125	-0.643158	-0.694222	-0.777717	-0.773119	0.83578	0.911529	0.615548	0.545607	0.0533536	-0.0933058	2.291	1.91709	0.849816	0.551415	1.0139	0.820291
PRELP	-1.05452	-1.09235	-0.978861	-0.941031	-0.997776	-0.9032	0.023644	-0.070932	-0.695133	-0.543812	-0.941031	-0.997776	-0.108762	-0.070932	0.15605	-0.127678	0.969404	1.23422	0.212796	0.11822	1.51794	1.44228	1.95299	1.89625
MACC1	-1.12088	-0.970175	-1.04553	-0.970175	-1.04553	-0.819468	-0.593408	-0.291994	-0.668761	-0.367348	-0.819468	-0.744115	-0.0659342	-0.367348	0.310833	-0.291994	0.91366	0.46154	1.29043	0.612246	2.11931	1.21507	1.44113	1.8179
HNRNPDL	-0.773822	-0.560738	-1.70972	-1.51669	-0.630931	-0.785521	0.604121	0.12698	-0.225653	-0.127885	-0.048501	-0.446258	-0.182201	-0.417011	0.0776782	-0.0819259	2.03722	1.48403	-0.829809	-1.10891	1.47902	1.22165	1.44392	0.97096
GCH1	-1.06411	-1.12641	-1.11683	-1.03295	-0.913132	-0.726212	-0.764555	-0.838843	-0.522517	-0.546481	-0.745383	-0.733401	0.584624	0.565453	0.551075	0.414479	1.41618	1.43535	-0.294858	-0.333201	1.4665	1.45931	1.7349	1.13101
EGR2	-1.00544	-1.00239	-0.985422	-0.997297	-1.00001	-0.99119	-0.87583	-0.892116	-0.894152	-0.896866	-0.939617	-0.93826	0.793155	0.853889	0.8773	0.854567	0.40195	0.418915	1.07545	1.29768	1.01234	0.964838	1.44935	1.41915
DCX	-1.09116	-0.904103	-1.09116	-1.27821	-0.904103	-0.717047	0.405287	0.218232	-0.15588	-0.904103	-0.904103	-0.717047	0.405287	-0.904103	-0.15588	0.592343	1.15351	0.966455	1.71468	-0.717047	1.34057	0.405287	1.34057	1.90173
CEL	-1.14058	-1.28316	-1.14058	-0.855437	-0.855437	-0.712864	-0.499005	0.0712864	-0.0712864	0.570291	-0.427718	-0.855437	-0.213859	-0.285146	-0.213859	-0.356432	0.0712864	-0.0712864	2.13859	1.99602	1.42573	-0.213859	1.63959	1.28316
RAVER1	-1.2573	-1.41532	-0.547786	-0.502636	-1.26939	-0.996873	-0.00597976	0.0762587	-0.345415	-0.114825	-0.729195	-0.517149	0.978464	1.5751	0.872037	1.14778	-0.120469	-0.145463	1.97419	2.35797	-0.149494	-0.19787	-0.451035	-0.215607
CLEC7A	-0.783197	-1.32103	-1.04522	-1.04522	-1.12796	-0.672871	0.0442451	-0.107453	-0.383266	-0.438429	-0.990057	-0.865941	-0.424639	-0.245359	-0.135034	-0.121243	0.857896	0.913059	0.678617	0.292478	1.63018	1.82324	2.09906	1.36815
C4orf19	-0.960666	-1.05622	-0.987968	-0.974317	-1.00162	-1.02892	-0.400989	-0.373687	-0.755906	-0.796858	-0.605749	-0.83781	0.0221824	0.104086	-0.100674	-0.127975	0.595511	0.622812	1.33265	0.882175	1.81042	0.936778	1.68757	2.01518
LFNG	-0.989912	-1.01558	-0.987831	-0.981589	-1.01072	-1.02459	-0.555706	-0.478714	-0.226236	-0.338602	-0.387156	-0.40519	0.130979	0.0990721	0.181613	0.162885	-0.350394	-0.385075	2.61553	2.33877	0.837778	0.784369	0.961936	1.02436
TNFSF9	-1.00253	-1.02858	-0.994112	-0.994921	-0.986993	-1.00333	-0.897033	-0.927289	-0.63686	-0.608546	-0.637669	-0.718731	0.840686	0.662384	0.821432	0.725647	0.117608	0.0216608	2.18151	2.00855	0.7106	0.499776	0.927249	0.919482
CSRNP1	-1.00204	-1.00913	-0.990236	-1.00041	-1.01185	-1.00313	-0.58297	-0.548093	-0.506676	-0.527748	-0.515032	-0.470345	0.261353	0.299319	0.302225	0.254451	-0.205495	-0.22475	2.41194	2.38161	0.880609	0.870436	0.986694	0.949274
ZNF850	-0.943965	-0.943965	-0.990043	-1.11292	-1.0822	-0.943965	-0.237431	-0.175993	-0.621417	-0.498541	-0.728933	-0.913246	-0.0377586	-0.053118	-0.344947	-0.452463	0.853088	0.960604	0.837729	0.668775	1.43675	1.43675	1.80537	2.08184
VCPKMT	-1.0319	-0.88508	-1.02803	-1.13621	-0.981669	-0.962352	-0.699629	-0.869626	-0.510314	-0.699629	-0.718947	-0.618494	0.254674	0.115585	0.0151323	0.25081	0.621713	1.01193	0.374445	0.675803	2.11692	1.5567	1.64556	1.50261
MT2A	-1.04677	-1.17991	-0.955414	-0.871778	-0.985225	-0.988988	-0.81848	-0.641158	-0.581242	-0.577511	-0.689173	-0.62553	1.29673	1.25957	1.34795	1.34898	0.234025	0.390138	1.80872	1.96294	0.0564878	0.160241	0.01479	0.0806151
PTGER2	-1.00277	-1.03893	-0.963109	-1.00977	-1.00277	-1.01094	-0.71464	-0.790464	-0.811462	-0.811462	-0.931613	-0.92928	0.505541	0.712016	0.597697	0.448382	1.05264	0.931322	0.41222	0.308399	1.59274	1.36527	1.63823	1.45276
ZNF114	-0.771332	-1.01211	-1.04044	-1.13959	-1.05461	-1.01211	-0.445567	-0.176456	-0.672186	-0.30393	-0.445567	-0.417239	-0.261438	-0.473894	-0.247275	-0.261438	1.0133	0.432583	2.03308	0.673366	1.45237	1.05579	2.4155	0.659203
MIER2	-1.03805	-1.37327	-0.696646	-0.877389	-1.04732	-0.997885	-0.505089	-0.276457	-0.247106	-0.257919	-0.396953	-0.364511	1.07834	1.13087	0.9872	1.03509	-0.166775	-0.353698	2.21378	2.51656	-0.08799	0.00315399	-0.234747	-0.0431904
FLT1	-0.727929	-1.15513	-0.975256	-1.22258	-0.750413	-1.2001	0.126474	-0.0534002	-0.817866	-0.458117	-0.817866	-0.862834	-0.143337	-0.143337	0.0815055	-0.120853	1.11578	0.553676	0.531191	0.26138	1.29566	1.16075	2.01515	2.30745
FAM69B	-0.971153	-1.13742	-0.924256	-1.02231	-1.082	-0.898676	-0.919993	-0.770776	-0.783566	-0.762249	-0.647139	-0.817673	0.354745	1.06672	1.35663	0.640389	0.209792	0.435749	1.84265	1.99613	0.665969	0.793869	0.597755	0.776816
SS18L1	-0.919806	-0.878399	-1.20966	-1.26659	-1.06473	-0.697241	0.917649	0.84001	-0.215879	-0.153768	-0.500556	-0.578195	0.0325652	0.14126	-0.195176	-0.210704	2.11329	1.55946	-1.05956	-1.12684	1.07293	0.89177	1.31102	1.19715
C4orf26	-0.877888	-0.744763	-1.05539	-0.993263	-1.21514	-1.15301	-0.292136	-0.230011	-0.380887	-0.815763	-0.673762	-0.780263	0.329116	-0.256636	-0.114636	0.0894898	0.559866	0.630866	0.719617	0.0273647	1.47399	1.88225	1.68699	2.184
DLX5	-1.01009	-1.01976	-0.99559	-0.993173	-1.03669	-0.98592	-0.944823	-0.910979	-0.889222	-0.85296	-0.942406	-0.925484	0.964969	0.998813	1.17287	1.07134	0.62169	0.474225	1.21638	1.50648	0.892445	0.711136	0.77399	1.10276
DIRAS3	-1.02205	-0.996882	-1.00853	-1.01905	-0.994252	-1.00627	-0.719228	-0.745153	-0.882664	-0.895814	-0.912346	-0.943906	0.601786	0.571729	0.540544	0.583	0.482309	0.567972	0.961345	0.903861	1.42761	1.24839	1.68986	1.56775
SPATA33	-1.0642	-1.18046	-0.898852	-0.870433	-1.1107	-0.924687	0.0699705	-0.0488717	-0.34081	-0.459652	-0.622414	-0.78001	1.59425	1.90169	1.41082	1.58133	0.261151	-0.214217	1.29456	1.633	-0.268471	-0.307224	-0.29689	-0.358895
ZSCAN22	-0.88208	-1.16833	-1.14344	-0.751402	-1.03765	-1.06876	-0.570941	-0.440262	-0.539827	-0.570941	-0.931863	-0.738956	-0.135346	0.231799	0.169571	-0.104232	0.617612	0.182017	1.17766	1.19011	1.67549	1.22122	1.66926	1.94929
DPH7	-0.998893	-1.05461	-1.16327	-0.959889	-0.923672	-0.951532	-0.842878	-0.962675	-0.502987	-0.346972	-0.38319	-0.567065	1.12682	0.903938	1.07667	0.628125	-0.0572289	0.0653547	2.26907	2.24121	0.377385	0.201868	0.279876	0.544545
PRDM15	-0.856034	-0.912399	-0.884217	-1.18013	-1.08149	-1.13786	0.708078	0.524894	-0.503757	-0.264208	-1.36331	-0.912399	0.806716	1.25763	0.651713	0.750351	1.90582	1.82127	-0.870126	-0.785579	0.553076	0.820807	0.595349	0.3558
NYAP2	-0.982116	-0.982116	-1.06312	-0.941617	-1.06312	-1.02262	-0.455621	-0.415121	-0.779618	-0.698619	-0.860617	-0.455621	0.637869	0.313872	-0.172123	-0.0911242	0.921367	0.55687	0.921367	0.394872	1.40736	0.55687	2.54135	1.73136
RGS4	-1.1156	-0.857426	-1.14598	-1.16116	-0.842239	-0.93336	1.87621	1.84584	-0.44738	-0.584062	-0.20439	-0.492941	-0.265138	0.0537869	-0.280324	-0.280324	0.752383	0.995373	-0.735931	-0.93336	1.28392	0.980186	1.48135	1.01056
XDH	-1.05502	-0.994224	-1.08541	-0.781447	-1.02462	-1.11581	-0.203911	0.373625	-0.75105	-0.872637	-0.690257	-0.84224	0.343229	0.859972	-0.112721	-0.143118	1.22473	0.890368	-0.355894	-0.112721	1.28552	1.4983	1.5287	2.13663
PTK6	-0.994642	-1.03342	-0.93002	-1.30483	-1.04634	-0.749078	-0.361345	-0.309648	-0.723229	-0.787851	-0.787851	-0.787851	-0.400119	0.2978	0.168556	0.0522362	0.685533	0.504591	1.47392	1.73241	0.918173	1.17666	2.13307	1.07327
MAPKBP1	-1.03488	-1.02516	-0.949355	-0.953242	-1.05691	-1.03877	-0.813933	-0.797734	-0.889743	-0.923437	-0.977217	-0.951946	0.9297	0.982184	0.716525	0.699678	0.600542	0.551945	1.52581	1.62819	0.886288	0.953026	0.872681	1.06577
CLDN16	-1.04497	-0.886909	-1.20303	-1.20303	-0.676158	-1.04497	0.219532	0.430283	-1.30841	-0.149282	-0.360032	-0.307345	-0.149282	-0.201969	-0.0439064	-0.254657	1.06253	2.32704	0.166844	-0.360032	0.27222	1.27329	1.85285	1.58941
EGR1	-1.01179	-1.01183	-1.00905	-1.0086	-1.01032	-1.00897	-0.883411	-0.889173	-0.884914	-0.878979	-0.93967	-0.938578	0.780953	0.8612	0.738434	0.723007	0.622663	0.521238	1.31058	1.45715	0.982463	0.941739	1.25412	1.28173
NOP56	-0.990482	-0.996458	-1.05459	-1.01547	-0.944303	-1.06029	-0.676194	-0.615346	-0.715853	-0.720471	-0.78811	-0.797617	0.175672	0.196589	0.340559	0.29112	0.241138	0.193872	1.435	1.39914	1.48009	1.43228	1.71723	1.47249
MROH6	-1.0207	-1.0631	-1.02918	-0.931667	-1.02494	-0.995262	-0.791758	-0.579775	-0.757841	-0.745122	-0.745122	-0.804477	0.539498	0.314795	0.145209	0.221523	0.484382	0.412308	2.05306	1.73508	0.988902	0.848993	1.31112	1.43407
ANKRD62	-0.850486	-1.01698	-1.18347	-0.95038	-1.18347	-0.883784	-0.28442	-0.384314	-0.550804	-0.384314	-0.217824	-0.6174	0.0152616	-0.217824	-0.0846324	-0.351016	0.980903	0.21505	1.0142	0.21505	2.6458	0.747818	1.28059	2.04644
PCSK5	-0.918528	-1.15047	-0.92907	-1.1083	-0.939613	-1.02395	0.262248	-0.0118605	-0.496822	-0.444109	-0.865814	-0.918528	0.114651	0.346589	0.061938	-0.117287	1.80147	1.69605	-0.349225	-0.612791	1.29543	1.28488	1.64333	1.37977
ZNF574	-1.0327	-1.05474	-0.921006	-0.989393	-1.0669	-1.00535	-0.807788	-0.831343	-0.443818	-0.553237	-0.515244	-0.523602	0.478644	0.572866	0.508279	0.508279	-0.128479	-0.152794	2.30685	2.27114	0.800063	0.81526	0.845654	0.91936
ZYG11A	-0.822095	-0.960845	-0.905345	-1.34935	-0.766595	-1.2661	0.0104063	0.0936564	-1.0996	-0.544594	-0.683345	-0.849845	0.204657	-0.100594	-0.461344	-0.433594	0.870657	1.45341	0.926157	0.759657	1.31466	1.31466	1.31466	1.98066
TNFSF15	-1.13481	-0.964589	-1.19155	-1.13481	-0.851108	-0.794367	-0.510665	-0.340443	-0.737627	-0.397184	-0.567405	-0.794367	0.794367	-0.170222	-0.113481	-0.226962	1.58873	0.624146	0.283703	0.0567405	1.41851	1.64547	1.92918	1.58873
NFKBIZ	-1.01866	-1.00441	-1.0281	-1.01791	-1.00987	-1.00018	-0.6485	-0.712457	-0.768213	-0.786025	-0.871522	-0.887428	0.665353	0.636357	0.528077	0.576873	1.13153	1.16698	0.0185747	0.048565	1.28794	1.37965	1.63109	1.68229
GAS7	-1.26398	-1.26398	-0.963627	-0.813451	-0.813451	-0.963627	-0.362924	-0.212749	0.237778	-0.813451	-0.963627	-0.5131	-0.212749	-0.0625732	-0.663275	-0.0625732	0.688305	1.13883	1.13883	0.83848	0.83848	1.43918	2.49041	1.13883
TNXB	-0.896118	-1.12691	-0.99709	-1.19903	-1.08364	-0.780723	-0.102774	0.30111	-1.08364	-0.838421	-0.99709	-0.766298	1.16658	0.704995	0.661721	0.863663	-0.203745	0.200139	2.46478	1.65701	0.200139	0.676146	0.503052	0.676146
C8G	-1.01062	-1.01062	-1.01062	-0.889585	-1.01062	-1.15586	-0.429664	-0.72014	-0.599108	-0.308632	-0.332838	-0.889585	0.175496	0.344941	-0.284425	0.732244	-0.332838	0.272322	1.57947	2.35407	1.36161	0.998514	0.562799	1.60367
BCL2A1	-1.02124	-1.06707	-0.986203	-1.05089	-0.961944	-1.00238	-0.773262	-0.846039	-0.643879	-0.800216	-0.668139	-0.708571	-0.107482	0.0596372	0.434307	0.428916	1.22138	0.981486	0.531344	0.746981	1.72274	1.58258	1.30225	1.6257
KBTBD12	-1.00856	-1.09261	-1.17666	-1.05059	-0.840469	-0.924516	-0.378211	-0.0420235	-0.630352	-0.756422	-0.714399	-0.462258	-0.0840469	-0.252141	-0.210117	-0.12607	1.4288	1.47082	0.336188	0.462258	1.63891	0.672375	1.63891	2.10117
APLN	-1.00891	-1.02193	-1.02346	-1.00508	-1.01657	-1.0181	-0.648939	-0.626728	-0.935384	-0.938448	-0.932321	-0.949171	1.44579	1.37839	1.26963	1.29568	0.627813	0.503737	1.29644	1.39371	0.45089	0.47157	0.520587	0.470804
SFT2D3	-1.15994	-1.07245	-0.962126	-1.16755	-0.920281	-0.813766	-0.669209	-0.680621	-0.558889	-0.498023	-0.821374	-0.661601	0.654626	0.361709	0.890482	0.39975	0.0383583	-0.418137	2.39311	1.27089	1.14916	0.666039	1.28611	1.29372
CXCR5	-1.42871	-0.935346	-0.935346	-0.688661	-0.688661	-1.42871	0.791446	-0.195292	0.791446	-0.441976	1.5315	-0.195292	0.0513926	-0.441976	-0.195292	0.791446	-0.441976	2.02487	1.28482	1.77818	-0.935346	0.0513926	0.791446	-0.935346
TMEM105	-1.09137	-1.23879	-0.993083	-0.747372	-1.04223	-0.993083	-0.255949	0.481185	-0.69823	-0.747372	-0.894799	-0.599945	-0.305092	0.0880466	0.0880466	-0.157665	1.46403	1.02175	0.0880466	0.579469	0.579469	1.21832	2.20116	1.95545
SRSF5	-0.954301	-0.932563	-1.16781	-1.18786	-0.925196	-0.939446	-0.643933	-0.709871	-0.231639	-0.392378	-0.277047	-0.421482	-0.160387	-0.396605	0.0853713	-0.0553207	0.372069	0.186935	0.704416	0.530272	1.87379	1.71402	2.04878	1.88019
BHLHE40	-0.963134	-0.952618	-1.01922	-1.11351	-1.05427	-1.00765	1.65523	1.80841	1.41337	1.49434	1.04323	0.893206	-0.890577	-0.76369	-0.820473	-0.782968	-0.354986	-0.340265	-0.409667	-0.24878	0.485905	0.701823	0.518853	0.707432
IRGQ	-1.07254	-1.10989	-0.988506	-0.947156	-1.05787	-0.935151	-0.528322	-0.382931	-0.728402	-0.564337	-0.905806	-0.803099	0.179961	0.434729	0.0292339	0.270664	0.205304	0.277333	0.925592	1.0363	1.15902	1.56318	1.74192	2.20077
AGAP6	-0.901174	-0.967339	-1.00888	-1.14737	-0.988881	-1.09813	-0.616512	-0.581121	-0.644209	-0.807312	-0.701141	-0.841164	0.275943	0.00359033	0.311333	0.157462	0.688318	0.862193	0.609844	0.62677	1.58539	1.47768	1.92698	1.77773
AHSA2	-0.785051	-1.01757	-1.22538	-1.30822	-0.84318	-0.939094	-0.158706	-0.346173	-0.376691	-0.548173	-0.652806	-0.635367	0.150834	0.0345749	-0.148533	0.0345749	1.72178	1.65493	-0.296763	-0.312749	1.24222	1.36283	1.56774	1.82496
NOL9	-1.08775	-1.29018	-1.04979	-0.64493	-1.16366	-0.882785	-0.300799	0.217929	-0.763857	-0.353936	-1.05991	-0.736023	-0.0300482	0.22805	-0.171749	0.0509238	0.969451	1.16429	0.147078	0.0888795	1.0985	1.73869	1.85002	1.9816
S100A1	-1.16721	-1.13171	-1.02076	-0.980813	-0.985251	-0.834357	-0.758909	-0.679024	-0.465997	-0.497063	-0.670148	-0.789976	0.261846	-0.199713	0.821042	0.448245	-0.195275	0.168647	1.10952	1.37136	1.34473	1.22934	1.61989	2.00157
TNFAIP3	-1.02115	-1.02278	-1.02269	-1.02148	-1.02288	-1.02418	-0.754079	-0.76385	-0.79656	-0.800515	-0.888826	-0.896922	0.819661	0.831433	0.662627	0.676678	1.25717	1.27555	0.0697116	0.0887418	1.20292	1.24033	1.42602	1.48507
TICRR	-1.0516	-1.01035	-0.84534	-0.960848	-1.21662	-1.0516	0.507754	0.516004	-0.70508	-0.820588	-1.14236	-0.969098	0.483002	0.631512	0.276738	0.334492	1.55558	1.77834	-0.474064	-0.540069	0.912032	1.09354	1.10179	1.59683
NOL6	-1.03237	-1.09756	-0.900572	-0.966236	-1.09244	-1.04867	-0.911283	-0.810691	-0.744096	-0.769244	-0.801843	-0.761793	0.713554	0.861181	0.737304	0.798777	0.26741	0.374988	1.79678	2.01845	0.744756	0.818337	0.771301	1.03396
BMPER	-0.970059	-1.02188	-1.04979	-0.982018	-1.02587	-1.08966	-0.316266	-0.459781	-0.910261	-0.954113	-1.08168	-1.04979	0.572733	0.66841	0.524895	0.600639	1.23849	0.999293	0.25381	0.341514	1.31822	1.49362	1.23849	1.66106
ZNF837	-1.04647	-1.11487	-0.658854	-0.704456	-1.37709	-1.24028	-0.0546274	-0.647453	0.33299	0.207584	-0.0204259	0.492597	1.88346	1.91766	1.02842	0.78901	-0.362441	-0.0888289	1.65545	1.47304	-0.56765	-0.658854	-0.636053	-0.601851
NUAK2	-1.02287	-1.02074	-1.02929	-1.02311	-1.02002	-1.0262	-0.698205	-0.68823	-0.767794	-0.765419	-0.850446	-0.842371	1.59585	1.53719	1.48969	1.62531	0.974542	0.88714	0.77765	0.878353	0.210964	0.174863	0.267965	0.335179
SOCS3	-1.0294	-1.0304	-0.993875	-1.01491	-1.05129	-1.02912	-0.653238	-0.690328	-0.649116	-0.660201	-0.641869	-0.67498	0.88837	0.760756	0.887518	0.773261	0.00160466	-0.121889	2.19294	2.2009	0.591929	0.489326	0.717981	0.736028
AGAP11	-0.934399	-1.03131	-1.03131	-1.12822	-0.798721	-1.22514	-0.0621856	0.499908	-0.217246	-0.604896	-1.03131	-0.915017	0.383612	0.034727	-0.314158	-0.449836	0.965088	1.44965	0.325465	-0.314158	1.37212	1.54656	1.72101	1.75977
TCTEX1D4	-1.2272	-0.974275	-0.885752	-0.885752	-1.03751	-1.13867	-0.696061	-0.278741	-0.15228	-0.86046	-0.620185	-0.733999	0.0121192	0.100642	0.176518	-0.0511112	0.0374113	0.290333	1.25143	2.0102	1.16291	1.0491	1.40319	2.04814
ZNF667	-0.761518	-1.10934	-1.14096	-1.17258	-0.951239	-1.01448	-0.413697	-0.0342552	-0.476937	-0.476937	-0.793139	-0.413697	0.0289851	-0.129116	0.218706	-0.255596	1.23055	0.629768	-0.160736	0.345187	0.851109	2.4005	1.79971	1.79971
EPPK1	-1.08381	-1.04086	-0.963546	-0.963546	-1.05804	-1.04086	0.136013	0.428083	-0.327863	-0.259141	-0.465308	-0.465308	1.4761	1.80253	1.30429	1.69086	0.780286	0.428083	1.22698	1.24416	-0.723017	-0.783149	-0.697246	-0.645705
F3	-1.03169	-0.99725	-1.06086	-1.02566	-1.02993	-1.00806	2.4934	2.41471	0.736512	0.763664	0.671143	0.562029	0.241726	0.226892	0.294774	0.275918	0.458949	0.441601	-0.759663	-0.759914	-0.502465	-0.459724	-0.438354	-0.507744
CXCL2	-1.11275	-1.03312	-1.03864	-1.02588	-1.00314	-0.946669	-0.862926	-0.964469	-0.605244	-0.700125	-0.70788	-0.774655	1.24038	1.10911	1.46168	1.23569	0.292037	0.121481	1.79639	1.42108	0.621751	0.247537	0.768054	0.460303
NRIP2	-0.615395	-1.20847	-1.09368	-1.13194	-1.05542	-1.05542	0.1116	0.819464	-0.94063	-0.519738	-1.03629	-0.67279	-0.02232	0.283783	-0.309292	-0.137109	1.37428	1.02991	-0.500607	0.609018	1.35515	1.77604	1.54646	1.39341
RGS2	-1.07341	-0.918459	-1.07471	-1.08773	-1.0057	-1.01221	-0.490073	-0.443198	-0.65674	-0.81299	-0.742677	-0.773927	-0.210124	-0.193197	0.177897	0.184408	1.07243	1.12712	0.976076	0.719565	1.65056	1.51123	1.83285	1.243
TMEM201	-1.17853	-1.23413	-0.67396	-0.774874	-1.14764	-1.16617	-0.17145	0.17454	-0.295018	-0.154975	-0.472132	-0.179688	1.37109	1.85712	1.42258	1.45759	0.0674475	0.156004	1.40404	1.77268	-0.346505	-0.591581	-0.655425	-0.641008
SV2B	-0.692978	-1.14248	-1.14248	-1.25485	-0.805353	-1.14248	0.0936457	0.0936457	-1.25485	-0.355854	-0.580603	-0.692978	0.318395	-0.0187291	0.318395	-0.131104	0.88027	1.32977	-0.131104	0.43077	0.992645	0.543145	1.89164	2.45352
MS4A7	-0.806863	-0.945513	-1.08416	-1.03795	-0.991729	-1.31525	-0.621997	0.0712505	-0.575781	-0.252265	-0.899296	-0.575781	-0.0211826	0.0712505	-0.0673991	0.0250339	0.487199	1.5964	0.256117	-0.0211826	1.41153	1.45775	2.24343	1.5964
PPAN-P2RY11	-1.06108	-1.13417	-0.990578	-0.907176	-1.03099	-1.0585	-0.926092	-0.687064	-0.61054	-0.60968	-0.573568	-0.537456	1.11167	0.986996	0.722173	0.69036	0.0128256	-0.0473615	2.2793	2.01275	0.55021	0.405761	0.680902	0.721313
LUC7L	-1.11972	-1.02647	-0.839962	-1.06377	-0.947721	-1.18603	-0.935287	-0.682469	-0.462808	-0.690758	-0.943576	-0.76536	0.366102	0.2915	0.560896	0.424126	0.287356	0.287356	1.83742	1.51621	1.2261	1.26132	1.29034	1.3152
ZNF526	-1.07471	-1.12906	-0.999023	-1.08054	-0.983496	-0.917509	-1.02037	-0.882575	-0.290634	-0.45366	-0.461423	-0.30616	0.691407	1.05628	0.840848	0.868019	-0.117903	-0.148956	2.11401	2.38572	0.386703	0.466275	0.561374	0.495387
STK11IP	-1.14864	-1.08214	-0.880259	-0.989512	-1.02276	-1.06314	-0.804257	-0.74013	-0.39337	-0.592876	-0.512123	-0.547749	0.822663	1.09342	0.870165	0.782287	-0.134488	0.214647	1.99357	2.51371	0.238397	0.33815	0.502029	0.542406
AIPL1	-0.964279	-0.716049	-1.21251	-1.30798	-1.13613	-0.849711	-0.544197	-0.410534	-0.372345	-0.696954	-0.792427	-0.563292	0.10502	-0.162304	-0.429629	-0.334156	1.2507	1.04066	1.44164	0.849711	1.36527	1.70897	1.2316	1.49893
ZNF713	-1.044	-1.14316	-0.790574	-1.14316	-1.044	-1.02196	-0.239651	0.0137731	-0.691408	-0.779556	-0.801592	-0.724463	-0.0303007	0.0578469	-0.10743	-0.338817	0.487567	1.13766	0.895249	0.740991	1.38006	1.35802	2.17339	1.65552
HLX	-1.04634	-1.06139	-0.999572	-1.02031	-1.03943	-1.02235	-0.824693	-0.77955	-0.571728	-0.583523	-0.633139	-0.592877	0.616228	0.639816	0.748403	0.65649	0.0488881	-0.0426182	2.27473	2.11856	0.837876	0.627208	0.861058	0.78826
S1PR3	-0.999252	-1.05813	-1.07092	-0.909661	-1.0914	-1.06068	0.155183	0.237094	-0.489867	-0.259492	-0.904542	-0.871265	0.129586	0.191019	-0.00351962	0.0348762	0.925659	0.933339	-0.390038	-0.515464	1.47088	1.77805	1.87532	1.89323
EPHA10	-0.944703	-1.1856	-0.817168	-1.17143	-1.02973	-1.0439	0.358987	-0.632951	-0.618781	-0.562098	-0.973044	-1.10058	-0.307029	0.571545	0.330646	-0.60461	1.08169	1.16671	0.996662	0.968321	1.13837	1.35093	1.33675	1.69102
CACNG8	-1.04039	-1.10584	-0.991301	-1.02403	-1.10584	-0.925851	-0.336797	-0.0586327	-0.271347	-0.549511	-0.762225	-0.647687	-0.0749953	0.137719	-0.484061	-0.205896	1.29946	1.20129	0.235894	0.0559056	1.43036	1.8067	1.23401	2.18304
PABPC1L	-0.840321	-1.13569	-1.21125	-1.10135	-1.26964	-0.637682	-0.342311	-0.373222	0.11792	0.286213	-0.637682	-0.599902	0.30682	0.169438	0.0629668	0.0595323	2.61141	1.81802	-0.69607	-0.428175	0.732705	0.468244	1.21354	1.42649
ZNF414	-1.06789	-1.20427	-0.799058	-1.07476	-1.02472	-1.0257	-0.707812	-0.435054	-0.516489	-0.44879	-0.631283	-0.494904	0.881637	0.874769	0.94443	0.750164	0.0221574	-0.279053	2.40829	2.2729	0.588276	0.303745	0.408727	0.254688
GFPT2	-0.971544	-1.05161	-0.976094	-0.927873	-1.04342	-1.22721	1.81435	2.16736	-0.0671756	-0.0826427	-0.478418	-0.341944	0.762587	0.798071	1.16837	1.3003	0.889963	0.882685	-1.09255	-0.966995	-0.112667	0.160281	-0.315559	-0.288264
CREBZF	-0.917272	-0.680788	-1.38307	-1.36516	-1.04626	-0.806196	-0.168405	-0.476551	-0.558963	-0.802613	-0.69512	-0.863526	0.627041	0.641374	0.0179155	0.125408	1.07493	0.910106	-0.0322478	-0.168405	1.69122	1.39382	1.86679	1.61598
SPIB	-0.946213	-1.19021	-1.08564	-1.06821	-1.05078	-0.859072	-0.301365	0.221485	-0.371078	-0.545362	-0.684788	-0.824215	-0.196795	-0.388507	-0.266508	-0.405935	0.848905	1.23233	0.674622	0.48291	1.63318	1.38918	1.84232	1.85975
ZNF703	-1.13666	-1.20835	-0.965843	-0.875565	-1.05435	-0.960532	-0.462233	-0.263975	-0.404703	-0.365759	-0.654295	-0.417094	0.418421	0.603403	0.4078	0.598092	-0.249814	-0.353368	2.6028	2.4187	0.606943	0.307786	0.724659	0.683945
WWTR1	-0.970094	-0.960198	-1.1878	-1.18285	-1.03936	-0.861241	0.618176	0.769086	-0.579211	-0.378822	-0.937933	-0.821658	-0.213068	-0.158641	-0.284812	-0.143798	1.40984	1.34799	-0.28976	-0.237808	1.34551	1.44942	1.63991	1.66713
VMP1	-1.00213	-0.878578	-1.21634	-1.20926	-0.972677	-0.923141	-0.221031	-0.495678	-0.499695	-0.571417	-0.411525	-0.535078	-0.306332	-0.370404	0.0899553	-0.0575051	0.931875	0.777147	0.316214	0.286186	1.82199	1.73879	1.9968	1.71183
FAM132A	-1.0029	-1.09575	-1.2118	-1.2118	-1.0029	-0.67795	-0.097679	0.111219	-0.492263	-0.144101	0.134429	-0.979691	-0.190522	1.66634	0.0415861	1.55029	-0.39942	0.0647969	2.20019	1.92166	0.43617	-0.376209	0.923598	-0.167311
CLCN2	-1.06311	-1.11562	-0.853065	-0.934749	-1.02227	-1.21481	-0.853065	-0.462148	-0.590509	-0.590509	-0.549667	-0.666358	0.378033	0.331356	0.354694	0.494724	-0.106238	-0.170419	2.02339	1.98254	1.08402	0.967326	1.28823	1.28823
DENND2A	-1.24504	-0.934899	-0.815614	-0.994542	-1.11383	-1.1019	-0.0402588	-0.0641159	-0.911042	-0.779828	-1.0184	-0.839471	0.210241	0.138669	0.353383	-0.302687	0.78281	0.603882	0.830525	1.40309	1.47467	0.854382	1.36731	2.14266
ZNF335	-1.00032	-1.05968	-0.962052	-1.00345	-1.06437	-1.12138	-0.63948	-0.507484	-0.591056	-0.650415	-0.862859	-0.909722	0.411806	0.464136	0.327453	0.278247	0.171244	0.192332	1.79191	2.02544	1.03274	1.16708	1.16864	1.34125
SUV39H1	-0.941599	-1.03569	-0.95056	-0.981925	-1.197	-1.10514	-0.036499	0.0441535	-0.793736	-0.916955	-0.831822	-0.731006	0.99406	1.21585	0.877562	0.92909	-0.271735	0.079999	1.74458	2.4346	0.0755183	0.429493	0.548231	0.420532
CRISPLD2	-1.10734	-0.904272	-0.853506	-1.13272	-1.20887	-1.0058	-0.0412475	-0.117397	-0.548909	-0.396611	-0.701207	-0.904272	-0.193546	-0.0158644	-0.269695	-0.345844	-0.0920137	0.999459	1.50712	1.55789	1.10099	1.6848	1.8371	1.15176
KLF6	-1.0249	-1.02156	-1.03126	-1.02156	-1.05791	-1.05609	-0.270761	-0.292265	-0.758677	-0.790478	-0.885577	-0.921618	1.04034	0.979466	0.835302	0.828336	1.80659	1.68272	-0.427645	-0.432794	0.884366	0.855594	1.07517	1.00521
ZNF761	-0.866452	-1.4128	-1.0114	-0.989103	-0.844152	-1.08945	-0.119398	-0.5208	0.0255522	-0.721501	-0.152849	-0.989103	0.270853	-0.0747983	-0.643451	-0.39815	1.28551	1.65346	1.43046	0.995607	0.794906	0.181653	1.00676	2.18866
AMIGO3	-1.20363	-1.11957	-0.830394	-0.968256	-1.06577	-1.02878	-0.766507	-0.480696	-0.58157	-0.62192	-0.66227	-0.850569	0.901287	0.918099	0.6491	0.776875	0.0505774	0.0505774	2.10506	2.19584	0.393551	0.467526	0.659188	1.01225
ELMO3	-0.926324	-1.08818	-0.984129	-1.1113	-0.972568	-1.13442	-0.926324	-0.544811	-0.637299	-0.724007	-0.724007	-0.677763	0.946556	0.963897	0.697994	0.65175	0.200872	-0.111274	2.00439	2.02173	0.871409	0.391628	0.865629	0.946556
IL18	-1.24573	-1.02119	-1.02119	-1.02119	-1.05487	-0.852786	-0.246527	-0.437386	-0.897694	-0.673154	-0.98751	-0.864013	0.696543	0.213781	0.999673	-0.0781214	0.393414	0.168873	1.99888	1.51612	0.752678	1.23544	1.52734	0.89863
TJP2	-0.952009	-0.873974	-0.942591	-1.03004	-1.24262	-1.17939	1.53301	1.74021	-0.751539	-0.646595	-1.07579	-0.973536	0.869713	1.06211	0.4607	0.754006	0.754006	1.06211	-0.809393	-0.782484	0.871059	0.889895	0.607353	0.655789
ZNF714	-0.934695	-0.876277	-0.993114	-1.256	-1.05153	-1.10995	-0.0292092	0.0292092	-0.613394	-0.467348	-1.13916	-0.75944	0.0584185	-0.204465	-0.175255	0.146046	1.16837	1.05153	0.146046	0.467348	1.40204	1.19758	1.92781	2.01544
FKRP	-0.935096	-1.23825	-0.890695	-1.03462	-1.01777	-1.10658	-0.902944	-0.711561	-0.541613	-0.71003	-0.697782	-0.561517	0.90524	0.894523	0.762852	0.603621	-0.0378938	-0.157317	2.09947	1.92033	0.752134	0.744479	0.868495	0.992511
FRMD4A	-1.06589	-1.12529	-1.02047	-1.10782	-0.957569	-0.947086	1.08307	1.23682	-0.307639	-0.104973	-0.838764	-0.912143	0.544957	0.565922	0.398198	0.628818	2.01953	1.70854	-1.10433	-1.10782	0.464589	0.429647	0.772083	0.747623
HSPA6	-1.00508	-1.03504	-1.03878	-1.02755	-1.06874	-1.05002	-0.709268	-0.817858	-0.705524	-0.727991	-0.705524	-0.552	0.590069	0.372888	0.657469	0.904605	0.0321402	0.0321402	1.79954	2.19271	1.01694	0.998218	1.00945	0.837205
NLRP3	-1.02911	-1.0457	-1.04017	-1.08441	-0.990395	-1.04017	-0.791302	-0.780241	-0.813424	-0.813424	-0.791302	-0.691756	1.48721	1.31576	1.63653	1.75266	0.834623	1.00606	0.497271	0.690834	0.309239	0.491741	0.397725	0.491741
NPHS1	-0.712634	-1.2885	-1.05815	-1.05815	-1.17333	-0.94298	-0.021595	-0.309528	-0.94298	-0.712634	-0.367114	-0.712634	0.669444	-0.021595	-0.424701	-0.309528	0.669444	0.957377	0.89979	0.381511	1.13014	1.41807	1.706	2.22428
ARPC4-TTLL3	-1.56894	-0.672402	-1.08509	-1.31279	-0.544326	-1.05663	-0.330865	0.693748	0.508749	0.651056	-0.800479	-0.103173	0.366441	0.480287	-0.387788	0.224134	1.24875	2.34451	-1.12779	-0.729325	0.195673	1.74682	0.110288	1.14913
CCDC8	-0.82884	-1.19272	-1.25337	-1.01078	-0.82884	-1.13207	0.0202156	-0.222372	0.0202156	-0.343665	-0.343665	-1.13207	-0.404312	0.869271	-0.283019	-0.283019	0.626684	0.384097	-0.222372	0.626684	1.53639	1.47574	1.47574	2.44609
HIC2	-1.00988	-1.14447	-0.8753	-1.04047	-1.11388	-1.06494	-0.838595	-0.777421	-0.618368	-0.600016	-0.667308	-0.697895	0.592879	0.966041	0.794754	0.568409	-0.0127446	0.085134	2.05494	2.006	0.978276	0.641818	0.764167	1.00886
EGF	-0.912245	-0.986815	-1.09121	-1.09121	-1.16578	-1.00173	-0.285853	-0.0323139	-0.852589	-0.718362	-0.613963	-0.82276	0.101913	0.0422566	0.0869988	-0.062142	1.26521	1.08624	0.101913	0.280882	1.80212	1.60824	1.74246	1.51875
CXCL1	-1.07887	-1.07986	-1.04288	-1.01682	-1.04735	-0.986546	-0.79967	-0.887524	-0.693452	-0.69916	-0.735641	-0.788999	1.41082	1.22469	1.45599	1.65304	0.587626	0.390327	1.28549	1.32669	0.372458	0.158532	0.565042	0.426064
LOC100129940	-1.08137	-1.02933	-1.03879	-1.19491	-0.906332	-1.00568	0.158086	0.295277	-0.655602	-0.419065	-0.825909	-0.650872	0.110778	-0.158874	-0.187259	-0.220374	1.84696	1.86115	0.210124	-0.480565	1.2367	1.2367	1.64354	1.25562
PEX5L	-1.48598	-0.678067	-1.25515	-1.25515	-0.793483	-0.793483	0.014427	-0.447236	-0.908899	-0.562652	0.014427	-0.562652	-0.216404	0.014427	-0.216404	-0.33182	0.360674	0.47609	1.284	1.16858	0.706921	1.63025	2.20733	1.63025
ODC1	-0.984304	-0.879857	-1.08893	-1.06086	-1.11172	-1.13742	-0.70742	-0.86728	-0.563237	-0.712707	-0.693385	-0.814419	0.309519	0.192131	0.69176	0.561612	0.229498	0.206531	1.08749	1.07309	1.53553	1.50345	1.63123	1.5997
DUSP1	-1.05588	-1.06259	-1.02932	-1.03839	-1.05234	-1.02532	-0.531663	-0.587188	-0.642535	-0.695587	-0.69959	-0.721141	0.535368	0.473131	0.594602	0.494387	-0.0503158	-0.118676	2.14121	2.01774	1.05246	0.875756	1.13554	0.990337
ATAD3C	-1.01748	-1.18813	-1.08729	-1.18038	-0.823548	-0.970933	-0.241764	-0.552049	-0.753734	-0.761491	-0.745977	-0.970933	0.15385	-0.0400785	0.293478	0.363292	0.937319	0.332264	1.10022	1.03816	1.14676	1.22433	1.83715	1.90696
SCN11A	-0.906007	-1.07284	-1.01723	-1.12845	-1.18407	-0.961619	-0.0718318	-0.183055	-0.572337	-0.405502	-0.961619	-0.461114	-0.0162201	0.150615	-0.183055	-0.683561	0.762344	1.0404	0.261838	1.37407	1.59652	0.817956	1.65213	2.15264
ZNF816-ZNF321P	-0.822138	-1.07349	-1.13633	-0.675515	-1.34579	-1.22012	0.0994944	0.0157096	-0.86403	-0.59173	-0.717407	-0.780246	-0.109968	0.413687	-0.0890213	-0.193752	0.874503	0.937342	0.413687	0.0366558	1.60762	1.67046	2.06844	1.48194
DPH3P1	-0.640119	-0.944937	-1.29548	-0.82301	-0.967799	-1.60792	0.3353	-0.220993	-0.609637	0.00762046	-0.594396	-0.937317	0.0609637	0.121927	-0.624878	-0.274337	0.579155	0.800148	1.08973	0.228614	1.56981	1.03638	1.17355	2.53761
KRT75	-1.04668	-1.05683	-1.05049	-1.03971	-1.03083	-1.05556	-0.703601	-0.747358	-0.871653	-0.895117	-0.876727	-0.898288	0.824725	0.832335	0.913508	0.774627	0.487986	0.364959	1.65357	1.67957	0.945216	0.899556	0.963607	0.933167
AZIN1	-1.10544	-0.945298	-1.0303	-0.893688	-1.22991	-1.07736	0.393526	0.195435	-0.436788	-0.246286	-0.583269	-0.697114	0.665238	0.557464	0.474736	0.392767	1.83405	1.72552	-1.14415	-1.22156	0.977175	1.17071	1.16236	1.06218
NEDD9	-1.0615	-1.0615	-0.945942	-1.08461	-1.0692	-1.0615	-0.6455	-0.676315	-0.784166	-0.830387	-0.876609	-0.776462	0.255825	0.602488	0.294343	0.425305	1.0493	1.19567	0.502341	0.517748	1.42678	1.4653	1.58085	1.55774
SLC4A8	-1.10003	-0.435026	-0.922699	-1.16653	-1.27737	-1.3882	2.06984	1.18316	-0.235524	-0.257691	-0.723196	-0.545861	0.717654	-0.213357	0.584653	0.141314	1.67083	1.56	-0.856198	-0.900532	0.0969803	0.407317	0.60682	0.983658
SARS2	-1.1127	-1.3056	-0.827959	-0.95043	-1.06065	-1.0331	-0.292146	-0.696302	-0.52178	-0.4881	-0.632004	-0.589139	1.62453	1.42246	1.22344	1.56024	-0.0135229	0.0415893	1.56942	1.82049	-0.0594497	-0.0227083	0.0905779	0.252853
RBBP6	-1.03844	-1.02223	-1.04847	-1.08551	-1.05464	-1.04152	-0.828517	-0.837778	-0.592359	-0.717384	-0.703492	-0.654099	0.41093	0.630882	0.458008	0.305971	0.104541	0.299025	1.79624	1.58709	1.31775	0.960424	1.54928	1.2043
IGFBPL1	-1.26329	-0.505315	-0.8843	-0.960098	-1.33908	-1.33908	0.17686	-0.202126	-0.429517	-0.8843	-0.126329	-0.808503	-0.429517	0.17686	0.328454	-0.202126	0.555846	0.252657	0.252657	0.783238	1.99599	1.38961	1.08643	2.37498
KRT15	-1.07068	-1.12228	-1.0412	-1.10754	-1.02645	-0.930628	0.52152	0.80163	-0.761088	-0.628404	-0.37778	-0.562062	1.53876	2.10635	1.45768	1.45031	1.05963	0.536263	0.46255	0.609976	-0.628404	-0.289324	-0.569434	-0.429379
NOL12	-1.15824	-1.11809	-0.98822	-0.855985	-1.03309	-1.14643	-0.841817	-0.808758	-0.51123	-0.711943	-0.412053	-0.355381	1.16532	0.806397	1.11101	0.612767	-0.216062	0.100357	2.17597	2.08388	0.374272	0.608044	0.527759	0.591515
PER2	-1.23427	-1.07829	-1.0263	-0.870323	-0.935313	-1.15628	1.39133	1.52131	-0.285414	-0.194428	-1.11728	-1.07829	0.481467	-0.0904443	-0.103442	-0.194428	1.10537	0.884404	-0.545374	-0.532376	1.01438	1.02738	1.5473	1.46931
KREMEN2	-1.03929	-0.937617	-1.14096	-0.852893	-1.09012	-1.24262	-0.632609	-0.649554	-0.886782	-0.53094	-0.49705	-0.446215	1.19744	1.63801	1.58717	1.26522	0.909375	0.519643	1.84134	1.02799	0.180745	-0.310656	0.163801	-0.0734278
AGAP5	-0.943185	-1.25352	-0.996897	-0.889474	-1.164	-1.05658	-0.340422	-0.0181525	-0.394134	-0.764147	-0.662691	-0.60898	0.70397	0.274277	-0.274774	0.101207	1.50368	0.357828	-0.137512	-0.0897679	2.02289	1.09189	1.77223	1.76627
RPTOR	-1.04298	-1.57525	-0.513781	-0.54437	-1.44983	-1.17758	-0.070229	0.67922	-0.076347	-0.158939	-0.899212	-0.318006	0.761813	1.31243	0.614982	1.20231	-0.66673	-0.333301	1.85999	2.38001	-0.0947008	0.055189	-0.250709	0.306025
RTEL1	-1.00044	-1.14461	-0.959553	-1.02411	-1.15752	-1.01765	-0.105262	0.0453685	-1.00474	-0.916516	-0.931579	-0.918668	1.5818	1.4699	1.08472	1.26332	0.579031	0.596246	1.42687	1.58826	0.0733428	0.105621	0.157266	0.20891
C8orf4	-1.00097	-0.76528	-1.53757	-1.42659	-0.709217	-0.867107	1.80444	1.31704	-0.0330367	-0.220674	0.624838	0.389147	-0.735532	-0.814477	-0.00214524	-0.070793	1.70833	1.57447	-0.984953	-0.896855	0.671747	0.607676	0.823916	0.543605
SRRT	-1.08388	-1.2158	-0.828559	-0.855916	-1.11002	-1.21276	-0.291773	-0.0759637	-0.728862	-0.734333	-0.885095	-0.885095	0.722225	0.757484	0.465078	0.516751	-0.14101	-0.0923774	2.00674	2.19337	0.938034	0.927092	0.741071	0.873596
AMH	-1.20475	-1.17432	-0.951151	-1.08302	-1.0154	-0.880142	-0.755032	-0.538624	-0.318835	-0.443946	-0.866617	-0.633302	0.55694	1.19264	0.624567	0.523126	0.134269	0.083548	2.53504	1.81143	1.06415	0.171464	0.550177	0.617804
ZNF274	-0.847391	-1.01314	-1.2192	-0.990738	-1.12513	-1.11617	-0.587574	-0.618931	-0.341196	-0.179931	-0.359115	-0.139614	0.0664474	0.200835	-0.162012	-0.372553	0.0216514	0.218754	0.362101	0.810061	2.02851	1.44168	1.56263	2.36
RHBG	-0.856923	-0.887347	-1.02425	-1.35891	-1.25243	-0.932982	-0.37015	0.0557761	-0.613537	-0.780865	-0.932982	-0.64396	-0.172399	0.0253528	0.207893	-0.141975	0.877206	0.405644	0.968476	1.01411	2.01808	1.2575	1.28792	1.85075
CCDC94	-1.03067	-1.08819	-1.01423	-1.02245	-1.01697	-1.14516	-0.640632	-0.687743	-0.480126	-0.600642	-0.492177	-0.51902	0.682858	0.742569	0.725587	0.503727	-0.136106	-0.131724	2.28737	2.31531	0.796253	0.559055	0.742021	0.651086
TRIB1	-1.09321	-1.04103	-1.03113	-1.03743	-1.07521	-1.04193	-0.43103	-0.327565	-0.635262	-0.630763	-0.796308	-0.797208	0.217652	0.16367	0.154673	0.196059	0.673799	0.738577	0.331914	0.387695	1.63198	1.64277	1.90369	1.89559
CFLAR	-1.00469	-0.954583	-1.03383	-1.08977	-1.09967	-1.13988	-0.36256	-0.350906	-0.634681	-0.579907	-0.687124	-0.710432	0.0820392	-0.0298391	0.129821	-0.00478299	0.919961	0.956671	0.301717	0.322111	1.48809	1.7911	1.5924	2.09876
GLYCTK	-1.0023	-1.11467	-0.957346	-1.03151	-1.08096	-1.14164	-0.705625	-0.806763	-0.492111	-0.71911	-0.658427	-0.564031	0.9418	0.890108	0.676594	0.840663	0.125954	-0.0201339	2.15995	2.10152	0.519269	0.633892	0.559724	0.845158
C11orf91	-0.880027	-1.18195	-1.00354	-1.22312	-0.818271	-1.22312	-0.180122	-0.0634717	-0.536936	-0.372253	-0.749652	-0.564384	0.341375	-0.166399	0.128659	0.279619	1.17852	0.444302	-0.145813	0.162968	1.02069	1.41182	2.88711	1.254
SEC14L4	-1.01503	-1.07138	-1.29677	-1.22164	-0.864771	-0.864771	-0.357648	0.111912	-0.3013	-0.395212	-0.620601	-0.883554	-0.188606	-0.470342	0.506341	-0.019565	0.825641	0.637818	0.600253	0.412429	1.40789	1.33277	2.79779	0.938336
MAFK	-0.979023	-1.25902	-0.848287	-1.0433	-1.07816	-1.12719	-0.53561	-0.303553	0.0461662	-0.170638	0.124608	0.127876	0.710742	0.826225	0.42639	0.747783	-0.587904	-0.722998	2.68268	2.37545	0.206318	-0.0431702	0.24336	0.18126
FOSB	-1.05327	-1.05626	-1.05427	-1.05676	-1.05874	-1.05775	-0.725465	-0.633937	-0.754813	-0.728449	-0.762275	-0.709049	0.641979	0.644466	0.734004	0.76385	0.189812	0.179864	1.96714	2.02236	0.702666	0.693712	0.973767	1.13742
SH3TC2	-0.835768	-0.983256	-1.27823	-0.983256	-1.27823	-0.983256	0.639117	1.08158	-0.393302	-0.688279	-0.688279	-0.983256	1.67154	1.37656	1.22907	1.37656	1.52405	1.08158	-0.540791	-0.393302	0.0491628	-0.540791	0.196651	0.34414
TNFRSF6B	-0.987389	-1.16375	-0.904395	-1.09891	-1.16894	-1.0211	-0.585387	-0.297503	-0.899208	-0.816214	-0.798059	-0.844743	1.99261	1.37534	1.11339	1.30013	0.547997	0.241957	1.17045	1.35719	0.291235	0.205647	0.488345	0.501313
ZNF276	-1.05984	-1.09503	-1.0223	-1.03403	-0.958959	-1.17714	-0.775965	-0.865116	-0.74312	-0.679776	-0.630508	-0.745466	0.63872	0.723178	0.336076	0.380651	0.385343	0.263347	1.7578	1.8493	0.971863	1.00236	1.27451	1.20412
PROKR2	-1.09445	-0.875196	-1.35756	-1.00675	-0.743642	-1.26986	0.0895294	-0.217429	0.00182713	-0.173577	-0.919047	-0.392833	-0.348982	-0.129726	-0.743642	0.571892	-0.042024	0.966552	-0.042024	0.87885	1.18581	1.97513	1.62432	2.06283
SMIM5	-1.01314	-1.01314	-0.743967	-1.28232	-1.28232	-1.01314	-0.115894	-0.115894	0.422454	-0.385068	-0.743967	-0.743967	0.512178	0.871077	-0.0261697	-1.01314	1.76832	1.6786	-0.295344	0.243004	2.12722	0.422454	1.22998	0.512178
CHTF18	-1.15403	-1.14106	-0.951676	-0.982807	-1.13587	-0.982807	-0.217489	-0.0929624	-0.64036	-0.770075	-0.858281	-0.69484	1.80347	1.8372	1.47659	1.3365	0.589338	0.604904	1.12895	1.14452	-0.209706	-0.118905	0.08345	-0.0540479
NPRL3	-1.1066	-1.23067	-0.934277	-1.06524	-1.11349	-0.899812	-0.624096	-0.320808	-0.768847	-0.541381	-0.954955	-0.782633	0.795844	1.2301	0.533913	0.919916	0.0583025	0.616628	2.13307	2.0021	0.616628	0.396055	0.568378	0.471877
GTF2H2C	-1.15645	-0.805637	-1.20983	-1.22254	-1.31914	-0.640399	-0.152315	-0.172652	-0.795468	-0.518378	-0.762421	-0.869189	0.114607	-0.23112	0.302723	0.452707	0.933166	1.0196	0.254423	0.541681	1.27889	0.783181	1.98814	2.18643
TMIGD2	-1.14966	-1.08853	-1.12673	-1.04268	-0.790529	-1.1573	-0.0111432	-0.263297	-0.484887	-0.844016	-0.866939	-0.50781	0.707114	0.45496	0.149319	-0.714118	0.409114	0.638345	1.56291	0.814089	1.09681	0.225729	2.0825	1.90676
FLVCR1	-1.0472	-0.973712	-1.15218	-1.17318	-0.910723	-1.09969	0.181095	0.254582	-0.228337	-0.228337	-0.595775	-0.595775	0.00262456	0.00262456	-0.238835	-0.217839	1.91331	1.67185	-0.4488	-0.669263	1.14693	1.03145	1.77683	1.59836
ESM1	-0.804816	-1.07977	-1.0454	-1.16569	-1.21725	-1.0454	-0.358014	-0.0315053	-0.203352	-0.5986	-0.186167	-0.0315053	-0.203352	-0.134613	0.587144	0.50122	2.42591	1.3089	-1.09696	-0.392384	1.17142	1.42919	1.41201	0.75899
KRTAP2-3	-1.05455	-1.04842	-1.06631	-1.06887	-1.06375	-1.05762	0.323034	0.222335	-0.360392	-0.45189	-0.555146	-0.61853	1.79519	1.8141	1.85193	1.80183	0.925697	0.784105	0.0551844	0.0500728	-0.369082	-0.332278	-0.274005	-0.302631
BRD1	-1.04539	-1.12288	-0.887842	-0.911087	-1.21844	-1.17712	-0.745787	-0.539162	-0.508168	-0.590818	-0.949829	-0.789695	0.873636	0.824563	0.576613	0.636018	-0.156906	0.00581133	1.93517	1.76471	0.953703	0.832311	1.09318	1.14741
MYO1E	-0.930924	-0.983386	-1.0741	-1.07738	-1.19979	-1.1047	0.37625	0.552215	-0.275151	-0.286081	-0.797584	-0.817257	0.112848	0.133614	0.156566	0.167495	1.25171	1.44953	-0.78884	-0.891578	1.35007	1.51292	1.58069	1.58287
DHX34	-1.10925	-1.3348	-0.849719	-0.866713	-1.1108	-1.11234	-0.906878	-0.821913	-0.560837	-0.590188	-0.645802	-0.519126	0.98708	1.30068	0.76617	0.914474	0.148239	0.182225	1.85064	2.10245	0.546805	0.532901	0.443301	0.653398
GPR84	-1.05711	-1.05197	-1.07255	-1.15487	-0.943918	-1.10342	-0.702097	-0.969644	-0.290486	-0.146422	-0.496291	-0.599194	1.10385	1.41255	1.98881	1.62865	1.37139	1.47944	0.0542383	0.0696737	0.121125	-0.110406	0.193157	0.275479
BRD2	-1.06913	-1.06209	-1.05598	-1.03548	-1.08931	-1.07203	-0.731469	-0.756548	-0.626714	-0.619068	-0.848915	-0.866808	0.387947	0.41685	0.391158	0.451411	0.442847	0.350786	1.13789	1.32767	1.48213	1.41897	1.46607	1.55982
EXT1	-1.14284	-1.36321	-0.775102	-0.608264	-1.23113	-1.2638	-0.0486611	0.255818	-0.282234	-0.145983	-1.06846	-0.717404	1.46817	1.59608	1.5502	1.73442	1.20401	1.4939	-0.238439	-0.134166	-0.159191	0.0298918	-0.172399	0.0187693
ELMSAN1	-1.114	-1.1686	-0.92701	-0.796284	-1.25631	-1.12393	-0.0417137	0.0890122	-0.812831	-0.653974	-1.16033	-1.07428	0.400107	0.774082	0.143619	0.41169	0.684725	0.866749	0.127072	0.362047	1.249	1.53858	1.46577	2.01681
SDC4	-1.0658	-1.04131	-1.0698	-1.08752	-1.05551	-1.06901	-0.766762	-0.793034	-0.747169	-0.742221	-0.821631	-0.860173	0.736729	0.741232	0.778636	0.744843	0.308263	0.262844	1.63403	1.72641	0.997767	1.0703	1.03804	1.08084
DRD4	-1.04117	-1.14158	-0.955106	-1.29937	-0.955106	-0.99814	0.2068	-0.410014	-0.539115	-0.424359	-1.242	-0.668216	1.22526	1.97118	0.450657	1.25395	1.03878	1.09616	1.15354	1.59822	-0.151813	-0.166157	-0.166157	0.163767
WDR4	-1.07585	-1.26724	-0.802793	-0.695612	-1.12689	-1.42291	-0.670093	-0.417452	-0.478699	-0.486354	-0.629262	-0.36131	1.09074	1.70575	1.41738	1.33317	0.26136	0.562487	1.28979	2.05536	-0.0295598	-0.192883	-0.024456	-0.0346637
TCAF2	-0.957001	-1.02881	-1.11858	-1.10063	-1.19638	-0.998892	0.616889	0.730592	-0.831329	-0.849282	-0.861251	-0.807392	-0.185017	0.132155	-0.101236	-0.274782	0.826342	0.862248	0.269795	0.389483	1.36494	1.67014	1.60431	1.84369
RGS3	-1.01375	-1.05882	-1.0697	-1.13551	-0.972771	-1.15558	-0.399001	-0.376554	-0.342203	-0.457841	-0.249862	-0.340162	0.788161	0.593956	0.885433	0.839177	-0.330299	-0.294247	2.56916	2.39536	0.290066	0.174768	0.305541	0.354687
ARMC5	-1.07548	-1.19446	-0.883166	-1.09485	-1.09347	-1.06718	-0.726825	-0.587086	-0.317294	-0.336664	-0.403074	-0.300692	1.0455	0.944503	0.644273	0.710683	-0.133282	-0.212144	2.52867	2.21045	0.40907	0.125442	0.34681	0.460261
UBIAD1	-0.910865	-1.16245	-0.962395	-0.892678	-1.18367	-1.30492	-0.659279	-0.644123	-0.3501	-0.595624	-0.359193	-0.598655	0.898741	0.747182	0.935115	0.989676	-0.162167	-0.359193	2.49313	1.76869	0.547125	0.628967	0.810837	0.32585
TFPI2	-1.1243	-0.921765	-1.05653	-1.10162	-1.20102	-1.01346	-0.552474	-0.927798	-0.775661	-0.84645	-0.603239	-0.761409	0.795955	0.715231	0.705921	0.628838	0.174975	0.0288714	1.65879	1.50712	1.2804	1.04426	1.37943	0.965932
BRPF1	-0.944633	-1.17471	-0.935784	-0.935784	-1.25966	-1.17471	-0.663234	-0.682702	-0.546427	-0.601291	-0.826056	-0.734027	0.580939	0.703055	0.609255	0.56855	-0.0526517	0.0128311	1.80918	1.92599	0.968526	1.13843	0.998612	1.2163
VEGFC	-1.1443	-1.07439	-1.04884	-1.00449	-1.15031	-1.00787	-0.441135	-0.479093	-0.76622	-0.725256	-0.907904	-1.04207	0.404461	0.435654	0.38304	0.361242	0.63296	0.496537	0.985856	0.978339	1.78598	1.43459	1.42669	1.46653
SRSF4	-1.01322	-1.18068	-1.03085	-0.975757	-1.06904	-1.16232	-0.35804	-0.0965566	-0.629072	-0.620258	-1.04039	-1.08006	0.578452	0.535851	0.482232	0.464604	1.36731	1.11097	0.00700839	-0.175883	1.49805	1.30414	1.54506	1.53845
C5orf64	-0.658089	-1.08209	-1.29409	-1.18809	-0.976091	-1.24109	-0.711089	-0.128084	-0.658089	-0.711089	-0.658089	-0.499087	-0.181085	-0.0220835	-0.128084	-0.0220835	1.03793	1.35593	1.77993	1.30293	1.24993	1.30293	1.46193	0.666922
INHBA	-1.0505	-1.03306	-1.0854	-1.10285	-1.10285	-1.06795	0.362769	0.170843	-0.631756	-0.509622	-0.43983	-0.579413	-0.0559784	-0.352591	0.188291	-0.178113	0.938547	0.990891	-0.213009	-0.213009	1.95052	1.49688	2.17734	1.33985
IL6R	-1.02069	-1.07359	-1.10005	-0.994231	-1.0683	-1.18999	0.0745122	-0.0418856	-0.52864	-0.327589	-0.867252	-0.861961	0.381379	0.286145	-0.195319	-0.0683396	0.767608	0.661792	0.079803	-0.0365948	1.93159	1.47129	1.71995	2.00037
FAM186B	-0.683432	-1.32415	-1.23872	-1.45229	-0.726146	-1.02515	-0.341716	0.85429	0.469859	0.256287	-0.85429	-0.256287	0.512574	-0.427145	-0.683432	-0.341716	1.49501	1.40958	-0.128143	-0.683432	0.768861	0.897004	1.32415	2.17844
GSDMA	-1.03982	-1.13179	-0.917185	-1.02449	-1.28508	-1.05515	-0.304025	-0.104748	-1.05515	-0.595276	-0.886527	-0.518631	0.355122	-0.38067	0.171174	0.0945289	0.983611	1.19822	0.523741	0.860979	1.32085	1.98	1.32085	1.48947
DBR1	-0.96409	-1.05111	-1.32459	-1.04282	-0.939228	-1.14227	-0.160221	-0.276243	-0.744476	-0.732045	-0.686465	-0.562155	0.5442	0.0676796	-0.0814918	0.162984	0.879835	0.722377	0.312155	0.0469614	1.90332	1.721	1.52625	1.82044
PPAN	-1.02923	-1.13885	-0.952898	-1.15189	-1.0064	-1.18517	-0.702359	-0.75064	-0.360477	-0.419197	-0.434856	-0.430941	0.956813	1.20474	1.03445	0.995307	0.182359	0.0257716	2.1534	2.23496	0.177792	0.246951	0.231945	0.118419
CDC42EP2	-1.29295	-1.3282	-1.0211	-0.890277	-0.961718	-0.978419	-0.906977	-0.967285	-0.0468933	-0.0905006	-0.0951396	0.021765	1.06834	0.86422	0.838242	0.968136	-0.487605	-0.319671	1.99151	2.41089	0.21475	0.39753	0.181349	0.430003
AMPD3	-0.984629	-1.29624	-0.964196	-1.05104	-1.01528	-1.16853	0.72155	0.854367	1.25282	0.976967	-0.61683	-0.724105	0.251585	0.379293	0.558084	0.915667	1.43161	1.94244	-1.521	-1.16853	0.251585	0.35886	0.29756	0.317993
INO80C	-0.958795	-0.933342	-1.02425	-1.19332	-1.1006	-1.2715	-0.449741	-0.869711	-0.584276	-0.518827	-0.597003	-0.457013	0.637454	0.32475	0.761082	0.535644	0.21203	0.0120446	2.30097	2.13553	0.582913	0.8938	1.04288	0.519281
FBXL6	-1.00951	-1.19665	-1.05061	-1.06035	-1.1047	-1.06251	-0.759633	-0.747735	-0.490287	-0.558435	-0.648217	-0.587641	1.31834	1.0306	1.05765	0.88998	0.232298	-0.111687	2.15126	1.76076	0.578446	0.270158	0.57412	0.524361
LOC101928841	-1.00548	-1.07405	-1.04956	-1.09854	-1.13283	-1.13283	-0.236524	0.0426519	-0.481416	-0.58427	-0.564679	-0.638147	0.169996	0.135711	-0.00632636	0.101426	-0.236524	-0.256116	1.88913	2.08015	1.24262	1.11528	1.21813	1.50221
PLAUR	-1.09262	-1.09864	-1.06675	-1.05799	-1.10362	-1.07576	-0.768339	-0.761839	-0.736488	-0.762619	-0.795511	-0.804871	0.969747	0.910811	0.959043	0.987341	0.34325	0.32895	1.68421	1.77296	0.73747	0.754588	0.808497	0.868169
ARHGAP45	-1.04723	-1.00145	-1.18458	-1.2914	-1.03197	-0.940412	-0.375783	-0.284222	-0.574166	-0.772549	-0.619947	-0.757289	0.47879	0.50931	0.249886	0.0515033	-0.299482	0.341448	1.82169	2.05059	1.15024	1.05868	1.22654	1.2418
IYD	-1.12337	-0.654488	-1.2406	-1.00615	-1.47504	-1.00615	-0.185601	0.166064	-0.771709	-0.771709	-0.654488	-0.654488	0.634951	-0.420044	0.517729	0.166064	1.10384	0.166064	0.400507	1.4555	0.400507	0.986616	2.15883	1.80717
C2orf48	-1.06905	-1.33356	-0.87067	-1.00292	-1.23437	-1.00292	1.67521	1.80747	-0.242465	-0.936797	-0.903734	-0.639226	0.980882	0.683311	0.0551057	0.187359	1.80747	1.41071	-0.308592	0.0881692	-0.176338	0.815565	0.0551057	0.154296
FDXACB1	-1.08824	-1.15841	-1.21455	-1.03211	-1.17245	-0.84966	-0.204082	-0.75142	-0.597043	-0.611077	-0.919832	-0.75142	0.722182	-0.0637391	0.343256	0.764285	0.694113	0.273084	1.9993	1.87299	0.820422	0.595873	1.33969	0.988834
MDC1	-1.24762	-1.66753	-0.641977	-0.327045	-1.55447	-1.08611	1.79673	1.95823	-0.246293	0.0524887	-1.15879	-0.98921	0.0524887	0.165541	-0.165541	0.213992	1.19109	1.24762	-0.310895	0.238218	0.456248	0.456248	0.448173	1.11841
FSCN1	-1.12904	-1.2463	-0.909378	-0.968852	-1.15653	-1.11613	-0.0453187	0.202116	-0.559546	-0.531773	-0.643427	-0.455466	1.21626	1.43845	1.1624	1.24993	-0.163425	-0.0977794	1.97568	2.03403	-0.0186675	-0.115453	-0.0989016	-0.0228756
NR2F2	-1.05985	-1.25769	-0.955499	-0.985936	-1.22291	-1.04898	2.01861	2.13819	-0.227189	-0.0315239	-0.855493	-0.718527	0.759834	0.996807	0.420681	0.0989197	1.17073	0.635913	-0.742441	-0.898974	0.509817	0.203275	0.770704	0.281541
SAMD4A	-1.03098	-1.04911	-1.14659	-1.16812	-1.05364	-1.09332	0.37338	0.380181	-0.270425	-0.253423	-0.584393	-0.59006	-0.0777364	0.0174742	-0.20355	-0.16728	1.51477	1.75507	-0.620663	-0.573058	1.32322	1.4547	1.43997	1.62359
CLPB	-1.20719	-1.39056	-0.840448	-0.603841	-1.29	-1.21902	0.0823195	0.638346	-0.710314	-0.550604	-0.982412	-0.627502	1.15297	1.54928	0.94002	1.78589	-0.035984	-0.0655599	1.26535	1.73857	-0.207524	0.360333	-0.189779	0.407654
DNAJC14	-0.994083	-0.910162	-1.12737	-1.06072	-1.38406	-1.078	-0.456007	-0.25608	-0.448602	-0.379491	-0.488094	-0.290635	0.291869	0.563375	0.106751	0.775644	-0.586823	-0.411579	1.77528	2.46639	0.891651	1.32359	0.679382	0.997785
COL17A1	-1.14675	-0.97686	-1.0618	-1.10428	-1.16798	-1.10428	-0.339777	-0.329159	-1.04057	-0.934388	-0.998096	-1.00871	1.1786	1.1786	0.796353	0.838826	0.414104	0.350395	1.44405	1.1786	0.998096	0.775117	0.987478	1.07242
NPIPB4	-1.17717	-1.17297	-1.20233	-0.892004	-1.38684	-0.732649	0.978322	0.0934814	-0.1791	-0.0784544	-0.766198	-0.0784544	-0.0197447	-0.413939	0.156385	0.00541668	2.08542	1.90929	-0.573294	-0.741036	1.40606	0.487676	1.26768	1.02445
SOWAHC	-1.24522	-1.08326	-1.13124	-1.09525	-1.10125	-0.909294	0.242445	-0.057487	-0.411407	-0.339423	-0.837311	-0.891298	0.590367	0.206453	-0.165463	-0.129471	0.482391	0.674348	0.0984777	0.0684845	1.71811	1.3282	2.228	1.7601
DPPA4	-0.82192	-1.07036	-0.623168	-1.41817	-1.16973	-1.46786	-0.0766021	-0.374729	-0.12629	-0.573481	-0.82192	-0.175978	0.718403	0.469964	-0.12629	-0.275353	0.718403	-0.82192	0.768091	0.817779	1.61278	1.41403	2.10966	1.31466
ZNF101	-1.14954	-1.20429	-1.06742	-1.04004	-1.05373	-1.06286	-0.547302	-0.227931	-0.779986	-0.501677	-0.611176	-0.67505	0.310435	0.182687	-0.0819337	0.324123	0.511182	0.757554	0.520307	0.479245	1.45561	1.65179	1.75673	2.05328
HSF4	-1.05969	-1.30928	-0.934899	-1.15329	-1.12209	-1.00977	-0.984816	-0.978577	0.281822	0.0384775	-0.030158	0.0259983	1.70445	1.31135	2.27849	1.23024	0.986896	0.444051	0.812187	0.125832	-0.385815	-0.454451	-0.15495	0.337978
TAF1C	-1.13097	-1.24051	-1.02231	-1.00984	-1.10781	-1.07842	-0.750675	-0.716832	-0.674973	-0.625989	-0.756909	-0.780065	0.934364	0.858662	0.671633	0.616415	0.430277	0.308263	1.79915	1.96124	0.70993	0.703695	1.01541	0.886271
ARTN	-1.18619	-1.17798	-0.974778	-1.16977	-1.0302	-1.05277	0.482514	0.533827	-0.677162	-0.722317	-0.769526	-0.751053	1.75303	1.53546	1.55598	1.33636	0.800655	0.207476	1.2399	0.927912	-0.139401	-0.49654	0.0473791	-0.272815
NOTCH1	-1.18204	-1.27364	-0.784313	-0.834934	-1.26882	-1.24954	-0.596295	-0.442024	-0.396224	-0.449255	-0.878322	-0.796366	0.881336	1.36343	0.743938	1.03802	0.257019	0.290765	1.82625	2.19264	0.353438	0.396827	0.324512	0.483605
RNF207	-0.830366	-1.14385	-1.23342	-1.14385	-1.05429	-1.18864	0.378796	0.289229	-0.337744	-0.472096	-0.964718	-0.427312	-0.0690417	-0.0242579	-0.561663	-0.696015	1.54317	0.378796	0.513148	1.1849	1.09534	1.67753	1.22969	1.85666
TINAGL1	-1.07319	-0.956469	-0.956469	-0.995376	-1.30663	-1.30663	0.949985	0.0940258	-0.372861	-0.450675	-1.07319	-0.52849	0.444191	-0.0616031	-0.139418	0.249655	0.0551186	0.0551186	0.483098	1.06671	0.87217	1.10561	0.949985	2.89535
TFCP2L1	-0.722564	-1.66504	-1.28805	-0.911059	-1.47654	-0.534069	0.408406	0.785396	-0.157079	-0.157079	-0.345574	0.0314158	-0.157079	0.408406	0.219911	0.219911	0.785396	1.53938	-0.534069	-1.47654	0.219911	1.72787	1.91637	1.16239
NANOS1	-1.04084	-0.864612	-1.17301	-1.26112	-0.952725	-1.30518	-0.379989	-0.203762	-0.864612	-0.512159	-0.556215	-0.600272	0.721428	0.457088	0.148691	0.192748	0.545201	0.192748	1.99907	0.104635	0.765485	0.809541	2.21935	1.5585
MB21D2	-1.03803	-1.06239	-1.10446	-1.12661	-1.16646	-1.10003	0.0580325	-0.123538	-0.570822	-0.493323	-0.652751	-0.573037	0.013747	0.186461	0.177604	-0.105824	0.46546	0.159889	0.365817	0.257317	1.87817	1.81174	2.03981	1.70324
TNF	-1.10157	-1.10667	-1.09601	-1.10018	-1.09879	-1.09601	-0.879496	-0.872078	-0.596222	-0.664374	-0.804389	-0.808562	0.967585	0.902214	1.11131	1.09462	0.429317	0.385272	1.60739	1.59301	0.775644	0.686628	0.871151	0.800216
IGF1	-0.924451	-1.16737	-1.16737	-1.24835	-1.00542	-1.0864	0.209182	-0.600556	-1.0864	-0.27666	-1.24835	-0.438608	-0.0337391	0.695025	0.209182	-0.114713	1.26184	0.614051	0.856973	0.856973	1.50476	1.42379	1.66671	1.09989
APOC4	-1.2827	-1.54751	-0.521354	-1.01788	-1.2827	-0.951679	0.00827547	1.56406	-0.455151	0.4386	-0.388947	-0.455151	-0.0910301	-0.388947	0.339294	1.46476	0.27309	1.00133	-0.918577	-0.355845	-0.0248264	1.03443	1.66337	1.89508
NEIL1	-1.28138	-1.30484	-0.812228	-1.1641	-0.999891	-1.04681	-0.0850347	-0.366529	-0.812228	-0.366529	-1.09372	-0.413445	0.243375	0.243375	0.548327	0.126086	0.571785	-0.202324	0.94711	1.15823	1.27552	0.923653	1.76814	2.14346
PANO1	-0.887483	-0.808928	-1.13998	-1.17926	-1.2522	-1.34198	-0.489098	-0.421765	-0.461042	-0.679874	-0.747206	-0.814539	0.375006	0.212285	0.245952	0.229118	0.722892	0.245952	1.87877	0.857557	1.44672	0.71167	1.61505	1.68238
2019-03-03	-0.978519	-1.11115	-0.940626	-1.19641	-1.2343	-1.15851	-0.0596032	-0.277491	-0.855365	-0.940626	-0.893259	-0.817472	0.698266	0.451958	0.470905	0.470905	0.300384	0.385645	1.56981	2.08138	0.972993	1.33298	1.05825	0.669846
NFATC2	-1.01381	-1.01381	-1.09858	-0.985547	-1.26814	-1.23988	1.35998	1.24695	-0.279062	-0.505137	-0.900768	-0.589915	0.314386	-0.024727	0.0600512	0.0317918	0.964352	1.47302	-0.872509	-0.646434	1.02087	1.13391	1.4165	1.4165
ANKRD13A	-0.972954	-0.938188	-1.18382	-1.11958	-1.22539	-1.18231	0.794084	0.887046	-0.703137	-0.666103	-0.882259	-0.963884	0.625542	0.799374	0.654262	0.658797	1.1682	1.22186	-0.773425	-0.845225	1.0571	1.02384	1.15082	1.41534
KCTD12	-1.10272	-1.02894	-1.10781	-1.12562	-1.19939	-1.05947	0.171826	0.016642	-0.471807	-0.247935	-0.520143	-0.530319	0.431315	0.357539	-0.0215181	-0.01643	1.14873	1.11057	-0.703312	-0.703312	1.51761	1.59647	1.82289	1.66516
CYP20A1	-1.28288	-1.0679	-1.02759	-1.0679	-1.07462	-1.11493	0.0808972	0.114488	-0.429679	-0.167673	-0.684967	-0.543887	-0.0467468	-0.207981	-0.234854	-0.174391	1.37749	1.02815	-0.0400287	-0.147518	1.39765	1.46483	1.88807	1.96197
NSUN5	-1.0008	-1.27716	-0.974226	-1.18947	-1.08583	-1.1124	-0.673953	-0.713813	-0.703183	-0.538432	-0.782902	-0.68724	0.585599	0.660003	0.258753	0.713148	0.338471	0.0780577	1.31104	1.67243	1.30838	0.931045	1.31901	1.56348
CDHR5	-1.22542	-1.03278	-0.90435	-0.711708	-1.22542	-1.54649	0.829434	0.829434	0.251506	0.829434	-0.711708	-0.583279	-0.13378	0.701005	-0.326422	0.31572	0.251506	0.701005	0.508363	0.636791	-0.90435	0.829434	-0.326422	2.9485
IL6	-1.11557	-1.10865	-1.1135	-1.11359	-1.09575	-1.0998	-0.814026	-0.833793	-0.655044	-0.691032	-0.785383	-0.822761	1.35816	1.28247	1.48518	1.4889	0.952763	0.916548	0.725377	0.759408	0.499069	0.517446	0.620589	0.642993
PDLIM5	-1.11608	-0.958491	-1.33411	-1.28438	-1.06024	-0.898056	1.18812	1.06189	-0.0190614	0.16148	-0.429106	-0.3549	-0.0580769	-0.191953	-0.263099	-0.237089	1.89499	2.14515	-0.652488	-0.933246	0.631195	0.64573	0.986924	1.0749
ZNF696	-1.15393	-1.07851	-0.948232	-1.16765	-1.05794	-1.24993	-0.735672	-0.516256	-0.584824	-0.564254	-0.859094	-0.790526	1.0128	0.704246	0.752243	0.697389	0.464259	0.471116	1.95217	1.97274	0.621965	0.368265	1.02651	0.663105
EGR3	-1.11662	-1.1138	-1.10816	-1.10816	-1.10957	-1.10252	-0.637287	-0.658434	-0.783906	-0.814921	-0.903739	-0.878362	1.21519	1.44921	1.17571	1.17571	0.971291	1.05024	0.398914	0.49619	0.661136	0.580778	1.09676	1.06434
TBC1D2	-1.07194	-1.33194	-0.941085	-1.1671	-1.1671	-0.98017	-0.3803	-0.465268	-0.246052	-0.257947	-0.397294	-0.263045	1.83735	1.67251	1.33604	1.29186	0.0955176	0.0904195	1.26977	1.82036	0.0411384	-0.25115	-0.348013	-0.186574
PRAG1	-1.17803	-1.23249	-0.943607	-1.04543	-1.12594	-1.13778	-0.673667	-0.671299	-0.64762	-0.623941	-0.990965	-0.891514	0.723393	0.83942	0.550536	0.531593	0.562376	0.593158	1.6374	1.60662	1.02648	0.808637	1.16145	1.1212
ARID3B	-1.09489	-1.10682	-1.09191	-1.11278	-1.13066	-1.12768	-0.421343	-0.290209	-0.784942	-0.752158	-0.790902	-0.832627	0.270091	0.356521	0.326718	0.35056	0.428048	0.341619	1.25062	1.4652	1.35493	1.17611	1.62614	1.59037
PVRIG	-1.11609	-1.06475	-1.11609	-1.14689	-1.1332	-1.09213	-0.397411	-0.544568	-0.595902	-0.756749	-0.92444	-0.845728	0.543713	0.458156	0.54029	0.215175	0.73536	0.461578	0.704559	1.5875	1.25554	0.913318	1.43692	1.88182
[truncated: 255 more rows]
