# Supplementary material for: The CRISPR‐Cas13a Gene‐Editing System Induces Collateral Cleavage of RNA in Glioma Cells
Source: Adv Sci (Weinh). 2019 Aug 29;6(20):1901299. doi: 10.1002/advs.201901299 (PMC6794629; doi:10.1002/advs.201901299)
Supplement: Supplementary file 3 — Supplementary [file ADVS-6-1901299-s003.xlsx]

## Sheet: Sheet1
		Supplementary Table 2. The quality control report of single-cell RNA sequencing
			U87-vIII	crRNA2	crRNA5
		Estimated number of cells	6763	2504	6240
		Mean Reads per cell	92544	208197	86982
		Median gene per cell	4238	3012	4630
		Number of Reads	625877425	521327309	542770524
		Valid Barcodes	0.977	0.974	0.977
		Reads Mapped Confidently to Transcriptome	0.695	0.354	0.7
		Reads Mapped Confidently to Exonic Regions	0.735	0.385	0.74
		Reads Mapped Confidently to Intronic Regions	0.105	0.304	0.11
		Reads Mapped Confidently to Intergenic Regions	0.045	0.142	0.043
		Reads Mapped Antisense to Gene	0.05	0.026	0.046
		Sequencing Saturation	0.387	0.541	0.311
		Q30 Bases in Barcode	0.978	0.979	0.974
		Q30 Bases in RNA Read	0.922	0.898	0.913
		Q30 Bases in UMI	0.966	0.967	0.961
