# Supplementary material for: The CRISPR‐Cas13a Gene‐Editing System Induces Collateral Cleavage of RNA in Glioma Cells
Source: Adv Sci (Weinh). 2019 Aug 29;6(20):1901299. doi: 10.1002/advs.201901299 (PMC6794629; doi:10.1002/advs.201901299)
Supplement: Supplementary file 4 — Supplementary [file ADVS-6-1901299-s004.xlsx]

## Sheet: Sheet1
Supplementary Table 3. The differentital expressed genes between Cluster A and Cluster B in the single-cell RNA sequencing data
EnsemblID	GeneName	ClusterB	ClusterA	P-Value	Log2 Fold Change (A/B)
ENSG00000113504	SLC12A7	15.5712	0.0364777	2.41342e-109	8.73411
ENSG00000115009	CCL20	14.1796	0.05979	6.19384e-84	7.88715
ENSG00000182393	IFNL1	95.5406	0.532587	5.92861e-86	7.48571
ENSG00000275302	CCL4	10.935	0.0813042	1.69143e-54	7.06929
ENSG00000241106	HLA-DOB	2.17528	0.0183031	2.13723e-65	6.88738
ENSG00000276085	CCL3L3	3.50014	0.0305693	2.81233e-39	6.83541
ENSG00000170345	FOS	20.196	0.200114	7.24007e-69	6.65562
ENSG00000105327	BBC3	34.1901	0.339538	1.84671e-70	6.65254
ENSG00000282988	RP1-34B20.21	4.99915	0.0514413	1.58234e-59	6.59997
ENSG00000122877	EGR2	2.58218	0.0269087	1.68089e-62	6.58031
ENSG00000173626	TRAPPC3L	1.39241	0.0150278	6.79977e-61	6.52741
ENSG00000271503	CCL5	66.6451	0.725701	3.2946e-65	6.51979
ENSG00000273802	HIST1H2BG	5.43616	0.0661479	1.32084e-55	6.35848
ENSG00000165312	OTUD1	13.5066	0.16903	9.11668e-62	6.31869
ENSG00000206344	HCG27	2.35513	0.0296702	8.90044e-60	6.30694
ENSG00000169248	CXCL11	19.5108	0.246674	1.28952e-61	6.30413
ENSG00000120738	EGR1	109.33	1.39649	6.02806e-63	6.2896
ENSG00000108771	DHX58	7.05887	0.0930567	6.79977e-61	6.24328
ENSG00000102794	IRG1	2.50487	0.0333951	4.66407e-52	6.22557
ENSG00000128016	ZFP36	16.6975	0.255151	3.30916e-56	6.03076
ENSG00000115008	IL1A	2.96059	0.0473311	6.15273e-51	5.96431
ENSG00000277632	CCL3	58.3623	0.990228	2.38815e-49	5.87998
ENSG00000006747	SCIN	1.0384	0.0175966	5.80034e-42	5.87772
ENSG00000277075	HIST1H2AE	4.11863	0.0719921	7.17429e-48	5.8361
ENSG00000105559	PLEKHA4	7.27779	0.13981	7.04953e-50	5.70038
ENSG00000118503	TNFAIP3	41.6941	0.803665	6.15273e-51	5.69594
ENSG00000134321	RSAD2	10.2091	0.197802	4.55657e-47	5.68822
ENSG00000104881	PPP1R13L	9.36192	0.190866	1.97082e-48	5.61473
ENSG00000163545	NUAK2	2.48371	0.0506064	1.87034e-46	5.61459
ENSG00000115267	IFIH1	12.5878	0.257656	1.50204e-48	5.60909
ENSG00000154451	GBP5	1.76675	0.0362208	1.42878e-45	5.60517
ENSG00000162772	ATF3	27.8481	0.586918	4.80336e-48	5.56708
ENSG00000232810	TNF	1.59586	0.0337804	5.06729e-30	5.55891
ENSG00000138135	CH25H	35.0218	0.752545	4.55657e-47	5.53916
ENSG00000119922	IFIT2	328.476	7.70122	1.50503e-45	5.41347
ENSG00000125740	FOSB	2.41942	0.0586983	6.09553e-41	5.36303
ENSG00000171522	PTGER4	6.75207	0.164856	1.36613e-43	5.35458
ENSG00000171223	JUNB	41.5085	1.05509	3.53699e-43	5.29683
ENSG00000111912	NCOA7	13.793	0.356236	2.88262e-42	5.27371
ENSG00000183486	MX2	2.30549	0.0601111	1.7827e-40	5.25918
ENSG00000130787	HIP1R	12.4039	0.324574	2.76013e-41	5.25483
ENSG00000129566	TEP1	1.30533	0.0342299	4.16564e-39	5.25013
ENSG00000144802	NFKBIZ	35.7696	0.960879	8.14287e-42	5.21709
ENSG00000276966	HIST1H4E	1.5983	0.0430925	4.99631e-35	5.21046
ENSG00000142552	RCN3	1.76919	0.0479091	1.4066e-39	5.2043
ENSG00000104870	FCGRT	11.5421	0.315455	6.67159e-41	5.19205
ENSG00000117425	PTCH2	1.05549	0.0305693	3.42185e-36	5.10669
ENSG00000117228	GBP1	13.592	0.398622	7.57812e-39	5.09037
ENSG00000105939	ZC3HAV1	108.373	3.22147	4.02288e-39	5.07104
ENSG00000140836	ZFHX3	17.5715	0.529954	6.3874e-38	5.05004
ENSG00000135114	OASL	90.325	2.859	1.35647e-37	4.98044
ENSG00000078401	EDN1	4.57517	0.147324	3.65578e-32	4.95531
ENSG00000146592	CREB5	12.893	0.420007	2.66996e-36	4.93882
ENSG00000158406	HIST1H4H	1.84406	0.0601754	4.41631e-32	4.93559
ENSG00000172183	ISG20	16.2165	0.565468	6.99354e-35	4.8407
ENSG00000184678	HIST2H2BE	1.58202	0.0552945	5.42159e-31	4.83647
ENSG00000073756	PTGS2	24.2536	0.858253	1.88117e-34	4.81951
ENSG00000107201	DDX58	4.03643	0.143984	1.45981e-33	4.80767
ENSG00000137628	DDX60	1.41601	0.0522119	5.85022e-32	4.75928
ENSG00000183831	ANKRD45	1.03678	0.0382759	9.33851e-23	4.75716
ENSG00000162654	GBP4	2.74819	0.103139	2.74539e-31	4.73426
ENSG00000164651	SP8	1.23209	0.046432	1.00315e-28	4.72772
ENSG00000273983	HIST1H3G	1.79035	0.067625	1.61548e-29	4.72475
ENSG00000102466	FGF14	2.80841	0.108984	2.15476e-30	4.68606
ENSG00000087074	PPP1R15A	68.2621	2.69736	3.63245e-32	4.66037
ENSG00000180573	HIST1H2AC	10.7389	0.427072	1.85528e-30	4.65103
ENSG00000187608	ISG15	265.754	10.875	2.5854e-31	4.60992
ENSG00000177606	JUN	159.25	6.54486	1.92883e-31	4.6037
ENSG00000100906	NFKBIA	85.7425	3.5567	4.24391e-31	4.5903
ENSG00000111335	OAS2	2.79051	0.115791	7.08658e-30	4.58947
ENSG00000119917	IFIT3	218.95	9.28338	1.18799e-30	4.55872
ENSG00000119698	PPP4R4	1.69351	0.0741756	2.51632e-28	4.51129
ENSG00000091879	ANGPT2	1.03596	0.0461751	1.03781e-24	4.48576
ENSG00000169245	CXCL10	12.5097	0.565468	1.55606e-26	4.4663
ENSG00000184786	TCTE3	1.10269	0.0504137	8.40777e-27	4.44922
ENSG00000095739	BAMBI	6.7716	0.311666	6.30533e-28	4.44022
ENSG00000184226	PCDH9	6.85949	0.317061	4.58554e-28	4.43407
ENSG00000136826	KLF4	16.573	0.770206	2.00691e-28	4.42631
ENSG00000056558	TRAF1	1.00423	0.0468815	1.71963e-26	4.41903
ENSG00000113916	BCL6	1.32161	0.0622304	9.31398e-27	4.40685
ENSG00000119630	PGF	2.45848	0.118424	2.73067e-25	4.37435
ENSG00000059728	MXD1	2.12401	0.10269	2.48352e-26	4.36899
ENSG00000136514	RTP4	1.04166	0.0504137	3.44455e-25	4.36713
ENSG00000077264	PAK3	1.45995	0.0708361	1.10106e-25	4.36371
ENSG00000158373	HIST1H2BD	2.64077	0.129855	8.93341e-26	4.34463
ENSG00000151014	NOCT	1.95881	0.0967173	2.50986e-26	4.33862
ENSG00000099860	GADD45B	10.5655	0.528027	6.47557e-26	4.32146
ENSG00000185745	IFIT1	47.7219	2.44105	2.36704e-26	4.28798
ENSG00000077150	NFKB2	2.40314	0.123176	9.0825e-26	4.28478
ENSG00000069431	ABCC9	3.73126	0.19215	7.24641e-26	4.27811
ENSG00000136244	IL6	50.4595	2.65587	1.35316e-25	4.24678
ENSG00000173193	PARP14	7.0133	0.371199	5.91479e-25	4.23867
ENSG00000178860	MSC	25.9219	1.39919	2.45052e-25	4.21041
ENSG00000125657	TNFSF9	1.69107	0.0919649	1.01555e-23	4.19932
ENSG00000183765	CHEK2	2.50324	0.139424	7.03433e-24	4.16496
ENSG00000179431	FJX1	22.4331	1.26766	2.39925e-24	4.14428
ENSG00000159200	RCAN1	11.866	0.670727	5.11526e-24	4.14384
ENSG00000137821	LRRC49	1.75373	0.100249	3.05421e-23	4.12743
ENSG00000175745	NR2F1	5.30514	0.305372	3.0238e-23	4.11759
ENSG00000275713	HIST1H2BH	4.91452	0.284179	9.33851e-23	4.11101
ENSG00000139192	TAPBPL	1.31265	0.0761665	8.95985e-23	4.10578
ENSG00000009413	REV3L	9.23985	0.53856	1.04977e-23	4.09957
ENSG00000132635	PCED1A	1.34114	0.0799555	3.34468e-22	4.06675
ENSG00000162645	GBP2	1.90754	0.114121	2.19878e-22	4.0618
ENSG00000048052	HDAC9	2.80597	0.17237	3.15132e-22	4.02372
ENSG00000117461	PIK3R3	1.87499	0.115855	5.09042e-22	4.01523
ENSG00000125266	EFNB2	12.976	0.803216	1.37855e-22	4.01281
ENSG00000124201	ZNFX1	20.6843	1.28404	1.37855e-22	4.00868
ENSG00000185215	TNFAIP2	6.26542	0.389823	1.75406e-21	4.00539
ENSG00000069020	MAST4	10.1839	0.635727	2.8007e-22	4.00062
ENSG00000163660	CCNL1	14.7232	0.940906	4.65529e-22	3.9668
ENSG00000157557	ETS2	8.80121	0.563542	6.12114e-22	3.964
ENSG00000164442	CITED2	6.3997	0.411016	3.74308e-21	3.95961
ENSG00000170454	KRT75	1.84081	0.118681	9.13923e-20	3.95396
ENSG00000160888	IER2	41.8479	2.74989	2.13667e-21	3.92662
ENSG00000178607	ERN1	2.11099	0.138911	8.34669e-21	3.9245
ENSG00000116711	PLA2G4A	1.17675	0.0777078	2.16272e-20	3.91933
ENSG00000168685	IL7R	9.25613	0.613634	3.48305e-21	3.91385
ENSG00000105552	BCAT2	2.47801	0.164535	1.95502e-20	3.91155
ENSG00000146278	PNRC1	7.29569	0.491678	1.10336e-20	3.89015
ENSG00000136997	MYC	10.5802	0.721205	1.13532e-20	3.87371
ENSG00000144655	CSRNP1	3.08755	0.212059	1.95502e-20	3.86279
ENSG00000188483	IER5L	2.45523	0.168709	7.14381e-20	3.86209
ENSG00000088826	SMOX	1.92382	0.132424	5.93825e-20	3.85956
ENSG00000146232	NFKBIE	3.39272	0.234215	3.57837e-20	3.85541
ENSG00000127528	KLF2	3.91274	0.270179	3.30016e-20	3.85507
ENSG00000162595	DIRAS3	5.44593	0.383401	1.6686e-19	3.82714
ENSG00000136158	SPRY2	19.5319	1.38416	4.79544e-20	3.81766
ENSG00000111266	DUSP16	1.19465	0.0854143	2.92266e-19	3.80479
ENSG00000138646	HERC5	15.4719	1.11334	1.26344e-19	3.7956
ENSG00000165494	PCF11	3.03872	0.218738	1.67193e-19	3.79507
ENSG00000100219	XBP1	13.5107	0.978411	1.15482e-19	3.78642
ENSG00000136630	HLX	3.54978	0.259261	2.91191e-19	3.77414
ENSG00000115594	IL1R1	1.85871	0.136727	5.96371e-19	3.76381
ENSG00000244165	P2RY11	1.29312	0.0967173	1.47131e-18	3.73981
ENSG00000204569	PPP1R10	6.01559	0.457962	8.64846e-19	3.71432
ENSG00000181381	DDX60L	5.12773	0.391108	2.45381e-18	3.71159
ENSG00000013441	CLK1	3.93634	0.305501	2.183e-18	3.68652
ENSG00000120129	DUSP1	12.6073	1.00204	5.45172e-18	3.65216
ENSG00000145777	TSLP	3.39679	0.273775	1.4471e-16	3.63203
ENSG00000173334	TRIB1	1.53157	0.124268	4.15665e-17	3.62242
ENSG00000112149	CD83	1.72118	0.140709	9.27118e-17	3.61156
ENSG00000136643	RPS6KC1	1.0026	0.0828455	1.15016e-16	3.59615
ENSG00000139618	BRCA2	2.91746	0.241729	5.14454e-17	3.59219
ENSG00000115963	RND3	37.1775	3.09187	2.46143e-17	3.5868
ENSG00000112773	FAM46A	12.9312	1.11751	1.87077e-16	3.53142
ENSG00000143384	MCL1	19.3879	1.72139	2.82238e-16	3.49244
ENSG00000181218	HIST3H2A	3.75974	0.335556	8.27053e-14	3.48496
ENSG00000145632	PLK2	12.6757	1.13267	3.72627e-16	3.48319
ENSG00000115271	GCA	1.83918	0.165627	1.46771e-15	3.47205
ENSG00000132510	KDM6B	1.84244	0.16659	1.52344e-15	3.46624
ENSG00000138642	HERC6	2.79702	0.253546	1.02086e-15	3.46255
ENSG00000110422	HIPK3	1.62678	0.147516	1.64933e-15	3.46209
ENSG00000081041	CXCL2	31.6648	2.89317	1.19578e-15	3.45108
ENSG00000163659	TIPARP	9.95436	0.911364	8.52999e-16	3.44816
ENSG00000130522	JUND	9.94216	0.915089	1.05926e-15	3.44051
ENSG00000176907	C8orf4	2.40233	0.221949	1.45065e-14	3.43513
ENSG00000168389	MFSD2A	3.40655	0.318088	2.96441e-15	3.41979
ENSG00000162783	IER5	6.42004	0.600469	2.24514e-15	3.41737
ENSG00000143878	RHOB	8.3227	0.779197	2.67813e-15	3.41593
ENSG00000141682	PMAIP1	71.51	6.71376	2.04182e-15	3.41187
ENSG00000137094	DNAJB5	1.63004	0.155994	8.46709e-15	3.38439
ENSG00000100697	DICER1	4.63295	0.444732	8.24243e-15	3.37988
ENSG00000109689	STIM2	3.68243	0.355401	9.55115e-15	3.37212
ENSG00000143067	ZNF697	1.9816	0.192086	1.04119e-14	3.36587
ENSG00000148841	ITPRIP	2.12157	0.206664	1.79625e-14	3.3588
ENSG00000173114	LRRN3	3.01512	0.294262	2.93835e-14	3.35603
ENSG00000197019	SERTAD1	8.66531	0.862299	1.672e-14	3.32794
ENSG00000184260	HIST2H2AC	3.7752	0.378841	4.37956e-14	3.31587
ENSG00000178033	FAM26E	1.08561	0.109883	7.86457e-14	3.30362
ENSG00000198805	PNP	10.2327	1.04591	4.67892e-14	3.2893
ENSG00000126709	IFI6	9.49945	0.972118	5.98247e-14	3.28759
ENSG00000156030	ELMSAN1	3.09894	0.31751	5.42686e-14	3.28591
ENSG00000120370	GORAB	1.37613	0.142058	1.08811e-13	3.27519
ENSG00000117036	ETV3	2.11343	0.218417	9.61597e-14	3.27348
ENSG00000148926	ADM	12.5121	1.30234	1.01527e-13	3.26309
ENSG00000134070	IRAK2	2.27782	0.240573	1.60774e-13	3.24216
ENSG00000159873	CCDC117	2.66844	0.281867	1.6752e-13	3.24194
ENSG00000198576	ARC	5.27259	0.560588	4.01724e-13	3.23248
ENSG00000179046	TRIML2	12.849	1.38108	3.83771e-13	3.21674
ENSG00000184557	SOCS3	3.54164	0.381282	2.9982e-13	3.2145
ENSG00000186834	HEXIM1	2.76365	0.299079	5.87997e-13	3.20701
ENSG00000173575	CHD2	3.55141	0.386741	3.59599e-13	3.19796
ENSG00000167740	CYB5D2	4.32045	0.470614	1.79753e-12	3.19756
ENSG00000184897	H1FX	8.9713	0.97809	4.08836e-13	3.19623
ENSG00000122644	ARL4A	16.6487	1.8208	6.63579e-13	3.1917
ENSG00000180596	HIST1H2BC	1.42821	0.158113	4.98716e-12	3.17434
ENSG00000163734	CXCL3	14.8453	1.64509	1.18752e-12	3.17271
ENSG00000050730	TNIP3	3.05581	0.339024	1.0077e-12	3.17112
ENSG00000164305	CASP3	4.65492	0.519679	1.14977e-12	3.16206
ENSG00000143322	ABL2	17.1736	1.9188	6.45915e-13	3.16085
ENSG00000062716	VMP1	26.6486	3.04826	1.47403e-12	3.12693
ENSG00000196526	AFAP1	2.80923	0.321428	2.38185e-12	3.12666
ENSG00000079215	SLC1A3	2.01252	0.230619	2.51508e-12	3.12452
ENSG00000125347	IRF1	7.63911	0.896786	3.60719e-12	3.08954
ENSG00000169359	SLC33A1	2.01415	0.236784	6.20785e-12	3.08764
ENSG00000118523	CTGF	8.73204	1.02857	5.27389e-12	3.08464
ENSG00000163874	ZC3H12A	6.02128	0.710994	4.16547e-12	3.08115
ENSG00000113369	ARRDC3	1.49576	0.178278	1.20851e-11	3.06786
ENSG00000128272	ATF4	13.7751	1.64561	5.03041e-12	3.06432
ENSG00000213462	ERV3-1	1.12792	0.136727	1.99117e-11	3.04358
ENSG00000175213	ZNF408	1.08235	0.131461	1.64099e-11	3.04076
ENSG00000152518	ZFP36L2	12.8035	1.58376	1.76661e-11	3.01406
ENSG00000112096	SOD2	36.148	4.47282	1.51484e-11	3.01359
ENSG00000137965	IFI44	8.21284	1.02581	2.01227e-11	3.00009
ENSG00000103241	FOXF1	1.66177	0.208398	8.75947e-11	2.99449
ENSG00000150347	ARID5B	7.92964	0.995109	2.38901e-11	2.9933
ENSG00000197261	C6orf141	5.76087	0.724224	2.76177e-11	2.99077
ENSG00000162231	NXF1	2.02229	0.255793	4.46887e-11	2.98207
ENSG00000265972	TXNIP	8.39513	1.06183	3.61744e-11	2.98196
ENSG00000185950	IRS2	2.94025	0.374603	4.92851e-11	2.97158
ENSG00000183891	TTC32	3.77602	0.482045	4.46887e-11	2.96866
ENSG00000181744	C3orf58	1.36311	0.174425	6.69785e-11	2.96547
ENSG00000124610	HIST1H1A	1.68049	0.215206	1.4787e-10	2.96428
ENSG00000101654	RNMT	13.1746	1.69281	4.75071e-11	2.95922
ENSG00000157741	UBN2	1.60318	0.20615	8.29178e-11	2.95837
ENSG00000128335	APOL2	3.10301	0.399521	8.1945e-11	2.95639
ENSG00000138166	DUSP5	1.51448	0.195297	7.60597e-11	2.9543
ENSG00000102218	RP2	1.39078	0.179691	8.14723e-11	2.95155
ENSG00000124145	SDC4	19.3	2.49628	5.45077e-11	2.94969
ENSG00000157350	ST3GAL2	3.62384	0.471256	1.20898e-10	2.94198
ENSG00000156875	MFSD14A	3.30076	0.429833	7.63095e-11	2.94001
ENSG00000067082	KLF6	14.2455	1.85619	7.08157e-11	2.93904
ENSG00000126947	ARMCX1	2.11018	0.27506	9.98577e-11	2.93868
ENSG00000139318	DUSP6	3.61244	0.471577	9.80808e-11	2.93646
ENSG00000104133	SPG11	1.36067	0.178278	1.52906e-10	2.93137
ENSG00000163171	CDC42EP3	11.7358	1.53958	7.66698e-11	2.92926
ENSG00000128342	LIF	3.91518	0.513899	1.58716e-10	2.92856
ENSG00000137802	MAPKBP1	1.97834	0.259904	1.07794e-10	2.9274
ENSG00000163661	PTX3	2.7368	0.36208	4.11663e-10	2.9172
ENSG00000115368	WDR75	1.84976	0.245775	1.49488e-10	2.91111
ENSG00000142871	CYR61	17.7212	2.35551	1.25135e-10	2.91032
ENSG00000049249	TNFRSF9	1.21012	0.162287	3.53776e-10	2.89784
ENSG00000217128	FNIP1	7.57726	1.02163	1.72841e-10	2.88978
ENSG00000173846	PLK3	1.71304	0.232995	3.47456e-10	2.8774
ENSG00000172216	CEBPB	23.3918	3.18294	2.07598e-10	2.87651
ENSG00000169429	CXCL8	114.448	15.6302	2.64596e-10	2.87121
ENSG00000111011	RSRC2	16.1531	2.21172	2.39059e-10	2.86752
ENSG00000109320	NFKB1	3.09324	0.424888	3.16838e-10	2.86305
ENSG00000067798	NAV3	1.60399	0.221949	5.62236e-10	2.8526
ENSG00000152778	IFIT5	2.25585	0.312629	4.64757e-10	2.85029
ENSG00000119321	FKBP15	5.4207	0.751261	3.90753e-10	2.85011
ENSG00000114019	AMOTL2	2.99152	0.416218	4.81834e-10	2.84455
ENSG00000117616	RSRP1	5.67949	0.790628	4.27859e-10	2.8437
ENSG00000177150	FAM210A	6.92623	0.966017	5.52821e-10	2.84094
ENSG00000163162	RNF149	1.43554	0.20082	7.19805e-10	2.83689
ENSG00000152784	PRDM8	1.15234	0.16126	7.82606e-10	2.83647
ENSG00000137331	IER3	46.2953	6.48487	4.51571e-10	2.83464
ENSG00000020577	SAMD4A	2.86863	0.402154	5.72688e-10	2.83364
ENSG00000198369	SPRED2	3.14126	0.442742	6.78611e-10	2.82589
ENSG00000170581	STAT2	2.38117	0.336006	7.33915e-10	2.82425
ENSG00000120709	FAM53C	2.4894	0.351804	7.34277e-10	2.82208
ENSG00000234465	PINLYP	1.55924	0.220407	8.89083e-10	2.82184
ENSG00000120889	TNFRSF10B	4.51739	0.639066	6.6989e-10	2.82049
ENSG00000242802	AP5Z1	1.73176	0.245068	8.25448e-10	2.8202
ENSG00000120217	CD274	2.3771	0.33652	7.55982e-10	2.81958
ENSG00000205413	SAMD9	8.29259	1.1766	7.30487e-10	2.81618
ENSG00000158480	SPATA2	1.42089	0.201783	9.17278e-10	2.8152
ENSG00000171017	LRRC8E	1.17675	0.167296	1.17842e-09	2.81369
ENSG00000175197	DDIT3	18.7653	2.67951	8.16025e-10	2.80698
ENSG00000120616	EPC1	3.7337	0.539652	1.14647e-09	2.78957
ENSG00000154803	FLCN	3.50258	0.506321	1.1694e-09	2.78937
ENSG00000182810	DDX28	1.05631	0.154324	2.15539e-09	2.77443
ENSG00000185338	SOCS1	1.54703	0.226059	2.28223e-09	2.774
ENSG00000106546	AHR	2.42674	0.355722	1.89886e-09	2.76934
ENSG00000221869	CEBPD	4.32289	0.637268	2.59738e-09	2.76107
ENSG00000204103	MAFB	1.78547	0.263436	4.82008e-09	2.76001
ENSG00000168386	FILIP1L	1.45588	0.218288	5.51756e-09	2.73689
ENSG00000102805	CLN5	2.16551	0.325474	3.77912e-09	2.73327
ENSG00000196843	ARID5A	1.10107	0.166654	5.45223e-09	2.7234
ENSG00000163568	AIM2	3.6629	0.556734	4.92994e-09	2.717
ENSG00000156976	EIF4A2	13.3699	2.04744	4.3494e-09	2.70605
ENSG00000185946	RNPC3	1.32568	0.204416	7.86981e-09	2.6965
ENSG00000122691	TWIST1	1.06607	0.164792	1.18121e-08	2.69305
ENSG00000169554	ZEB2	4.6069	0.714141	6.88347e-09	2.68856
ENSG00000153294	ADGRF4	1.32405	0.205893	1.0598e-08	2.68434
ENSG00000162616	DNAJB4	1.02945	0.161324	1.43386e-08	2.67333
ENSG00000148606	POLR3A	2.77993	0.445375	1.52141e-08	2.64109
ENSG00000124635	HIST1H2BJ	2.92804	0.470871	5.407e-08	2.63566
ENSG00000197818	SLC9A8	1.35985	0.219958	2.30504e-08	2.62751
ENSG00000135164	DMTF1	1.26057	0.205701	2.90712e-08	2.61486
ENSG00000105732	ZNF574	1.30614	0.213536	2.94873e-08	2.61215
ENSG00000052795	FNIP2	3.00291	0.491229	2.62582e-08	2.61102
ENSG00000181523	SGSH	1.08235	0.178086	3.96173e-08	2.60301
ENSG00000003756	RBM5	3.30727	0.546138	2.91464e-08	2.59741
ENSG00000168264	IRF2BP2	3.94366	0.652938	3.37408e-08	2.59359
ENSG00000144834	TAGLN3	1.92544	0.319116	4.88609e-08	2.59228
ENSG00000198804	MT-CO1	438.462	73.8518	4.00376e-08	2.56867
ENSG00000076924	XAB2	1.38671	0.233701	5.66972e-08	2.5683
ENSG00000185022	MAFF	1.95637	0.330547	6.16345e-08	2.56449
ENSG00000103449	SALL1	1.57388	0.26594	6.4787e-08	2.56447
ENSG00000104856	RELB	2.11831	0.358804	5.93788e-08	2.56086
ENSG00000158805	ZNF276	1.04898	0.179242	8.58436e-08	2.54854
ENSG00000154447	SH3RF1	2.54963	0.438182	7.58373e-08	2.53985
ENSG00000134668	SPOCD1	12.3787	2.13009	7.36396e-08	2.53784
ENSG00000100109	TFIP11	1.39648	0.241536	1.01494e-07	2.53085
ENSG00000168003	SLC3A2	11.8253	2.04718	8.73039e-08	2.52914
ENSG00000198783	ZNF830	2.277	0.397915	1.16874e-07	2.51581
ENSG00000137947	GTF2B	1.06119	0.1856	1.44615e-07	2.51495
ENSG00000164949	GEM	3.81996	0.674324	1.42151e-07	2.50113
ENSG00000130766	SESN2	1.90673	0.336905	1.73685e-07	2.49994
ENSG00000171388	APLN	1.05143	0.186691	5.16336e-07	2.49316
ENSG00000102786	INTS6	1.75048	0.311152	1.86196e-07	2.49135
ENSG00000111331	OAS3	1.69921	0.302097	1.96512e-07	2.49108
ENSG00000152137	HSPB8	3.18195	0.566817	1.76249e-07	2.48808
ENSG00000162413	KLHL21	4.84291	0.863134	1.69837e-07	2.48727
ENSG00000114933	INO80D	1.19303	0.213022	2.24133e-07	2.48502
ENSG00000118257	NRP2	18.1379	3.24061	1.65723e-07	2.48363
ENSG00000180801	ARSJ	1.90022	0.341144	2.69123e-07	2.47698
ENSG00000156232	WHAMM	1.43391	0.258298	2.47683e-07	2.47223
ENSG00000236287	ZBED5	2.06216	0.371649	2.26705e-07	2.47139
ENSG00000166750	SLFN5	3.60024	0.649598	2.22928e-07	2.46957
ENSG00000189266	PNRC2	6.62105	1.20023	2.22928e-07	2.46277
ENSG00000181404	WASH1	1.11083	0.201591	2.95496e-07	2.46166
ENSG00000204344	STK19	1.33625	0.242692	3.50136e-07	2.46041
ENSG00000106608	URGCP	1.35741	0.247124	2.99515e-07	2.45696
ENSG00000142867	BCL10	1.78628	0.326244	2.98503e-07	2.45223
ENSG00000102531	FNDC3A	1.67317	0.308776	3.97598e-07	2.43727
ENSG00000115919	KYNU	8.49197	1.56816	3.40002e-07	2.43603
ENSG00000198840	MT-ND3	47.4175	8.7768	3.17198e-07	2.43259
ENSG00000212907	MT-ND4L	3.9404	0.731224	3.67487e-07	2.42905
ENSG00000187837	HIST1H1C	6.99052	1.30144	5.83299e-07	2.4243
ENSG00000064012	CASP8	1.01399	0.189517	6.04922e-07	2.41923
ENSG00000215301	DDX3X	10.0561	1.89196	4.89311e-07	2.4091
ENSG00000159202	UBE2Z	6.66907	1.2579	5.16971e-07	2.40549
ENSG00000198886	MT-ND4	388.926	73.9455	5.53036e-07	2.39388
ENSG00000071054	MAP4K4	10.795	2.05495	5.98975e-07	2.39217
ENSG00000112343	TRIM38	1.34683	0.257592	8.46621e-07	2.38585
ENSG00000130066	SAT1	25.576	4.90798	8.28118e-07	2.38053
ENSG00000178567	EPM2AIP1	1.7635	0.338832	8.61558e-07	2.37911
ENSG00000164329	PAPD4	1.54296	0.297152	9.23869e-07	2.3758
ENSG00000136051	KIAA1033	2.09064	0.402796	8.8561e-07	2.37508
ENSG00000144810	COL8A1	1.95962	0.378841	1.06952e-06	2.37018
ENSG00000149182	ARFGAP2	2.13215	0.41275	1.17055e-06	2.36821
ENSG00000167615	LENG8	2.78725	0.540551	9.54633e-07	2.36551
ENSG00000204138	PHACTR4	5.09356	0.989586	9.67151e-07	2.36283
ENSG00000198938	MT-CO3	584.073	113.539	8.74459e-07	2.36188
ENSG00000104825	NFKBIB	2.72785	0.530404	1.01499e-06	2.36178
ENSG00000213085	CFAP45	1.01806	0.198123	1.90675e-06	2.36096
ENSG00000135111	TBX3	1.36148	0.265041	1.26305e-06	2.36032
ENSG00000153487	ING1	2.20783	0.43131	1.20937e-06	2.35507
ENSG00000116717	GADD45A	20.6363	4.03868	1.13929e-06	2.35218
ENSG00000011243	AKAP8L	2.52358	0.494889	1.20186e-06	2.34949
ENSG00000271383	NBPF19	1.2443	0.244555	1.43708e-06	2.34658
ENSG00000158470	B4GALT5	7.76851	1.52654	1.16128e-06	2.34638
ENSG00000169155	ZBTB43	3.49607	0.689737	1.30181e-06	2.34074
ENSG00000198899	MT-ATP6	177.995	35.1514	1.19882e-06	2.33911
ENSG00000143507	DUSP10	1.28987	0.25483	1.66926e-06	2.33908
ENSG00000198786	MT-ND5	20.5004	4.04954	1.21269e-06	2.33877
ENSG00000134954	ETS1	1.71223	0.339988	1.61538e-06	2.33165
ENSG00000059804	SLC2A3	1.54784	0.307813	1.89455e-06	2.32951
ENSG00000165271	NOL6	1.43961	0.287133	1.81643e-06	2.32529
ENSG00000072364	AFF4	4.39776	0.878612	1.62906e-06	2.32255
ENSG00000173545	ZNF622	4.73874	0.94964	1.72646e-06	2.31812
ENSG00000142546	NOSIP	6.48596	1.30151	1.79605e-06	2.31616
ENSG00000272333	KMT2B	1.06201	0.213728	2.27094e-06	2.31253
ENSG00000132680	KIAA0907	2.38849	0.481274	2.01967e-06	2.31039
ENSG00000133858	ZFC3H1	1.0148	0.206407	2.80622e-06	2.29726
ENSG00000173120	KDM2A	2.30711	0.470806	2.65578e-06	2.29212
ENSG00000166526	ZNF3	1.04003	0.212701	3.10611e-06	2.28934
ENSG00000160957	RECQL4	1.07503	0.220472	3.32453e-06	2.2853
ENSG00000089916	GPATCH2L	3.0257	0.625259	3.16322e-06	2.2739
ENSG00000023445	BIRC3	1.3151	0.273069	5.47817e-06	2.2673
ENSG00000206560	ANKRD28	4.88766	1.01611	3.5822e-06	2.26516
ENSG00000158615	PPP1R15B	1.19547	0.249436	4.38521e-06	2.26037
ENSG00000198763	MT-ND2	176.141	37.2428	4.40661e-06	2.24063
ENSG00000162601	MYSM1	1.00341	0.212316	5.73946e-06	2.24028
ENSG00000114554	PLXNA1	1.24511	0.264142	6.25545e-06	2.2364
ENSG00000166012	TAF1D	10.7934	2.29187	4.91376e-06	2.23454
ENSG00000092978	GPATCH2	2.6424	0.5629	5.70902e-06	2.2301
ENSG00000161638	ITGA5	15.3775	3.27792	5.32606e-06	2.22894
ENSG00000198888	MT-ND1	181.724	38.8832	5.4861e-06	2.22345
ENSG00000138050	THUMPD2	2.3592	0.504972	6.18884e-06	2.22325
ENSG00000198727	MT-CYB	124.352	26.6441	5.6004e-06	2.22147
ENSG00000163739	CXCL1	5.3971	1.15842	9.02914e-06	2.21908
ENSG00000101181	MTG2	2.08983	0.448778	6.53073e-06	2.21859
ENSG00000234545	FAM133B	10.1065	2.17363	6.13215e-06	2.2161
ENSG00000148840	PPRC1	1.85057	0.398622	7.00515e-06	2.2142
ENSG00000106346	USP42	1.00097	0.216618	8.61026e-06	2.20784
ENSG00000186812	ZNF397	1.07503	0.235499	1.07587e-05	2.19019
ENSG00000171988	JMJD1C	3.01675	0.664434	1.01231e-05	2.18196
ENSG00000198712	MT-CO2	681.489	150.247	9.32702e-06	2.18028
ENSG00000198026	ZNF335	1.41682	0.316418	1.38339e-05	2.16221
ENSG00000119720	NRDE2	3.77927	0.843868	1.25168e-05	2.16214
ENSG00000225973	PIGBOS1	3.96563	0.885483	1.23212e-05	2.16212
ENSG00000056972	TRAF3IP2	2.00113	0.446916	1.33831e-05	2.16204
ENSG00000101347	SAMHD1	1.0677	0.238711	1.54692e-05	2.1608
ENSG00000180530	NRIP1	1.45426	0.326116	1.50343e-05	2.15627
ENSG00000132467	UTP3	1.96939	0.443448	1.51456e-05	2.15022
ENSG00000147789	ZNF7	1.09863	0.247766	1.69524e-05	2.14826
ENSG00000119688	ABCD4	1.60644	0.362401	3.37516e-05	2.1476
ENSG00000101199	ARFGAP1	2.16958	0.490008	1.55977e-05	2.14581
ENSG00000100592	DAAM1	1.24755	0.283987	2.03086e-05	2.13474
ENSG00000171617	ENC1	3.06313	0.699627	2.14405e-05	2.12952
ENSG00000164136	IL15	1.27848	0.292721	2.27598e-05	2.12635
ENSG00000173209	AHSA2	1.0498	0.241857	2.44406e-05	2.11754
ENSG00000130749	ZC3H4	1.6162	0.372419	2.28956e-05	2.117
ENSG00000008294	SPAG9	5.39954	1.24589	2.17417e-05	2.11472
ENSG00000114315	HES1	1.39729	0.322712	6.38802e-05	2.11378
ENSG00000234127	TRIM26	1.65526	0.384493	2.69046e-05	2.10542
ENSG00000184371	CSF1	1.53157	0.356942	2.97931e-05	2.10067
ENSG00000126368	NR1D1	1.23372	0.287776	4.72526e-05	2.09954
ENSG00000184014	DENND5A	2.59764	0.606442	2.7846e-05	2.09798
ENSG00000181722	ZBTB20	1.26464	0.295739	3.30332e-05	2.09586
ENSG00000225190	PLEKHM1	1.33788	0.313785	3.1867e-05	2.0916
ENSG00000116285	ERRFI1	4.92103	1.1565	3.08414e-05	2.08828
ENSG00000102921	N4BP1	1.34765	0.317639	3.44957e-05	2.08448
ENSG00000221978	CCNL2	2.39663	0.567459	3.43036e-05	2.07767
ENSG00000159256	MORC3	1.00748	0.238711	3.8837e-05	2.07711
ENSG00000130775	THEMIS2	1.37939	0.327079	3.83354e-05	2.0758
ENSG00000147162	OGT	1.07747	0.255793	3.98276e-05	2.07424
ENSG00000196428	TSC22D2	1.46077	0.347951	3.97352e-05	2.06923
ENSG00000113742	CPEB4	3.00861	0.716581	3.76162e-05	2.06907
ENSG00000160710	ADAR	3.6865	0.879896	3.8494e-05	2.06598
ENSG00000174276	ZNHIT2	1.5926	0.380319	4.11156e-05	2.06552
ENSG00000109065	NAT9	1.16861	0.279106	4.26608e-05	2.0655
ENSG00000070047	PHRF1	1.81151	0.43298	4.05699e-05	2.06418
ENSG00000133639	BTG1	8.43826	2.01719	3.97796e-05	2.06361
ENSG00000163644	PPM1K	1.45507	0.349171	4.71565e-05	2.05854
ENSG00000197694	SPTAN1	2.99152	0.720499	4.51173e-05	2.05299
ENSG00000156304	SCAF4	1.42496	0.343391	4.78486e-05	2.05247
ENSG00000181026	AEN	2.40233	0.579148	4.59832e-05	2.05168
ENSG00000121067	SPOP	3.36424	0.811886	4.94968e-05	2.05008
ENSG00000106261	ZKSCAN1	2.87921	0.699691	5.10632e-05	2.04008
ENSG00000136527	TRA2B	12.8507	3.12257	4.84787e-05	2.04002
ENSG00000214756	METTL12	1.48274	0.361437	6.11014e-05	2.0359
ENSG00000116786	PLEKHM2	2.76528	0.675351	5.52956e-05	2.03292
ENSG00000150687	PRSS23	9.67279	2.37144	5.61344e-05	2.02717
ENSG00000171453	POLR1C	1.5747	0.388089	6.62878e-05	2.02004
ENSG00000118689	FOXO3	2.36978	0.588973	7.39344e-05	2.00773
ENSG00000145912	NHP2	2.84178	11.588	0.0499352	-2.02844
ENSG00000143771	CNIH4	1.97834	8.08488	0.0498262	-2.03144
ENSG00000178127	NDUFV2	1.91812	7.87327	0.0489106	-2.03775
ENSG00000143158	MPC2	2.16226	8.966	0.0472712	-2.05247
ENSG00000168028	RPSA	21.2613	88.3009	0.0466965	-2.05523
ENSG00000204392	LSM2	1.07665	4.50108	0.0458648	-2.06373
ENSG00000157045	NTAN1	0.528154	2.21146	0.0459043	-2.06487
ENSG00000101084	C20orf24	2.35513	9.85701	0.0454438	-2.06594
ENSG00000111666	CHPT1	0.310057	1.30215	0.0459043	-2.06766
ENSG00000171314	PGAM1	2.59845	10.8896	0.0452185	-2.06787
ENSG00000169230	PRELID1	4.46856	18.754	0.0448531	-2.07014
ENSG00000088832	FKBP1A	1.44449	6.11136	0.0437077	-2.08122
ENSG00000086598	TMED2	1.22151	5.2034	0.0425503	-2.09093
ENSG00000143947	RPS27A	36.0724	154.059	0.0419598	-2.09556
ENSG00000147604	RPL7	15.6705	67.2518	0.0412807	-2.10253
ENSG00000165775	FUNDC2	0.474444	2.04095	0.041441	-2.10359
ENSG00000102007	PLP2	4.6362	20.0384	0.0400013	-2.11258
ENSG00000154518	ATP5G3	5.62496	24.3368	0.0398802	-2.1141
ENSG00000104341	LAPTM4B	0.285643	1.24467	0.0398391	-2.12053
ENSG00000173207	CKS1B	2.65705	11.5504	0.0395236	-2.12069
ENSG00000130520	LSM4	2.36815	10.3022	0.0392118	-2.12171
ENSG00000106853	PTGR1	0.677893	2.95155	0.0398802	-2.12172
ENSG00000167996	FTH1	143.219	623.093	0.0392656	-2.1223
ENSG00000137210	TMEM14B	2.26561	9.87942	0.0389163	-2.1251
ENSG00000145425	RPS3A	15.5818	68.0303	0.0386991	-2.12733
ENSG00000076043	REXO2	0.94726	4.1417	0.038704	-2.12825
ENSG00000119865	CNRIP1	0.232746	1.0242	0.038845	-2.13381
ENSG00000145247	OCIAD2	4.58737	20.2497	0.0370577	-2.14299
ENSG00000111716	LDHB	3.7573	16.6222	0.036973	-2.14612
ENSG00000163344	PMVK	0.355629	1.58061	0.0369024	-2.14988
ENSG00000189043	NDUFA4	9.52061	42.4058	0.0357522	-2.1561
ENSG00000163382	APOA1BP	0.394692	1.76397	0.0359513	-2.15819
ENSG00000083457	ITGAE	1.33137	5.94837	0.0355331	-2.1598
ENSG00000105974	CAV1	5.57614	24.923	0.0353982	-2.16101
ENSG00000123739	PLA2G12A	0.27425	1.23209	0.0355804	-2.16442
ENSG00000122378	FAM213A	0.501299	2.2543	0.0350376	-2.16772
ENSG00000188343	FAM92A1	0.352374	1.58678	0.0350376	-2.16873
ENSG00000167815	PRDX2	0.687658	3.10285	0.034671	-2.17324
ENSG00000164885	CDK5	0.259601	1.18212	0.0339244	-2.18365
ENSG00000112304	ACOT13	0.347491	1.58132	0.0337756	-2.18385
ENSG00000070087	PFN2	0.772293	3.52543	0.0327771	-2.19017
ENSG00000115350	POLE4	2.08332	9.51914	0.0323508	-2.19247
ENSG00000111843	TMEM14C	2.55125	11.766	0.0311171	-2.20597
ENSG00000117906	RCN2	0.52734	2.43604	0.031273	-2.20663
ENSG00000161980	POLR3K	0.384112	1.79775	0.0298162	-2.22467
ENSG00000197006	METTL9	0.847976	3.97125	0.0294019	-2.22722
ENSG00000104765	BNIP3L	0.386554	1.81329	0.029687	-2.22797
ENSG00000155366	RHOC	2.17772	10.2106	0.0291368	-2.22973
ENSG00000005243	COPZ2	0.408526	1.92516	0.0291337	-2.23474
ENSG00000157500	APPL1	0.475257	2.24736	0.0285306	-2.2401
ENSG00000176894	PXMP2	0.231932	1.10756	0.0279076	-2.25172
ENSG00000148834	GSTO1	2.19562	10.5526	0.0264135	-2.26545
ENSG00000122034	GTF3A	0.892735	4.42016	0.0233254	-2.30758
ENSG00000120913	PDLIM2	0.657548	3.27381	0.0229296	-2.31513
ENSG00000137563	GGH	0.674638	3.3932	0.0220327	-2.32983
ENSG00000111786	SRSF9	2.00682	10.1186	0.0215108	-2.33453
ENSG00000087086	FTL	72.2408	364.903	0.0213515	-2.33769
ENSG00000134333	LDHA	5.83655	29.5451	0.0212712	-2.34061
ENSG00000125821	DTD1	0.24658	1.25854	0.0211371	-2.34803
ENSG00000162627	SNX7	0.253091	1.30144	0.0205497	-2.35891
ENSG00000112335	SNX3	2.1175	10.9375	0.0195225	-2.36939
ENSG00000068697	LAPTM4A	0.817866	4.22762	0.0196904	-2.36958
ENSG00000138175	ARL3	0.573727	2.99579	0.0188778	-2.38357
ENSG00000163923	RPL39L	0.471188	2.49108	0.0180332	-2.40102
ENSG00000123416	TUBA1B	11.726	62.3875	0.0172151	-2.41253
ENSG00000119185	ITGB1BP1	1.71874	9.27028	0.0162995	-2.43167
ENSG00000178741	COX5A	2.80923	15.2419	0.0158732	-2.44047
ENSG00000198721	ECI2	0.315753	1.72813	0.0157536	-2.44976
ENSG00000005059	CCDC109B	0.291339	1.65717	0.0134221	-2.50506
ENSG00000168461	RAB31	1.08316	6.32695	0.0117386	-2.54627
ENSG00000023697	DERA	0.300291	1.7587	0.0118092	-2.54731
ENSG00000005022	SLC25A5	2.37547	13.9723	0.0113271	-2.55688
ENSG00000096092	TMEM14A	0.769852	4.5687	0.0109646	-2.56871
ENSG00000123131	PRDX4	0.900059	5.43986	0.0101369	-2.59527
ENSG00000135404	CD63	8.94444	55.5003	0.00896283	-2.63438
ENSG00000134291	TMEM106C	0.575354	3.92373	0.00599705	-2.76877
