# Supplementary material for: The CRISPR‐Cas13a Gene‐Editing System Induces Collateral Cleavage of RNA in Glioma Cells
Source: Adv Sci (Weinh). 2019 Aug 29;6(20):1901299. doi: 10.1002/advs.201901299 (PMC6794629; doi:10.1002/advs.201901299)
Supplement: Supplementary file 5 — Supplementary [file ADVS-6-1901299-s005.xlsx]

## Sheet: Sheet1
Supplementary Table . The biological processes of upregulated genes annotated by BiNGO in Cluster A
GO-ID	p-value	corr p-value	x	n	X	N	Description	Genes in test set
6950	1.4253e-16	3.827e-13	100	1774	348	14291	response to stress	MAPKBP1|ERRFI1|MT-ND4|MT-ND5|CD83|AHR|MT-ND3|TNF|MT-ND1|CTGF|HERC5|CHEK2|DHX58|RSAD2|IL1R1|PGF|ERN1|DDIT3|TXNIP|MT-CO2|HIST1H2BG|TRIB1|ATF4|HIST1H2BC|CCL3L3|SLC1A3|BCL10|FOXO3|SOCS3|NUAK2|IRAK2|JUN|GADD45B|FOXF1|GADD45A|NFKB1|CLK1|CXCL10|CXCL11|IL6|FGF14|BCL6|MAFF|BTG1|CXCL8|CITED2|HSPB8|ADM|CXCL1|BRCA2|CXCL3|CXCL2|IFIH1|MT-ATP6|DUSP10|CASP8|CASP3|KYNU|NFKBIZ|REV3L|KDM6B|EDN1|DUSP1|IL15|DDX58|AHS…
2376	3.5978e-16	3.95e-13	68	948	348	14291	immune system process	CD83|CXCL8|CSF1|TRAF3IP2|CXCL1|BRCA2|CXCL3|TNF|ETS1|CXCL2|OASL|IFIH1|HERC5|PNP|CASP8|FCGRT|CASP3|KYNU|DHX58|JUNB|HLA-DOB|EDN1|RSAD2|IL1R1|IL15|DDX58|ABCC9|GEM|IL1A|AIM2|OAS2|IRF1|OAS3|PTGER4|CD274|CEBPB|CCL3L3|IFI6|TAPBPL|BCL10|ZNF3|SAMHD1|HDAC9|RELB|IFNL1|IRAK2|CCL5|CCL4|CCL3|GBP2|EGR1|XBP1|TIPARP|CCL20|LIF|SOD2|NFKB2|APLN|NFKBIA|CXCL10|CXCL11|KLF6|IL6|POLR3A|BCL6|TNFSF9|PTX3|IL7R
9607	4.4134e-16	3.95e-13	45	448	348	14291	response to biotic stimulus	PPP1R15A|PPP1R15B|HIST1H2BJ|ADM|ZC3HAV1|BCL10|PTGS2|SAMHD1|TNF|IFIH1|HERC5|SOCS3|IRG1|SOCS1|CASP8|IFNL1|DNAJB5|IRAK2|CCL5|DNAJB4|CCL4|JUN|RSAD2|CCL20|DDX58|STAT2|MX2|IFI44|PLA2G4A|ISG15|ABCC9|FOS|HIST2H2BE|ERN1|ISG20|NFKBIA|CXCL10|IL1A|IL6|POLR3A|DDIT3|PTX3|HIST1H2BG|TRIB1|HIST1H2BC
51707	3.2297e-15	2.1679e-12	39	358	348	14291	response to other organism	HIST1H2BJ|ADM|ZC3HAV1|BCL10|PTGS2|SAMHD1|TNF|IFIH1|HERC5|SOCS3|IRG1|SOCS1|CASP8|IFNL1|IRAK2|CCL5|CCL4|JUN|RSAD2|CCL20|DDX58|STAT2|MX2|IFI44|PLA2G4A|ISG15|ABCC9|FOS|HIST2H2BE|ISG20|NFKBIA|CXCL10|IL1A|IL6|POLR3A|PTX3|HIST1H2BG|TRIB1|HIST1H2BC
6955	1.4299e-14	7.6785e-12	51	619	348	14291	immune response	CD83|CXCL8|TRAF3IP2|CXCL1|CXCL3|TNF|ETS1|CXCL2|OASL|IFIH1|HERC5|PNP|FCGRT|KYNU|DHX58|HLA-DOB|RSAD2|IL1R1|IL15|DDX58|ABCC9|GEM|IL1A|AIM2|OAS2|OAS3|PTGER4|CD274|CEBPB|CCL3L3|IFI6|BCL10|SAMHD1|RELB|IFNL1|CCL5|CCL4|CCL3|GBP2|XBP1|CCL20|LIF|NFKB2|APLN|CXCL10|CXCL11|IL6|POLR3A|TNFSF9|PTX3|IL7R
48519	4.3694e-12	1.9553e-09	98	2021	348	14291	negative regulation of biological process	ERRFI1|CD83|IRS2|TNF|ETS1|ZFP36|SALL1|MYC|SESN2|EPC1|IER3|MORC3|ARID5A|ARID5B|DICER1|GEM|ERN1|ARC|TEP1|STIM2|DDIT3|TXNIP|TRIB1|CD274|CCL3L3|TWIST1|BCL10|FOXO3|SOCS3|SOCS1|NUAK2|SCIN|N4BP1|MCL1|HEXIM1|EGR1|JUN|ZFHX3|FOXF1|GADD45A|TNFRSF9|NR2F1|LIF|NFKB1|NFKBIA|CXCL10|IL6|MAFB|BCL6|BAMBI|HIST1H4H|IL7R|NFKBIE|HIST1H4E|NFKBIB|BTG1|CXCL8|CITED2|TNFAIP3|ADM|CXCL1|ADAR|BRCA2|ING1|BBC3|CASP3|SPTAN1|RBM5|…
50896	7.1533e-12	2.7438e-09	146	3633	348	14291	response to stimulus	MAPKBP1|ERRFI1|MT-ND4|MT-ND5|CD83|TRAF3IP2|IRS2|AHR|MT-ND3|TNF|ETS1|MT-ND1|CTGF|HERC5|PNP|FCGRT|MYC|CHEK2|DHX58|JUNB|HLA-DOB|RSAD2|IL1R1|DICER1|PGF|GEM|ERN1|TEP1|DDIT3|TXNIP|MT-CO2|HIST1H2BG|TRIB1|ATF4|HIST1H2BC|CD274|CCL3L3|KMT2B|PIK3R3|SLC1A3|ZC3HAV1|BCL10|FOXO3|SOCS3|SOCS1|NUAK2|IRAK2|PMAIP1|MCL1|EGR1|JUN|EGR2|XBP1|GADD45B|FOXF1|GADD45A|LIF|IFI44|ISG15|NFKB1|NFKB2|ISG20|NFKBIA|CLK1|CXCL10|CXCL…
51704	1.1807e-11	3.9627e-09	53	786	348	14291	multi-organism process	EIF4A2|DDX3X|CITED2|GTF2B|ADM|TNF|IFIH1|HERC5|IRG1|CASP8|FCGRT|JUNB|RSAD2|DDX58|PLA2G4A|ABCC9|FOS|HIST2H2BE|PGF|IL1A|ITGA5|HIST1H2BG|TRIB1|HIST1H2BC|HIST1H2BJ|ZC3HAV1|BCL10|PTGS2|SAMHD1|EFNB2|SOCS3|NXF1|SOCS1|IFNL1|IRAK2|CCL5|CCL4|APOL2|JUN|ANGPT2|CCL20|STAT2|MX2|LIF|IFI44|ISG15|ISG20|NFKBIA|CXCL10|IL6|POLR3A|MAFF|PTX3
6334	1.7902e-11	5.3409e-09	17	85	348	14291	nucleosome assembly	HIST1H2BJ|HIST2H2BE|HIST2H2AC|HIST3H2A|HIST1H2AE|HIST1H3G|HIST1H4H|HIST1H2BH|H1FX|HIST1H2BG|CCNL1|HIST1H1A|HIST1H4E|HIST1H2AC|HIST1H2BD|HIST1H2BC|HIST1H1C
31497	3.8888e-11	1.0442e-08	17	89	348	14291	chromatin assembly	HIST1H2BJ|HIST2H2BE|HIST2H2AC|HIST3H2A|HIST1H2AE|HIST1H3G|HIST1H4H|HIST1H2BH|H1FX|HIST1H2BG|CCNL1|HIST1H1A|HIST1H4E|HIST1H2AC|HIST1H2BD|HIST1H2BC|HIST1H1C
48518	5.9198e-11	1.445e-08	101	2208	348	14291	positive regulation of biological process	CD83|CSF1|TRAF3IP2|IRS2|AHR|TNF|ETS1|ETS2|CTGF|ZFP36|SALL1|PNP|MYC|CHEK2|EPC1|JUNB|PGF|ERN1|TEP1|STIM2|DDIT3|TXNIP|TRIB1|ATF3|ATF4|SDC4|KMT2B|SLC1A3|BCL10|FOXO3|SOCS3|SCIN|IRAK2|PMAIP1|EGR1|JUN|EGR2|ZFHX3|JUND|FOXF1|PLK2|TNFRSF9|LIF|TNFRSF10B|NFKB1|NFKBIA|CXCL10|IL6|MAFB|BCL6|BAMBI|IL7R|CSRNP1|BTG1|CXCL8|CITED2|ADM|BRCA2|MYSM1|CYR61|SH3RF1|BBC3|CASP8|CASP3|RBM5|EDN1|DUSP1|IL15|DDX58|PLA2G4A|AEN|F…
65004	9.6724e-11	2.1642e-08	17	94	348	14291	protein-DNA complex assembly	HIST1H2BJ|HIST2H2BE|HIST2H2AC|HIST3H2A|HIST1H2AE|HIST1H3G|HIST1H4H|HIST1H2BH|H1FX|HIST1H2BG|CCNL1|HIST1H1A|HIST1H4E|HIST1H2AC|HIST1H2BD|HIST1H2BC|HIST1H1C
42221	1.0636e-10	2.1968e-08	76	1465	348	14291	response to chemical stimulus	RTP4|MT-ND4|NRP2|MT-ND5|BTG1|CD83|CXCL8|CITED2|ADM|IRS2|CXCL1|AHR|BRCA2|CXCL3|MT-ND3|TNF|ETS1|CXCL2|CYR61|MT-ND1|CTGF|MT-ATP6|IRG1|PNP|CASP8|MYC|CASP3|KYNU|JUNB|EDN1|DUSP1|IL1R1|PLA2G4A|DICER1|FOS|DUSP6|PGF|ERN1|IL1A|TEP1|DDIT3|TXNIP|TRIB1|PPP1R15A|PPP1R15B|CCL3L3|KMT2B|PIK3R3|SLC1A3|BCL10|PTGS2|HDAC9|SOCS3|SOCS1|DNAJB5|IRAK2|CCL5|DNAJB4|CCL4|CCL3|PMAIP1|MCL1|EGR1|JUN|EGR2|ANGPT2|CCL20|FOXF1|SOD2…
34728	1.1523e-10	2.2099e-08	17	95	348	14291	nucleosome organization	HIST1H2BJ|HIST2H2BE|HIST2H2AC|HIST3H2A|HIST1H2AE|HIST1H3G|HIST1H4H|HIST1H2BH|H1FX|HIST1H2BG|CCNL1|HIST1H1A|HIST1H4E|HIST1H2AC|HIST1H2BD|HIST1H2BC|HIST1H1C
50793	1.6027e-10	2.8688e-08	51	792	348	14291	regulation of developmental process	ERRFI1|BTG1|CD83|CSF1|BRCA2|TNF|ETS1|ZFP36|PNP|MYC|JUNB|EDN1|RSAD2|IL15|PLA2G4A|DICER1|PGF|RHOB|IL1A|TEP1|CDC42EP3|PTGER4|TWIST1|PTGS2|FOXO3|HDAC9|SOCS3|SCIN|HLX|CCL5|HES1|JUN|EGR2|ZFHX3|JUND|ANGPT2|FOXF1|LIF|SOD2|NFKB1|TBX3|NFKBIA|CXCL10|IL6|MAFB|BCL6|BAMBI|MAFF|HIST1H4H|IL7R|HIST1H4E
48522	2.1718e-10	3.6446e-08	93	2004	348	14291	positive regulation of cellular process	CSRNP1|BTG1|CD83|CSF1|TRAF3IP2|CITED2|ADM|IRS2|AHR|BRCA2|TNF|ETS1|MYSM1|CYR61|SH3RF1|ETS2|BBC3|CTGF|ZFP36|SALL1|PNP|CASP8|MYC|CHEK2|CASP3|EPC1|JUNB|RBM5|EDN1|DUSP1|IL15|PLA2G4A|AEN|FOS|TRAF1|DUSP6|PGF|ERN1|IL1A|ZEB2|TEP1|DDIT3|IRF1|TXNIP|ITGA5|TRIB1|ATF3|ATF4|CREB5|CEBPB|SDC4|KMT2B|SLC1A3|BCL10|PTGS2|FOXO3|HDAC9|RECQL4|SOCS3|SCIN|IFNL1|SERTAD1|HLX|CCL5|NRIP1|PMAIP1|HES1|PAK3|SPAG9|EGR1|JUN|EGR2|Z…
48513	2.4862e-10	3.9267e-08	86	1792	348	14291	organ development	ERRFI1|CSRNP1|MT-ND4|NRP2|CXCL8|CSF1|CITED2|TNFAIP2|ADM|IRS2|AHR|BRCA2|TNF|CYR61|CTGF|SALL1|CASP8|ZNF408|MYC|CASP3|ZC3H12A|JUNB|EDN1|IL15|ARID5B|PLA2G4A|TFIP11|DICER1|FNDC3A|PGF|GEM|ZEB2|ARC|TEP1|DDIT3|IRF1|TXNIP|COL8A1|MT-CO2|ITGA5|TAGLN3|BCAT2|CEBPB|TWIST1|BCL10|PTGS2|FOXO3|HDAC9|RELB|CLN5|RECQL4|EFNB2|SOCS3|SOCS1|HLX|NRIP1|PLXNA1|HES1|HEXIM1|EGR1|JUN|EGR2|ZFHX3|ANGPT2|PCDH9|TIPARP|UTP3|FOXF1|P…
48523	4.6333e-10	6.9113e-08	87	1845	348	14291	negative regulation of cellular process	ERRFI1|BTG1|CXCL8|CITED2|TNFAIP3|ADM|IRS2|CXCL1|BRCA2|ING1|TNF|ETS1|ZFP36|SALL1|MYC|CASP3|SESN2|EPC1|SPTAN1|RBM5|IER3|KDM6B|EDN1|MORC3|IL15|ARID5A|ARID5B|DICER1|ETV3|DUSP6|GEM|RHOB|ERN1|IL1A|ZEB2|ARC|TEP1|DDIT3|TXNIP|TRIB1|BIRC3|PPP1R15A|CD274|CEBPB|CCL3L3|IFI6|TWIST1|BCL10|PTGS2|FOXO3|HDAC9|RECQL4|SOCS3|SOCS1|NUAK2|SCIN|IFNL1|DNAJB5|HLX|NRIP1|HES1|N4BP1|MCL1|HEXIM1|EGR1|JUN|ZFHX3|ANGPT2|FOXF1|GA…
50789	5.1913e-10	7.3362e-08	216	6548	348	14291	regulation of biological process	EIF4A2|MAPKBP1|ERRFI1|TRAF3IP2|JMJD1C|HERC5|PNP|MYC|CHEK2|EPC1|CCNL2|CCNL1|JUNB|IER3|RSAD2|IL1R1|DICER1|ARC|TEP1|DDIT3|TXNIP|TRIB1|ATF3|ATF4|ZNF276|ZNF397|SDC4|TWIST1|BCL10|NUAK2|N4BP1|HEXIM1|EGR1|JUN|EGR2|XBP1|JUND|GADD45B|LRRN3|FOXF1|GADD45A|PLK2|NR2F1|LIF|IRF2BP2|NR1D1|PARP14|TNFSF9|HIST1H4H|HIST1H4E|DIRAS3|CSRNP1|NRP2|BTG1|CITED2|ADM|BRCA2|ING1|SH3RF1|BBC3|IFIH1|SPTAN1|EDN1|DUSP1|IL15|TSC22D2…
6952	5.6721e-10	7.6148e-08	43	621	348	14291	defense response	CEBPB|CD83|CXCL8|HIST1H2BJ|CCL3L3|CXCL1|BCL10|CXCL3|SAMHD1|TNF|HDAC9|CXCL2|IFIH1|HERC5|IFNL1|IRAK2|CCL5|KYNU|CCL4|DHX58|NFKBIZ|CCL3|APOL2|KDM6B|P2RY11|RSAD2|CCL20|IL1R1|IL15|DDX58|MX2|ABCC9|FOS|HIST2H2BE|NFKB1|CXCL10|IL1A|CXCL11|IL6|POLR3A|PTX3|HIST1H2BG|HIST1H2BC
50794	9.9056e-10	1.2665e-07	207	6218	348	14291	regulation of cellular process	EIF4A2|MAPKBP1|ERRFI1|TRAF3IP2|JMJD1C|HERC5|PNP|MYC|CHEK2|EPC1|CCNL2|CCNL1|JUNB|IER3|IL1R1|DICER1|ARC|TEP1|DDIT3|TXNIP|TRIB1|ATF3|ATF4|ZNF276|ZNF397|SDC4|TWIST1|BCL10|NUAK2|N4BP1|HEXIM1|EGR1|JUN|EGR2|XBP1|JUND|GADD45B|LRRN3|FOXF1|GADD45A|PLK2|NR2F1|LIF|IRF2BP2|NR1D1|PARP14|TNFSF9|HIST1H4H|HIST1H4E|DIRAS3|CSRNP1|BTG1|CITED2|ADM|BRCA2|ING1|SH3RF1|BBC3|IFIH1|SPTAN1|EDN1|DUSP1|IL15|TSC22D2|AEN|FOS|PP…
10033	1.4024e-09	1.7115e-07	52	869	348	14291	response to organic substance	MT-ND5|BTG1|CD83|ADM|IRS2|BRCA2|MT-ND3|TNF|CYR61|MT-ND1|CTGF|IRG1|CASP8|CASP3|KYNU|JUNB|DUSP1|IL1R1|PLA2G4A|DICER1|FOS|DUSP6|PGF|ERN1|IL1A|TEP1|DDIT3|TXNIP|TRIB1|PPP1R15A|KMT2B|PIK3R3|BCL10|PTGS2|HDAC9|SOCS3|SOCS1|DNAJB5|IRAK2|CCL5|DNAJB4|PMAIP1|MCL1|EGR1|JUN|EGR2|ANGPT2|FOXF1|KLF2|NFKBIA|CXCL10|IL6
6333	2.2097e-09	2.5796e-07	18	129	348	14291	chromatin assembly or disassembly	HIST1H2BJ|CHD2|HIST2H2BE|HIST2H2AC|HIST3H2A|HIST1H2AE|HIST1H3G|HIST1H4H|HIST1H2BH|H1FX|HIST1H2BG|CCNL1|HIST1H1A|HIST1H4E|HIST1H2AC|HIST1H2BD|HIST1H2BC|HIST1H1C
31323	4.318e-09	4.7672e-07	140	3732	348	14291	regulation of cellular metabolic process	EIF4A2|PRDM8|MAPKBP1|ERRFI1|CSF1|GTF2B|ZBTB20|JMJD1C|IRS2|AHR|TNF|ETS1|ETS2|CTGF|HERC5|ZFP36|SALL1|MYC|EPC1|CCNL2|CCNL1|JUNB|KDM2A|ARID5A|ARID5B|GEM|ERN1|DMTF1|TEP1|DDIT3|TXNIP|TRIB1|ATF3|ATF4|ZNF276|ZNF397|SDC4|KMT2B|TWIST1|BCL10|FOXO3|ZFP36L2|SOCS3|SOCS1|IRAK2|ZKSCAN1|N4BP1|HEXIM1|EGR1|JUN|EGR2|XBP1|ZFHX3|JUND|GADD45B|LRRN3|FOXF1|GADD45A|NR2F1|LIF|IRF2BP2|TNFRSF10B|NR1D1|PARP14|NFKB1|NFKB2|NFKB…
19222	4.4387e-09	4.7672e-07	145	3915	348	14291	regulation of metabolic process	EIF4A2|PRDM8|MAPKBP1|ERRFI1|CSF1|GTF2B|ZBTB20|JMJD1C|IRS2|AHR|UBE2Z|TNF|ETS1|ETS2|CTGF|HERC5|ZFP36|SALL1|MYC|EPC1|CCNL2|CCNL1|JUNB|MORC3|KDM2A|ARID5A|ARID5B|DICER1|GEM|ERN1|DMTF1|TEP1|DDIT3|TXNIP|TRIB1|ATF3|ATF4|ZNF276|ZNF397|SDC4|KMT2B|TWIST1|BCL10|FOXO3|ZFP36L2|SOCS3|SOCS1|IRAK2|ZKSCAN1|N4BP1|HEXIM1|EGR1|JUN|EGR2|XBP1|ZFHX3|JUND|GADD45B|LRRN3|FOXF1|GADD45A|NR2F1|LIF|IRF2BP2|TNFRSF10B|NR1D1|PARP…
6323	4.9081e-09	5.0685e-07	17	120	348	14291	DNA packaging	HIST1H2BJ|HIST2H2BE|HIST2H2AC|HIST3H2A|HIST1H2AE|HIST1H3G|HIST1H4H|HIST1H2BH|H1FX|HIST1H2BG|CCNL1|HIST1H1A|HIST1H4E|HIST1H2AC|HIST1H2BD|HIST1H2BC|HIST1H1C
45595	8.0361e-09	7.9915e-07	38	554	348	14291	regulation of cell differentiation	ERRFI1|BTG1|CD83|CSF1|TWIST1|FOXO3|TNF|HDAC9|ETS1|SOCS3|ZFP36|PNP|SCIN|HLX|CCL5|HES1|JUNB|JUN|EDN1|ZFHX3|JUND|FOXF1|IL15|LIF|DICER1|SOD2|NFKB1|TBX3|NFKBIA|IL6|MAFB|BCL6|TEP1|BAMBI|MAFF|HIST1H4H|IL7R|HIST1H4E
65007	9.1456e-09	8.6876e-07	221	6936	348	14291	biological regulation	EIF4A2|MAPKBP1|ERRFI1|TRAF3IP2|JMJD1C|HERC5|PNP|MYC|CHEK2|EPC1|CCNL2|CCNL1|JUNB|SLC12A7|IER3|RSAD2|IL1R1|DICER1|ARC|TEP1|DDIT3|TXNIP|TRIB1|ATF3|ATF4|ZNF276|ZNF397|SDC4|TWIST1|BCL10|NUAK2|N4BP1|HEXIM1|EGR1|JUN|EGR2|XBP1|JUND|GADD45B|LRRN3|FOXF1|GADD45A|PLK2|NR2F1|LIF|IRF2BP2|NR1D1|PARP14|TNFSF9|HIST1H4H|HIST1H4E|DIRAS3|CSRNP1|NRP2|BTG1|CITED2|ADM|BRCA2|ING1|SH3RF1|BBC3|IFIH1|SPTAN1|EDN1|DUSP1|IL15…
71103	9.3832e-09	8.6876e-07	18	141	348	14291	DNA conformation change	HIST1H2BJ|HIST2H2BE|HIST2H2AC|RECQL4|HIST3H2A|HIST1H2AE|HIST1H3G|HIST1H4H|HIST1H2BH|H1FX|HIST1H2BG|CCNL1|HIST1H1A|HIST1H4E|HIST1H2AC|HIST1H2BD|HIST1H2BC|HIST1H1C
9615	1.051e-08	9.4066e-07	18	142	348	14291	response to virus	RSAD2|DDX58|STAT2|MX2|IFI44|ISG15|ABCC9|ZC3HAV1|SAMHD1|TNF|IFIH1|HERC5|ISG20|IL6|POLR3A|IFNL1|CCL5|CCL4
9617	1.1768e-08	9.9055e-07	23	232	348	14291	response to bacterium	JUN|HIST1H2BJ|CCL20|PLA2G4A|ADM|BCL10|FOS|PTGS2|TNF|HIST2H2BE|NFKBIA|SOCS3|CXCL10|IL1A|IRG1|IL6|SOCS1|CASP8|IRAK2|CCL5|HIST1H2BG|TRIB1|HIST1H2BC
2237	1.1805e-08	9.9055e-07	17	127	348	14291	response to molecule of bacterial origin	JUN|PLA2G4A|ADM|BCL10|FOS|PTGS2|NFKBIA|SOCS3|CXCL10|IL1A|IRG1|IL6|SOCS1|CASP8|IRAK2|CCL5|TRIB1
42981	1.6079e-08	1.3083e-06	49	852	348	14291	regulation of apoptosis	BTG1|CITED2|TNFAIP3|IRS2|BRCA2|TNF|ETS1|SH3RF1|BBC3|CTGF|IFIH1|CASP8|CHEK2|CASP3|RBM5|IER3|DUSP1|PLA2G4A|AEN|TRAF1|DUSP6|ERN1|IL1A|ARC|TEP1|DDIT3|TXNIP|BIRC3|CEBPB|IFI6|BCL10|PTGS2|FOXO3|SOCS3|NUAK2|SCIN|PMAIP1|PAK3|MCL1|JUN|TNFRSF9|TNFRSF10B|SOD2|HIPK3|NFKB1|TBX3|NFKBIA|IL6|BCL6
10468	1.9313e-08	1.5252e-06	115	2926	348	14291	regulation of gene expression	EIF4A2|PRDM8|CSF1|GTF2B|ZBTB20|JMJD1C|AHR|TNF|ETS1|ETS2|CTGF|ZFP36|SALL1|MYC|EPC1|CCNL2|CCNL1|JUNB|MORC3|KDM2A|ARID5A|ARID5B|DICER1|GEM|ERN1|DMTF1|TEP1|DDIT3|TXNIP|TRIB1|ATF3|ATF4|ZNF276|ZNF397|KMT2B|TWIST1|BCL10|FOXO3|ZFP36L2|IRAK2|ZKSCAN1|HEXIM1|EGR1|JUN|EGR2|XBP1|ZFHX3|JUND|FOXF1|NR2F1|LIF|IRF2BP2|NR1D1|PARP14|NFKB1|NFKB2|NFKBIA|IL6|MAFB|BCL6|MAFF|SP8|DIRAS3|CSRNP1|BTG1|CITED2|ADAR|BRCA2|CHD2|…
43067	2.1642e-08	1.6603e-06	49	860	348	14291	regulation of programmed cell death	BTG1|CITED2|TNFAIP3|IRS2|BRCA2|TNF|ETS1|SH3RF1|BBC3|CTGF|IFIH1|CASP8|CHEK2|CASP3|RBM5|IER3|DUSP1|PLA2G4A|AEN|TRAF1|DUSP6|ERN1|IL1A|ARC|TEP1|DDIT3|TXNIP|BIRC3|CEBPB|IFI6|BCL10|PTGS2|FOXO3|SOCS3|NUAK2|SCIN|PMAIP1|PAK3|MCL1|JUN|TNFRSF9|TNFRSF10B|SOD2|HIPK3|NFKB1|TBX3|NFKBIA|IL6|BCL6
10941	2.7963e-08	2.0856e-06	49	867	348	14291	regulation of cell death	BTG1|CITED2|TNFAIP3|IRS2|BRCA2|TNF|ETS1|SH3RF1|BBC3|CTGF|IFIH1|CASP8|CHEK2|CASP3|RBM5|IER3|DUSP1|PLA2G4A|AEN|TRAF1|DUSP6|ERN1|IL1A|ARC|TEP1|DDIT3|TXNIP|BIRC3|CEBPB|IFI6|BCL10|PTGS2|FOXO3|SOCS3|NUAK2|SCIN|PMAIP1|PAK3|MCL1|JUN|TNFRSF9|TNFRSF10B|SOD2|HIPK3|NFKB1|TBX3|NFKBIA|IL6|BCL6
45637	3.2422e-08	2.3528e-06	13	76	348	14291	regulation of myeloid cell differentiation	JUN|CSF1|LIF|FOXO3|TNF|ETS1|NFKBIA|ZFP36|MAFB|SCIN|CCL5|HIST1H4H|HIST1H4E
51239	3.4307e-08	2.4241e-06	56	1068	348	14291	regulation of multicellular organismal process	ERRFI1|BTG1|CD83|CSF1|ADM|BRCA2|TNF|ETS1|CTGF|ZFP36|PNP|MYC|EDN1|RSAD2|IL15|DDX58|PLA2G4A|PGF|RHOB|IL1A|ARC|TEP1|IRF1|PTGER4|CEBPB|SDC4|TWIST1|SLC1A3|BCL10|PTGS2|FOXO3|HDAC9|SCIN|HLX|CCL5|HES1|EGR1|JUN|EGR2|ZFHX3|JUND|ANGPT2|LIF|KLF2|TBX3|NFKBIA|CXCL10|IL6|MAFB|POLR3A|BCL6|BAMBI|MAFF|HIST1H4H|IL7R|HIST1H4E
42127	3.7644e-08	2.5916e-06	48	848	348	14291	regulation of cell proliferation	CD274|BTG1|CXCL8|CSF1|CCL3L3|KMT2B|ADM|IRS2|CXCL1|PTGS2|BRCA2|ING1|TNF|ETS1|CTGF|RECQL4|PNP|SCIN|IFNL1|SERTAD1|HLX|MYC|CASP3|HES1|RBM5|JUN|EDN1|MORC3|FOXF1|IL15|TNFRSF9|LIF|PLA2G4A|KLF4|SOD2|PGF|TBX3|NFKBIA|CXCL10|IL1A|IL6|BCL6|TEP1|TXNIP|TNFSF9|SPRY2|TRIB1|ATF3
34097	4.6048e-08	2.9626e-06	15	107	348	14291	response to cytokine stimulus	JUN|IL1R1|FOXF1|FOS|PTGS2|KLF2|SOCS3|SOCS1|CASP8|IRAK2|CCL5|CASP3|KYNU|JUNB|MCL1
51174	4.6486e-08	2.9626e-06	36	542	348	14291	regulation of phosphorus metabolic process	DIRAS3|MAPKBP1|ERRFI1|CSF1|SDC4|IRS2|BCL10|TNF|DUSP16|CTGF|HERC5|SOCS3|SPRED2|SOCS1|IFNL1|SERTAD1|CASP3|HEXIM1|JUN|EDN1|GADD45B|LRRN3|DUSP1|GADD45A|LIF|TNFRSF10B|DUSP6|HIPK3|ERN1|RCAN1|ZEB2|IL6|TEP1|SPRY2|ITGA5|TRIB1
19220	4.6486e-08	2.9626e-06	36	542	348	14291	regulation of phosphate metabolic process	DIRAS3|MAPKBP1|ERRFI1|CSF1|SDC4|IRS2|BCL10|TNF|DUSP16|CTGF|HERC5|SOCS3|SPRED2|SOCS1|IFNL1|SERTAD1|CASP3|HEXIM1|JUN|EDN1|GADD45B|LRRN3|DUSP1|GADD45A|LIF|TNFRSF10B|DUSP6|HIPK3|ERN1|RCAN1|ZEB2|IL6|TEP1|SPRY2|ITGA5|TRIB1
42325	4.7446e-08	2.9626e-06	35	518	348	14291	regulation of phosphorylation	DIRAS3|MAPKBP1|ERRFI1|CSF1|SDC4|IRS2|BCL10|TNF|DUSP16|CTGF|HERC5|SOCS3|SPRED2|SOCS1|IFNL1|SERTAD1|CASP3|HEXIM1|JUN|EDN1|GADD45B|LRRN3|DUSP1|GADD45A|LIF|TNFRSF10B|DUSP6|HIPK3|ERN1|ZEB2|IL6|TEP1|SPRY2|ITGA5|TRIB1
9891	7.1399e-08	4.357e-06	43	731	348	14291	positive regulation of biosynthetic process	CSRNP1|CEBPB|CITED2|KMT2B|IRS2|BCL10|AHR|PTGS2|FOXO3|TNF|ETS1|MYSM1|ETS2|CTGF|SALL1|IFNL1|MYC|NRIP1|EPC1|HES1|JUNB|EGR1|JUN|EGR2|EDN1|FOXF1|SAMD4A|LIF|PLA2G4A|FOS|SOD2|NFKB1|TBX3|NFKBIA|IL1A|KLF6|IL6|MAFB|DDIT3|IRF1|PTX3|ATF4|CREB5
7568	8.7249e-08	5.2058e-06	17	145	348	14291	aging	MT-ND4|JUN|MORC3|IL15|PLA2G4A|ADM|FOS|BRCA2|SOD2|TBX3|CTGF|CLK1|SOCS3|TEP1|DDIT3|CCL5|CHEK2
51094	1.0776e-07	6.2897e-06	27	347	348	14291	positive regulation of developmental process	BTG1|CD83|CSF1|PTGS2|FOXO3|TNF|HDAC9|ETS1|SOCS3|PNP|SCIN|HLX|MYC|CCL5|JUNB|JUN|ZFHX3|JUND|ANGPT2|LIF|PLA2G4A|NFKB1|RHOB|IL1A|IL6|BAMBI|IL7R
60255	1.1752e-07	6.7135e-06	125	3375	348	14291	regulation of macromolecule metabolic process	EIF4A2|PRDM8|ERRFI1|CSF1|GTF2B|ZBTB20|JMJD1C|IRS2|AHR|UBE2Z|TNF|ETS1|ETS2|CTGF|ZFP36|SALL1|MYC|EPC1|CCNL2|CCNL1|JUNB|MORC3|KDM2A|ARID5A|ARID5B|DICER1|GEM|ERN1|DMTF1|TEP1|DDIT3|TXNIP|TRIB1|ATF3|ATF4|ZNF276|ZNF397|KMT2B|TWIST1|BCL10|FOXO3|ZFP36L2|SOCS3|SOCS1|IRAK2|ZKSCAN1|N4BP1|HEXIM1|EGR1|JUN|EGR2|XBP1|ZFHX3|JUND|FOXF1|NR2F1|LIF|IRF2BP2|NR1D1|PARP14|NFKB1|NFKB2|NFKBIA|IL6|MAFB|BCL6|MAFF|SP8|IL7R|D…
31328	1.2954e-07	7.1833e-06	42	720	348	14291	positive regulation of cellular biosynthetic process	CSRNP1|CEBPB|CITED2|KMT2B|IRS2|BCL10|AHR|PTGS2|FOXO3|TNF|ETS1|MYSM1|ETS2|SALL1|IFNL1|MYC|NRIP1|EPC1|HES1|JUNB|EGR1|JUN|EGR2|EDN1|FOXF1|SAMD4A|LIF|PLA2G4A|FOS|SOD2|NFKB1|TBX3|NFKBIA|IL1A|KLF6|IL6|MAFB|DDIT3|IRF1|PTX3|ATF4|CREB5
6357	1.3109e-07	7.1833e-06	43	747	348	14291	regulation of transcription from RNA polymerase II promoter	CSRNP1|CEBPB|CITED2|KMT2B|TWIST1|AHR|FOXO3|CHD2|TNF|HDAC9|ETS1|SALL1|DNAJB5|MYC|NRIP1|EPC1|HES1|JUNB|HEXIM1|KDM6B|EGR1|JUN|EGR2|ZFHX3|JUND|FOXF1|STAT2|NR2F1|LIF|FOS|ETV3|SOD2|NFKB1|TBX3|NFKBIA|KLF6|IL6|MAFB|BCL6|IRF1|TXNIP|FOSB|ATF4
32496	1.3786e-07	7.403e-06	15	116	348	14291	response to lipopolysaccharide	JUN|PLA2G4A|ADM|FOS|PTGS2|NFKBIA|SOCS3|CXCL10|IL1A|IRG1|SOCS1|CASP8|IRAK2|CCL5|TRIB1
51726	1.5527e-07	8.1745e-06	31	446	348	14291	regulation of cell cycle	PPP1R15A|DIRAS3|CXCL8|CITED2|PTGS2|BRCA2|TNF|ETS1|CTGF|RECQL4|HERC5|SERTAD1|MYC|CHEK2|CASP3|SESN2|JUNB|HEXIM1|JUN|EDN1|GADD45B|GADD45A|LIF|TBX3|GEM|RHOB|ERN1|IL1A|BCL6|TEP1|DDIT3
8285	1.8345e-07	9.4722e-06	28	379	348	14291	negative regulation of cell proliferation	CD274|BTG1|CXCL8|CCL3L3|ADM|CXCL1|PTGS2|BRCA2|ING1|TNF|ETS1|SCIN|IFNL1|CASP3|RBM5|JUN|MORC3|IL15|TNFRSF9|LIF|KLF4|SOD2|IL1A|IL6|BCL6|TEP1|SPRY2|TRIB1
9605	2.1379e-07	1.0831e-05	35	551	348	14291	response to external stimulus	NRP2|CXCL8|CCL3L3|SLC1A3|ADM|CXCL1|PTGS2|BRCA2|CXCL3|TNF|CXCL2|CYR61|SOCS3|NUAK2|CCL5|KYNU|CCL4|CCL3|JUNB|JUN|ANGPT2|DUSP1|CCL20|FOXF1|PLA2G4A|FOS|SOD2|CXCL10|IL1A|CXCL11|IL6|TEP1|DDIT3|TXNIP|OGT
10628	2.2376e-07	1.1126e-05	37	603	348	14291	positive regulation of gene expression	CSRNP1|CEBPB|CSF1|CITED2|KMT2B|BCL10|AHR|FOXO3|TNF|ETS1|MYSM1|ETS2|CTGF|RELB|SALL1|IFNL1|MYC|NRIP1|EPC1|HES1|JUNB|EGR1|JUN|EGR2|FOXF1|LIF|FOS|NFKB1|TBX3|NFKBIA|KLF6|IL6|MAFB|DDIT3|IRF1|ATF4|CREB5
10556	3.7972e-07	1.8537e-05	109	2875	348	14291	regulation of macromolecule biosynthetic process	EIF4A2|PRDM8|GTF2B|ZBTB20|JMJD1C|IRS2|AHR|TNF|ETS1|ETS2|CTGF|SALL1|MYC|EPC1|CCNL2|CCNL1|JUNB|KDM2A|ARID5A|ARID5B|GEM|ERN1|DMTF1|TEP1|DDIT3|TXNIP|TRIB1|ATF3|ATF4|ZNF276|ZNF397|KMT2B|TWIST1|BCL10|FOXO3|IRAK2|ZKSCAN1|HEXIM1|EGR1|JUN|EGR2|XBP1|ZFHX3|JUND|FOXF1|NR2F1|LIF|IRF2BP2|NR1D1|PARP14|NFKB1|NFKB2|NFKBIA|IL6|MAFB|BCL6|MAFF|SP8|CSRNP1|BTG1|CITED2|BRCA2|CHD2|AFF4|MYSM1|PPP1R13L|ZNF408|NFKBIZ|KDM6B…
32502	4.1873e-07	1.9211e-05	119	3234	348	14291	developmental process	ERRFI1|MT-ND4|CSF1|IRS2|AHR|TNF|CYB5D2|ETS2|CTGF|SALL1|MYC|CHEK2|ZC3H12A|JUNB|IER3|MORC3|ARID5B|DICER1|FNDC3A|PGF|GEM|ARC|TEP1|DDIT3|TXNIP|COL8A1|MT-CO2|TAGLN3|ZNF830|SDC4|SPATA2|TWIST1|SLC1A3|BCL10|FOXO3|EFNB2|SOCS3|SOCS1|PLXNA1|MCL1|HEXIM1|EGR1|JUN|EGR2|ZFHX3|JUND|GADD45B|TIPARP|FOXF1|PTCH2|NR2F1|LIF|NFKB2|CLK1|CXCL10|RCAN1|IL6|MAFB|FGF14|BCL6|MAFF|SP8|MXD1|IL7R|CSRNP1|NRP2|CXCL8|CITED2|TNFAIP2…
8219	4.2048e-07	1.9211e-05	40	698	348	14291	cell death	PPP1R15A|CSRNP1|TRAF3IP2|HSPB8|IFI6|TWIST1|TNFAIP3|BCL10|AHR|FOXO3|UBE2Z|TNF|BBC3|CLN5|CASP8|PPP1R13L|CASP3|ZC3H12A|PMAIP1|PAK3|SPG11|IER3|MCL1|JUN|GADD45B|GADD45A|SLC33A1|C8ORF4|TNFRSF10B|AEN|SOD2|HIPK3|NFKB1|RHOB|ERN1|NFKBIA|IL1A|IL6|FGF14|TNFSF9
22904	4.2105e-07	1.9211e-05	11	65	348	14291	respiratory electron transport chain	CLK1|MT-ND4L|MT-ND4|MT-ND5|SLC1A3|MT-CO2|MT-CO3|MT-ND2|SOD2|MT-ND3|MT-ND1
6915	4.2213e-07	1.9211e-05	35	567	348	14291	apoptosis	PPP1R15A|CSRNP1|TRAF3IP2|IFI6|TWIST1|TNFAIP3|BCL10|AHR|FOXO3|UBE2Z|TNF|BBC3|CASP8|PPP1R13L|CASP3|ZC3H12A|PMAIP1|PAK3|IER3|MCL1|JUN|GADD45B|GADD45A|C8ORF4|TNFRSF10B|AEN|SOD2|HIPK3|NFKB1|RHOB|ERN1|NFKBIA|IL1A|IL6|TNFSF9
16265	5.0526e-07	2.261e-05	40	703	348	14291	death	PPP1R15A|CSRNP1|TRAF3IP2|HSPB8|IFI6|TWIST1|TNFAIP3|BCL10|AHR|FOXO3|UBE2Z|TNF|BBC3|CLN5|CASP8|PPP1R13L|CASP3|ZC3H12A|PMAIP1|PAK3|SPG11|IER3|MCL1|JUN|GADD45B|GADD45A|SLC33A1|C8ORF4|TNFRSF10B|AEN|SOD2|HIPK3|NFKB1|RHOB|ERN1|NFKBIA|IL1A|IL6|FGF14|TNFSF9
51173	5.2052e-07	2.2912e-05	39	677	348	14291	positive regulation of nitrogen compound metabolic process	CSRNP1|CEBPB|CITED2|KMT2B|BCL10|AHR|PTGS2|FOXO3|TNF|ETS1|MYSM1|ETS2|ZFP36|SALL1|IFNL1|MYC|NRIP1|EPC1|HES1|JUNB|EGR1|JUN|EGR2|EDN1|FOXF1|LIF|FOS|SOD2|NFKB1|TBX3|NFKBIA|KLF6|IL6|MAFB|DDIT3|IRF1|PTX3|ATF4|CREB5
45449	5.7486e-07	2.478e-05	101	2620	348	14291	regulation of transcription	PRDM8|GTF2B|ZBTB20|JMJD1C|AHR|TNF|ETS1|ETS2|SALL1|MYC|EPC1|CCNL2|CCNL1|JUNB|KDM2A|ARID5A|ARID5B|GEM|ERN1|DMTF1|TEP1|DDIT3|TXNIP|TRIB1|ATF3|ATF4|ZNF276|ZNF397|KMT2B|TWIST1|BCL10|FOXO3|IRAK2|ZKSCAN1|HEXIM1|EGR1|JUN|EGR2|XBP1|ZFHX3|JUND|FOXF1|NR2F1|LIF|IRF2BP2|NR1D1|PARP14|NFKB1|NFKB2|NFKBIA|IL6|MAFB|BCL6|MAFF|SP8|CSRNP1|BTG1|CITED2|BRCA2|CHD2|AFF4|MYSM1|PPP1R13L|ZNF408|NFKBIZ|KDM6B|TSC22D2|FOS|TRAF…
2682	5.8228e-07	2.478e-05	29	425	348	14291	regulation of immune system process	CD274|CD83|CSF1|IRS2|BCL10|FOXO3|SAMHD1|TNF|ETS1|ZFP36|PNP|SCIN|IFNL1|IRAK2|HLX|CCL5|CASP3|JUN|IL15|DDX58|LIF|NFKBIA|CXCL10|IL6|MAFB|BCL6|HIST1H4H|IL7R|HIST1H4E
48856	5.9066e-07	2.478e-05	102	2656	348	14291	anatomical structure development	ERRFI1|MT-ND4|CSF1|IRS2|AHR|TNF|CYB5D2|ETS2|CTGF|SALL1|MYC|ZC3H12A|JUNB|IER3|ARID5B|DICER1|FNDC3A|PGF|GEM|ARC|TEP1|DDIT3|TXNIP|COL8A1|MT-CO2|TAGLN3|ZNF830|SDC4|TWIST1|SLC1A3|BCL10|FOXO3|EFNB2|SOCS3|SOCS1|PLXNA1|HEXIM1|EGR1|JUN|EGR2|ZFHX3|JUND|TIPARP|FOXF1|PTCH2|NR2F1|LIF|NFKB2|CLK1|CXCL10|RCAN1|IL6|MAFB|FGF14|BCL6|SP8|IL7R|CSRNP1|NRP2|CXCL8|CITED2|TNFAIP2|ADM|CXCL1|BRCA2|AFF4|CYR61|CASP8|ZNF408|C…
12501	6.3605e-07	2.6274e-05	35	577	348	14291	programmed cell death	PPP1R15A|CSRNP1|TRAF3IP2|IFI6|TWIST1|TNFAIP3|BCL10|AHR|FOXO3|UBE2Z|TNF|BBC3|CASP8|PPP1R13L|CASP3|ZC3H12A|PMAIP1|PAK3|IER3|MCL1|JUN|GADD45B|GADD45A|C8ORF4|TNFRSF10B|AEN|SOD2|HIPK3|NFKB1|RHOB|ERN1|NFKBIA|IL1A|IL6|TNFSF9
48731	6.6259e-07	2.6952e-05	95	2422	348	14291	system development	ERRFI1|CSRNP1|MT-ND4|NRP2|CXCL8|CSF1|CITED2|TNFAIP2|ADM|IRS2|CXCL1|AHR|BRCA2|TNF|CYR61|CYB5D2|ETS2|CTGF|SALL1|CASP8|ZNF408|MYC|CASP3|ZC3H12A|ENC1|JUNB|EDN1|IL15|ARID5B|PLA2G4A|TFIP11|DICER1|FNDC3A|FOS|PGF|GEM|ZEB2|ARC|TEP1|DDIT3|IRF1|TXNIP|COL8A1|MT-CO2|ITGA5|TAGLN3|BCAT2|CEBPB|TWIST1|SLC1A3|BCL10|PTGS2|FOXO3|HDAC9|RELB|CLN5|RECQL4|EFNB2|SOCS3|SOCS1|HLX|NRIP1|PLXNA1|HES1|PAK3|HEXIM1|EGR1|JUN|EGR2…
80090	6.7255e-07	2.6952e-05	127	3551	348	14291	regulation of primary metabolic process	EIF4A2|PRDM8|ERRFI1|CSF1|GTF2B|ZBTB20|JMJD1C|IRS2|AHR|UBE2Z|TNF|ETS1|ETS2|CTGF|ZFP36|SALL1|MYC|EPC1|CCNL2|CCNL1|JUNB|KDM2A|ARID5A|ARID5B|GEM|ERN1|DMTF1|TEP1|DDIT3|TXNIP|TRIB1|ATF3|ATF4|ZNF276|ZNF397|KMT2B|TWIST1|BCL10|FOXO3|ZFP36L2|SOCS3|SOCS1|IRAK2|ZKSCAN1|N4BP1|HEXIM1|EGR1|JUN|EGR2|XBP1|ZFHX3|JUND|FOXF1|NR2F1|LIF|IRF2BP2|NR1D1|PARP14|NFKB1|NFKB2|NFKBIA|IL6|MAFB|BCL6|MAFF|SP8|IL7R|CSRNP1|BTG1|CI…
6954	8.186e-07	3.2322e-05	24	315	348	14291	inflammatory response	KDM6B|CEBPB|CXCL8|CCL20|IL15|CCL3L3|CXCL1|FOS|CXCL3|TNF|HDAC9|CXCL2|NFKB1|CXCL10|IL1A|CXCL11|IL6|IRAK2|CCL5|CCL4|NFKBIZ|CCL3|PTX3|APOL2
1944	9.3228e-07	3.6278e-05	22	273	348	14291	vasculature development	ERRFI1|JUN|EDN1|CXCL8|TIPARP|FOXF1|CITED2|LIF|TNFAIP2|DICER1|PGF|CYR61|TBX3|CTGF|EFNB2|SOCS3|CASP8|TEP1|ZC3H12A|COL8A1|ITGA5|JUNB
7275	1.0997e-06	4.1691e-05	110	2971	348	14291	multicellular organismal development	ERRFI1|MT-ND4|CSF1|IRS2|AHR|TNF|CYB5D2|ETS2|CTGF|SALL1|MYC|ZC3H12A|JUNB|ARID5B|DICER1|FNDC3A|PGF|GEM|ARC|TEP1|DDIT3|TXNIP|COL8A1|MT-CO2|TAGLN3|ZNF830|SDC4|SPATA2|TWIST1|SLC1A3|BCL10|FOXO3|EFNB2|SOCS3|SOCS1|PLXNA1|MCL1|HEXIM1|EGR1|JUN|EGR2|ZFHX3|JUND|GADD45B|TIPARP|FOXF1|PTCH2|NR2F1|LIF|NFKB2|CLK1|CXCL10|RCAN1|IL6|MAFB|FGF14|BCL6|MAFF|SP8|MXD1|IL7R|CSRNP1|NRP2|CXCL8|CITED2|TNFAIP2|ADM|CXCL1|BRCA2|…
9889	1.1024e-06	4.1691e-05	112	3042	348	14291	regulation of biosynthetic process	EIF4A2|PRDM8|GTF2B|ZBTB20|JMJD1C|IRS2|AHR|TNF|ETS1|ETS2|CTGF|SALL1|MYC|EPC1|CCNL2|CCNL1|JUNB|KDM2A|ARID5A|ARID5B|GEM|ERN1|DMTF1|TEP1|DDIT3|TXNIP|TRIB1|ATF3|ATF4|ZNF276|ZNF397|KMT2B|TWIST1|BCL10|FOXO3|IRAK2|ZKSCAN1|HEXIM1|EGR1|JUN|EGR2|XBP1|ZFHX3|JUND|FOXF1|NR2F1|LIF|IRF2BP2|NR1D1|PARP14|NFKB1|NFKB2|NFKBIA|IL6|MAFB|BCL6|MAFF|SP8|CSRNP1|BTG1|CITED2|BRCA2|CHD2|AFF4|MYSM1|PPP1R13L|ZNF408|NFKBIZ|KDM6B…
10557	1.2913e-06	4.8157e-05	38	675	348	14291	positive regulation of macromolecule biosynthetic process	CSRNP1|CEBPB|CITED2|KMT2B|IRS2|BCL10|AHR|FOXO3|TNF|ETS1|MYSM1|ETS2|CTGF|SALL1|IFNL1|MYC|NRIP1|EPC1|HES1|JUNB|EGR1|JUN|EGR2|FOXF1|SAMD4A|LIF|FOS|NFKB1|TBX3|NFKBIA|IL1A|KLF6|IL6|MAFB|DDIT3|IRF1|ATF4|CREB5
31326	1.3367e-06	4.9165e-05	111	3018	348	14291	regulation of cellular biosynthetic process	EIF4A2|PRDM8|GTF2B|ZBTB20|JMJD1C|IRS2|AHR|TNF|ETS1|ETS2|SALL1|MYC|EPC1|CCNL2|CCNL1|JUNB|KDM2A|ARID5A|ARID5B|GEM|ERN1|DMTF1|TEP1|DDIT3|TXNIP|TRIB1|ATF3|ATF4|ZNF276|ZNF397|KMT2B|TWIST1|BCL10|FOXO3|IRAK2|ZKSCAN1|HEXIM1|EGR1|JUN|EGR2|XBP1|ZFHX3|JUND|FOXF1|NR2F1|LIF|IRF2BP2|NR1D1|PARP14|NFKB1|NFKB2|NFKBIA|IL6|MAFB|BCL6|MAFF|SP8|CSRNP1|BTG1|CITED2|BRCA2|CHD2|AFF4|MYSM1|PPP1R13L|ZNF408|NFKBIZ|KDM6B|EDN1…
45941	1.6479e-06	5.9794e-05	34	575	348	14291	positive regulation of transcription	CSRNP1|CEBPB|CITED2|KMT2B|BCL10|AHR|FOXO3|TNF|ETS1|MYSM1|ETS2|SALL1|IFNL1|MYC|NRIP1|EPC1|HES1|JUNB|EGR1|JUN|EGR2|FOXF1|LIF|FOS|NFKB1|TBX3|NFKBIA|KLF6|IL6|MAFB|DDIT3|IRF1|ATF4|CREB5
10942	1.7752e-06	6.3551e-05	29	449	348	14291	positive regulation of cell death	CEBPB|BCL10|PTGS2|FOXO3|BRCA2|TNF|ETS1|SH3RF1|BBC3|CTGF|SCIN|CASP8|CHEK2|CASP3|PMAIP1|PAK3|RBM5|JUN|DUSP1|TNFRSF9|TNFRSF10B|PLA2G4A|AEN|DUSP6|ERN1|BCL6|TEP1|DDIT3|TXNIP
51171	1.8023e-06	6.3674e-05	111	3036	348	14291	regulation of nitrogen compound metabolic process	PRDM8|GTF2B|ZBTB20|JMJD1C|AHR|TNF|ETS1|ETS2|ZFP36|SALL1|MYC|EPC1|CCNL2|CCNL1|JUNB|KDM2A|ARID5A|ARID5B|GEM|ERN1|DMTF1|TEP1|DDIT3|TXNIP|TRIB1|ATF3|ATF4|ZNF276|ZNF397|KMT2B|TWIST1|BCL10|FOXO3|ZFP36L2|IRAK2|ZKSCAN1|HEXIM1|EGR1|JUN|EGR2|XBP1|ZFHX3|JUND|FOXF1|NR2F1|LIF|IRF2BP2|NR1D1|PARP14|NFKB1|NFKB2|NFKBIA|IL6|MAFB|BCL6|MAFF|SP8|IL7R|CSRNP1|BTG1|CITED2|BRCA2|CHD2|AFF4|MYSM1|PPP1R13L|ZNF408|NFKBIZ|RBM…
19219	2.1443e-06	7.4772e-05	110	3011	348	14291	regulation of nucleobase, nucleoside, nucleotide and nucleic acid metabolic process	PRDM8|GTF2B|ZBTB20|JMJD1C|AHR|TNF|ETS1|ETS2|ZFP36|SALL1|MYC|EPC1|CCNL2|CCNL1|JUNB|KDM2A|ARID5A|ARID5B|GEM|ERN1|DMTF1|TEP1|DDIT3|TXNIP|TRIB1|ATF3|ATF4|ZNF276|ZNF397|KMT2B|TWIST1|BCL10|FOXO3|ZFP36L2|IRAK2|ZKSCAN1|HEXIM1|EGR1|JUN|EGR2|XBP1|ZFHX3|JUND|FOXF1|NR2F1|LIF|IRF2BP2|NR1D1|PARP14|NFKB1|NFKB2|NFKBIA|IL6|MAFB|BCL6|MAFF|SP8|IL7R|CSRNP1|BTG1|CITED2|BRCA2|CHD2|AFF4|MYSM1|PPP1R13L|ZNF408|NFKBIZ|RBM…
51254	2.3423e-06	8.063e-05	31	506	348	14291	positive regulation of RNA metabolic process	CSRNP1|CEBPB|CITED2|KMT2B|BCL10|AHR|FOXO3|TNF|ETS1|MYSM1|ETS2|ZFP36|SALL1|NRIP1|EPC1|HES1|JUNB|EGR1|JUN|EGR2|FOXF1|LIF|FOS|TBX3|NFKBIA|KLF6|IL6|MAFB|IRF1|ATF4|CREB5
43549	2.5033e-06	8.508e-05	26	383	348	14291	regulation of kinase activity	DIRAS3|MAPKBP1|ERRFI1|CSF1|SDC4|IRS2|TNF|DUSP16|HERC5|SPRED2|SERTAD1|CASP3|HEXIM1|EDN1|GADD45B|LRRN3|DUSP1|GADD45A|TNFRSF10B|DUSP6|HIPK3|ERN1|ZEB2|TEP1|SPRY2|TRIB1
9611	3.3641e-06	0.00011291	32	541	348	14291	response to wounding	CEBPB|CXCL8|CCL3L3|SLC1A3|ADM|CXCL1|CXCL3|TNF|HDAC9|CXCL2|CTGF|IRAK2|CCL5|CASP3|CCL4|NFKBIZ|CCL3|APOL2|KDM6B|CCL20|FOXF1|IL15|FOS|SOD2|NFKB1|CXCL10|IL1A|CXCL11|KLF6|IL6|PTX3|ITGA5
43065	3.906e-06	0.00012948	28	442	348	14291	positive regulation of apoptosis	CEBPB|BCL10|PTGS2|FOXO3|BRCA2|TNF|ETS1|SH3RF1|BBC3|SCIN|CASP8|CHEK2|CASP3|PMAIP1|PAK3|RBM5|JUN|DUSP1|TNFRSF9|TNFRSF10B|PLA2G4A|AEN|DUSP6|ERN1|BCL6|TEP1|DDIT3|TXNIP
31325	4.0341e-06	0.00013209	47	966	348	14291	positive regulation of cellular metabolic process	CSRNP1|CEBPB|CSF1|CITED2|KMT2B|IRS2|BCL10|AHR|PTGS2|FOXO3|TNF|ETS1|MYSM1|ETS2|CTGF|ZFP36|SALL1|IFNL1|MYC|NRIP1|EPC1|HES1|JUNB|EGR1|JUN|EGR2|EDN1|FOXF1|SAMD4A|LIF|PLA2G4A|FOS|SOD2|NFKB1|TBX3|NFKBIA|IL1A|KLF6|IL6|MAFB|DDIT3|IRF1|PTX3|ITGA5|TRIB1|ATF4|CREB5
43068	4.4434e-06	0.00014374	28	445	348	14291	positive regulation of programmed cell death	CEBPB|BCL10|PTGS2|FOXO3|BRCA2|TNF|ETS1|SH3RF1|BBC3|SCIN|CASP8|CHEK2|CASP3|PMAIP1|PAK3|RBM5|JUN|DUSP1|TNFRSF9|TNFRSF10B|PLA2G4A|AEN|DUSP6|ERN1|BCL6|TEP1|DDIT3|TXNIP
45892	4.8157e-06	0.00015393	26	397	348	14291	negative regulation of transcription, DNA-dependent	CITED2|TWIST1|FOXO3|TNF|HDAC9|SALL1|DNAJB5|NRIP1|EPC1|HES1|HEXIM1|KDM6B|EGR1|ZFHX3|FOXF1|NR2F1|ARID5A|ARID5B|KLF4|ETV3|NFKB1|TBX3|GEM|BCL6|TXNIP|FOSB
51338	5.0393e-06	0.00015918	26	398	348	14291	regulation of transferase activity	DIRAS3|MAPKBP1|ERRFI1|CSF1|SDC4|IRS2|TNF|DUSP16|HERC5|SPRED2|SERTAD1|CASP3|HEXIM1|EDN1|GADD45B|LRRN3|DUSP1|GADD45A|TNFRSF10B|DUSP6|HIPK3|ERN1|ZEB2|TEP1|SPRY2|TRIB1
45893	5.2033e-06	0.00016245	30	500	348	14291	positive regulation of transcription, DNA-dependent	CSRNP1|CEBPB|CITED2|KMT2B|BCL10|AHR|FOXO3|TNF|ETS1|MYSM1|ETS2|SALL1|NRIP1|EPC1|HES1|JUNB|EGR1|JUN|EGR2|FOXF1|LIF|FOS|TBX3|NFKBIA|KLF6|IL6|MAFB|IRF1|ATF4|CREB5
48646	5.3969e-06	0.00016656	25	375	348	14291	anatomical structure formation involved in morphogenesis	CXCL8|CITED2|TNFAIP2|TWIST1|ADM|BCL10|CYR61|CTGF|SALL1|CASP8|ZC3H12A|JUNB|JUN|EGR2|EDN1|FOXF1|DICER1|KLF4|PGF|TBX3|CLK1|ZEB2|TEP1|COL8A1|ITGA5
51253	6.5923e-06	0.00020114	26	404	348	14291	negative regulation of RNA metabolic process	CITED2|TWIST1|FOXO3|TNF|HDAC9|SALL1|DNAJB5|NRIP1|EPC1|HES1|HEXIM1|KDM6B|EGR1|ZFHX3|FOXF1|NR2F1|ARID5A|ARID5B|KLF4|ETV3|NFKB1|TBX3|GEM|BCL6|TXNIP|FOSB
122	7.1679e-06	0.00021624	21	286	348	14291	negative regulation of transcription from RNA polymerase II promoter	HEXIM1|KDM6B|EGR1|ZFHX3|FOXF1|CITED2|NR2F1|TWIST1|FOXO3|ETV3|TNF|HDAC9|NFKB1|SALL1|BCL6|DNAJB5|NRIP1|TXNIP|FOSB|EPC1|HES1
9893	7.3714e-06	0.00021991	48	1018	348	14291	positive regulation of metabolic process	CSRNP1|CEBPB|CSF1|CITED2|KMT2B|IRS2|BCL10|AHR|PTGS2|FOXO3|TNF|ETS1|MYSM1|ETS2|CTGF|RELB|ZFP36|SALL1|IFNL1|MYC|NRIP1|EPC1|HES1|JUNB|EGR1|JUN|EGR2|EDN1|FOXF1|SAMD4A|LIF|PLA2G4A|FOS|SOD2|NFKB1|TBX3|NFKBIA|IL1A|KLF6|IL6|MAFB|DDIT3|IRF1|PTX3|ITGA5|TRIB1|ATF4|CREB5
48514	7.4651e-06	0.00022026	18	220	348	14291	blood vessel morphogenesis	JUN|EDN1|CXCL8|TIPARP|FOXF1|CITED2|LIF|TNFAIP2|DICER1|PGF|CYR61|CTGF|CASP8|TEP1|ZC3H12A|COL8A1|ITGA5|JUNB
1568	7.8948e-06	0.00022962	20	265	348	14291	blood vessel development	JUN|EDN1|CXCL8|TIPARP|FOXF1|CITED2|LIF|TNFAIP2|DICER1|PGF|CYR61|TBX3|CTGF|SOCS3|CASP8|TEP1|ZC3H12A|COL8A1|ITGA5|JUNB
1836	7.9532e-06	0.00022962	6	21	348	14291	release of cytochrome c from mitochondria	JUN|CASP3|IFI6|PMAIP1|SOD2|BBC3
42773	8.7132e-06	0.00024626	9	57	348	14291	ATP synthesis coupled electron transport	CLK1|MT-ND4L|MT-ND4|MT-ND5|MT-CO2|MT-CO3|MT-ND2|MT-ND3|MT-ND1
42775	8.7132e-06	0.00024626	9	57	348	14291	mitochondrial ATP synthesis coupled electron transport	CLK1|MT-ND4L|MT-ND4|MT-ND5|MT-CO2|MT-CO3|MT-ND2|MT-ND3|MT-ND1
33673	9.1975e-06	0.00025724	12	105	348	14291	negative regulation of kinase activity	HEXIM1|ERRFI1|SPRED2|GADD45B|GADD45A|CASP3|SPRY2|IRS2|TRIB1|DUSP16|DUSP6|HIPK3
51252	9.6315e-06	0.0002666	74	1856	348	14291	regulation of RNA metabolic process	CSRNP1|CITED2|GTF2B|JMJD1C|AHR|BRCA2|CHD2|TNF|ETS1|MYSM1|ETS2|ZFP36|SALL1|MYC|EPC1|JUNB|RBM5|KDM6B|TSC22D2|ARID5A|ARID5B|FOS|ETV3|GEM|ZEB2|DMTF1|DDIT3|IRF1|TXNIP|ATF3|ATF4|CREB5|ZNF397|CEBPB|CEBPD|KMT2B|TWIST1|BCL10|ZNF3|FOXO3|HDAC9|ZFP36L2|RELB|ZNF7|DNAJB5|HLX|NRIP1|HES1|ZKSCAN1|HEXIM1|EGR1|JUN|EGR2|XBP1|ZFHX3|JUND|FOXF1|STAT2|NR2F1|LIF|NR1D1|KLF4|SOD2|NFKB1|TBX3|NFKB2|NFKBIA|KLF6|IL6|MAFB|BCL6|…
45944	9.7526e-06	0.0002672	25	388	348	14291	positive regulation of transcription from RNA polymerase II promoter	CSRNP1|CEBPB|CITED2|KMT2B|AHR|FOXO3|TNF|ETS1|SALL1|NRIP1|EPC1|HES1|JUNB|EGR1|JUN|EGR2|FOXF1|LIF|FOS|NFKBIA|KLF6|IL6|MAFB|IRF1|ATF4
6325	1.0619e-05	0.000288	26	415	348	14291	chromatin organization	HIST1H2BJ|KMT2B|JMJD1C|CHD2|HDAC9|MYSM1|HIST2H2AC|HIST1H2AE|EPC1|HIST1H3G|H1FX|CCNL1|HIST1H1A|HIST1H2AC|HIST1H1C|KDM6B|KDM2A|UTP3|HIST2H2BE|HIST3H2A|HIST1H4H|HIST1H2BH|HIST1H2BG|HIST1H4E|HIST1H2BD|HIST1H2BC
6979	1.1201e-05	0.00029903	16	184	348	14291	response to oxidative stress	PPP1R15B|JUN|MT-ND5|BTG1|DUSP1|PLA2G4A|FOS|PTGS2|SOD2|MT-ND3|KLF2|MT-ND1|CLK1|DDIT3|CCL5|TXNIP
45935	1.1248e-05	0.00029903	35	656	348	14291	positive regulation of nucleobase, nucleoside, nucleotide and nucleic acid metabolic process	CSRNP1|CEBPB|CITED2|KMT2B|BCL10|AHR|FOXO3|TNF|ETS1|MYSM1|ETS2|ZFP36|SALL1|IFNL1|MYC|NRIP1|EPC1|HES1|JUNB|EGR1|JUN|EGR2|FOXF1|LIF|FOS|NFKB1|TBX3|NFKBIA|KLF6|IL6|MAFB|DDIT3|IRF1|ATF4|CREB5
2902	1.1415e-05	0.00030049	4	7	348	14291	regulation of B cell apoptosis	BCL6|TEP1|IRS2|BCL10
45859	1.2609e-05	0.00032869	24	369	348	14291	regulation of protein kinase activity	HEXIM1|DIRAS3|MAPKBP1|ERRFI1|EDN1|CSF1|SDC4|GADD45B|LRRN3|GADD45A|TNFRSF10B|TNF|DUSP16|DUSP6|HIPK3|HERC5|ERN1|SPRED2|ZEB2|SERTAD1|TEP1|CASP3|SPRY2|TRIB1
35295	1.277e-05	0.0003297	21	297	348	14291	tube development	ERRFI1|EDN1|CSF1|SDC4|FOXF1|LIF|TWIST1|ADM|DICER1|BCL10|SOD2|PGF|TBX3|CTGF|CLK1|ZEB2|SALL1|CASP8|MYC|SPRY2|HES1
46697	1.3899e-05	0.00035542	5	14	348	14291	decidualization	CITED2|LIF|PLA2G4A|PTGS2|JUNB
45597	1.5962e-05	0.00040432	19	255	348	14291	positive regulation of cell differentiation	JUN|ZFHX3|JUND|BTG1|CD83|CSF1|LIF|FOXO3|ETS1|NFKB1|SOCS3|IL6|PNP|SCIN|BAMBI|HLX|CCL5|IL7R|JUNB
51348	1.6309e-05	0.00040926	12	111	348	14291	negative regulation of transferase activity	HEXIM1|ERRFI1|SPRED2|GADD45B|GADD45A|CASP3|SPRY2|IRS2|TRIB1|DUSP16|DUSP6|HIPK3
42493	1.6865e-05	0.00041927	19	256	348	14291	response to drug	JUN|SLC1A3|FOS|PTGS2|SOD2|TNF|DUSP6|PGF|MT-ND1|CLK1|SOCS3|SOCS1|PNP|TEP1|MYC|DDIT3|CCL5|TXNIP|JUNB
48732	2.0372e-05	0.00050182	16	193	348	14291	gland development	CEBPB|CSF1|FOXF1|CITED2|IRS2|AHR|BRCA2|TNF|TBX3|APLN|SALL1|TEP1|PLXNA1|MT-CO2|HES1|BCAT2
45333	2.1168e-05	0.00051669	11	96	348	14291	cellular respiration	CLK1|MT-ND4L|MT-ND4|MT-ND5|SLC1A3|MT-CO2|MT-CO3|MT-ND2|SOD2|MT-ND3|MT-ND1
6355	2.5049e-05	0.00060591	71	1807	348	14291	regulation of transcription, DNA-dependent	CSRNP1|CITED2|GTF2B|JMJD1C|AHR|BRCA2|CHD2|TNF|ETS1|MYSM1|ETS2|SALL1|MYC|EPC1|JUNB|KDM6B|TSC22D2|ARID5A|ARID5B|FOS|ETV3|GEM|ZEB2|DMTF1|DDIT3|IRF1|TXNIP|ATF3|ATF4|CREB5|ZNF397|CEBPB|CEBPD|KMT2B|TWIST1|BCL10|ZNF3|FOXO3|HDAC9|RELB|ZNF7|DNAJB5|HLX|NRIP1|HES1|ZKSCAN1|HEXIM1|EGR1|JUN|EGR2|XBP1|ZFHX3|JUND|FOXF1|STAT2|NR2F1|LIF|NR1D1|KLF4|SOD2|NFKB1|TBX3|NFKB2|NFKBIA|KLF6|IL6|MAFB|BCL6|MAFF|FOSB|PTX3
42542	2.609e-05	0.00062305	9	65	348	14291	response to hydrogen peroxide	PPP1R15B|JUN|MT-ND5|DUSP1|DDIT3|TXNIP|PLA2G4A|SOD2|KLF2
45639	2.6221e-05	0.00062305	7	37	348	14291	positive regulation of myeloid cell differentiation	JUN|SCIN|CSF1|CCL5|LIF|FOXO3|ETS1
40011	2.9237e-05	0.00068651	26	440	348	14291	locomotion	NRP2|BTG1|CXCL8|CCL3L3|TWIST1|CXCL1|CXCL3|TNF|ETS1|CXCL2|CYR61|CTGF|CCL5|CCL4|CCL3|PAK3|CCL20|NR2F1|ARID5B|CXCL10|ZEB2|CXCL11|IL6|TEP1|BAMBI|ITGA5
9719	2.9403e-05	0.00068651	28	493	348	14291	response to endogenous stimulus	MT-ND5|BTG1|KMT2B|PIK3R3|ADM|IRS2|PTGS2|BRCA2|MT-ND3|TNF|HDAC9|CTGF|SOCS3|SOCS1|CASP8|CCL5|JUNB|EGR1|EGR2|DUSP1|PLA2G4A|FOS|PGF|IL1A|IL6|TEP1|DDIT3|TXNIP
6916	2.9719e-05	0.00068788	16	199	348	14291	anti-apoptosis	CEBPB|CITED2|IFI6|TNFAIP3|SOD2|TNF|HIPK3|NFKB1|TBX3|NFKBIA|SOCS3|IL1A|ARC|IER3|MCL1|BIRC3
6469	3.1175e-05	0.00071543	11	100	348	14291	negative regulation of protein kinase activity	HEXIM1|ERRFI1|SPRED2|GADD45B|GADD45A|CASP3|SPRY2|TRIB1|DUSP16|DUSP6|HIPK3
35239	3.3586e-05	0.00075911	16	201	348	14291	tube morphogenesis	EDN1|CSF1|FOXF1|TWIST1|ADM|DICER1|BCL10|SOD2|PGF|TBX3|CLK1|ZEB2|SALL1|CASP8|MYC|SPRY2
10629	3.3644e-05	0.00075911	30	551	348	14291	negative regulation of gene expression	CITED2|TWIST1|ADAR|FOXO3|TNF|HDAC9|SALL1|DNAJB5|NRIP1|EPC1|HES1|HEXIM1|KDM6B|EGR1|ZFHX3|UTP3|FOXF1|NR2F1|ARID5A|ARID5B|DICER1|KLF4|ETV3|NFKB1|TBX3|GEM|ZEB2|BCL6|TXNIP|FOSB
48545	3.7359e-05	0.00083591	17	225	348	14291	response to steroid hormone stimulus	DUSP1|KMT2B|PLA2G4A|ADM|FOS|PTGS2|BRCA2|TNF|CTGF|SOCS3|IL6|SOCS1|CASP8|TEP1|CCL5|TXNIP|JUNB
1763	3.8939e-05	0.00086293	12	121	348	14291	morphogenesis of a branching structure	SOCS3|EDN1|SALL1|CSF1|FOXF1|MYC|PLXNA1|SPRY2|ADM|DICER1|PGF|TBX3
31620	3.9531e-05	0.00086293	4	9	348	14291	regulation of fever	CCL5|PLA2G4A|PTGS2|TNF
31622	3.9531e-05	0.00086293	4	9	348	14291	positive regulation of fever	CCL5|PLA2G4A|PTGS2|TNF
1893	4.0447e-05	0.0008688	5	17	348	14291	maternal placenta development	CITED2|LIF|PLA2G4A|PTGS2|JUNB
2675	4.0447e-05	0.0008688	5	17	348	14291	positive regulation of acute inflammatory response	IL6|CCL5|PLA2G4A|PTGS2|TNF
302	4.413e-05	0.00093894	10	86	348	14291	response to reactive oxygen species	PPP1R15B|JUN|MT-ND5|DUSP1|DDIT3|TXNIP|PLA2G4A|FOS|SOD2|KLF2
10627	4.4412e-05	0.00093894	21	323	348	14291	regulation of intracellular protein kinase cascade	EDN1|TRAF3IP2|PLK2|LIF|TNFRSF10B|TNFAIP3|BCL10|TRAF1|TNF|DUSP6|HIPK3|SH3RF1|IL1A|ZEB2|IL6|SOCS1|CASP8|IFNL1|TEP1|SPRY2|TRIM38
31960	4.5025e-05	0.00094439	11	104	348	14291	response to corticosteroid stimulus	SOCS3|IL6|DUSP1|CCL5|PLA2G4A|ADM|FOS|PTGS2|JUNB|TNF|CTGF
65009	4.5373e-05	0.00094439	47	1061	348	14291	regulation of molecular function	DIRAS3|MAPKBP1|ERRFI1|CSF1|SDC4|IFI6|IRS2|BCL10|TNF|DUSP16|BBC3|CTGF|HERC5|SPRED2|SERTAD1|IRAK2|CASP3|ABL2|PMAIP1|HEXIM1|JUN|EDN1|P2RY11|GADD45B|LRRN3|DUSP1|GADD45A|TNFRSF10B|NOSIP|TRAF1|SOD2|DUSP6|HIPK3|NFKB1|ARFGAP1|ARFGAP2|ERN1|NFKBIA|RCAN1|ZEB2|IL6|BCL6|TEP1|STIM2|DDIT3|SPRY2|TRIB1
9653	4.5731e-05	0.00094453	52	1218	348	14291	anatomical structure morphogenesis	ERRFI1|CSRNP1|NRP2|CXCL8|CSF1|CITED2|TNFAIP2|ADM|TNF|CYR61|CTGF|SALL1|CASP8|MYC|ZC3H12A|JUNB|IER3|EDN1|ARID5B|DICER1|PGF|GEM|RCN3|ZEB2|TEP1|COL8A1|ITGA5|TWIST1|SLC1A3|BCL10|RECQL4|EFNB2|SOCS3|SOCS1|PLXNA1|HES1|JUN|EGR2|ANGPT2|TIPARP|FOXF1|LIF|KLF4|SOD2|TBX3|CLK1|MAFB|BCL6|SPRY2|SP8|PTX3|IL7R
10604	4.8458e-05	0.00099321	43	941	348	14291	positive regulation of macromolecule metabolic process	CSRNP1|CEBPB|CSF1|CITED2|KMT2B|IRS2|BCL10|AHR|FOXO3|TNF|ETS1|MYSM1|ETS2|CTGF|RELB|ZFP36|SALL1|IFNL1|MYC|NRIP1|EPC1|HES1|JUNB|EGR1|JUN|EGR2|FOXF1|SAMD4A|LIF|FOS|NFKB1|TBX3|NFKBIA|IL1A|KLF6|IL6|MAFB|DDIT3|IRF1|ITGA5|TRIB1|ATF4|CREB5
43066	5.0018e-05	0.0010174	23	376	348	14291	negative regulation of apoptosis	CEBPB|CITED2|IFI6|TNFAIP3|IRS2|BCL10|SOD2|TNF|HIPK3|NFKB1|TBX3|NFKBIA|SOCS3|IL1A|ARC|IL6|NUAK2|BCL6|TEP1|CASP3|IER3|MCL1|BIRC3
30728	5.489e-05	0.0010999	5	18	348	14291	ovulation	IL1R1|NRIP1|PLA2G4A|PTGS2|FOXO3
48008	5.489e-05	0.0010999	5	18	348	14291	platelet-derived growth factor receptor signaling pathway	CSRNP1|TEP1|TIPARP|TXNIP|ARID5B
60562	5.8109e-05	0.0011557	12	126	348	14291	epithelial tube morphogenesis	CLK1|ZEB2|SALL1|CASP8|CSF1|FOXF1|MYC|TWIST1|ADM|BCL10|PGF|TBX3
8637	5.9051e-05	0.0011658	6	29	348	14291	apoptotic mitochondrial changes	JUN|CASP3|IFI6|PMAIP1|SOD2|BBC3
43069	6.1231e-05	0.0012	23	381	348	14291	negative regulation of programmed cell death	CEBPB|CITED2|IFI6|TNFAIP3|IRS2|BCL10|SOD2|TNF|HIPK3|NFKB1|TBX3|NFKBIA|SOCS3|IL1A|ARC|IL6|NUAK2|BCL6|TEP1|CASP3|IER3|MCL1|BIRC3
31650	6.462e-05	0.0012398	4	10	348	14291	regulation of heat generation	CCL5|PLA2G4A|PTGS2|TNF
31652	6.462e-05	0.0012398	4	10	348	14291	positive regulation of heat generation	CCL5|PLA2G4A|PTGS2|TNF
10605	6.4644e-05	0.0012398	38	802	348	14291	negative regulation of macromolecule metabolic process	ERRFI1|CITED2|TWIST1|ADAR|FOXO3|BRCA2|TNF|HDAC9|SALL1|SOCS1|DNAJB5|NRIP1|EPC1|HES1|N4BP1|HEXIM1|KDM6B|EGR1|JUN|EDN1|ZFHX3|UTP3|FOXF1|NR2F1|ARID5A|ARID5B|DICER1|KLF4|ETV3|NFKB1|TBX3|GEM|ZEB2|IL6|BCL6|TEP1|TXNIP|FOSB
42330	6.7342e-05	0.0012733	14	169	348	14291	taxis	NRP2|CXCL8|CCL20|CCL3L3|CXCL1|CXCL3|CXCL2|CYR61|CXCL10|CXCL11|IL6|CCL5|CCL4|CCL3
6935	6.7342e-05	0.0012733	14	169	348	14291	chemotaxis	NRP2|CXCL8|CCL20|CCL3L3|CXCL1|CXCL3|CXCL2|CYR61|CXCL10|CXCL11|IL6|CCL5|CCL4|CCL3
51716	7.0173e-05	0.0013176	44	987	348	14291	cellular response to stimulus	PPP1R15A|MAPKBP1|PPP1R15B|CXCL8|PIK3R3|ADM|IRS2|FOXO3|BRCA2|CXCL3|HDAC9|RECQL4|DUSP10|NUAK2|IRAK2|CCL5|CHEK2|CASP3|KYNU|REV3L|JUNB|EGR1|JUN|DUSP1|FOXF1|GADD45A|AEN|DICER1|FOS|SOD2|PGF|KLF2|ERN1|NFKBIA|CLK1|XAB2|CXCL10|IL1A|IL6|FGF14|BCL6|DDIT3|TRIB1|ATF4
14070	7.186e-05	0.0013399	13	149	348	14291	response to organic cyclic substance	JUN|ANGPT2|CD83|FOS|PTGS2|BRCA2|DUSP6|MT-ND1|CTGF|SOCS3|IL1A|TEP1|JUNB
9888	7.832e-05	0.0014451	36	750	348	14291	tissue development	ERRFI1|CEBPB|NRP2|CSF1|CITED2|TWIST1|ADM|BCL10|PTGS2|CTGF|SOCS3|SALL1|CASP8|HLX|MYC|CASP3|PLXNA1|JUNB|JUN|EDN1|TIPARP|FOXF1|PTCH2|LIF|PLA2G4A|TFIP11|DICER1|KLF4|PGF|TBX3|CLK1|RCAN1|ZEB2|ARC|TEP1|TXNIP
16481	7.8579e-05	0.0014451	27	494	348	14291	negative regulation of transcription	CITED2|TWIST1|FOXO3|TNF|HDAC9|SALL1|DNAJB5|NRIP1|EPC1|HES1|HEXIM1|KDM6B|EGR1|ZFHX3|FOXF1|NR2F1|ARID5A|ARID5B|KLF4|ETV3|NFKB1|TBX3|GEM|ZEB2|BCL6|TXNIP|FOSB
1701	7.9803e-05	0.0014576	16	216	348	14291	in utero embryonic development	CEBPB|EDN1|FOXF1|CITED2|LIF|ADM|BRCA2|CYR61|TBX3|CLK1|XAB2|SOCS3|MAFF|HES1|ZNF830|JUNB
9725	8.1456e-05	0.0014778	25	441	348	14291	response to hormone stimulus	BTG1|KMT2B|PIK3R3|ADM|IRS2|PTGS2|BRCA2|MT-ND3|TNF|HDAC9|CTGF|SOCS3|SOCS1|CASP8|CCL5|JUNB|EGR1|EGR2|DUSP1|PLA2G4A|FOS|PGF|IL6|TEP1|TXNIP
60548	8.3896e-05	0.0015092	23	389	348	14291	negative regulation of cell death	CEBPB|CITED2|IFI6|TNFAIP3|IRS2|BCL10|SOD2|TNF|HIPK3|NFKB1|TBX3|NFKBIA|SOCS3|IL1A|ARC|IL6|NUAK2|BCL6|TEP1|CASP3|IER3|MCL1|BIRC3
48660	8.4315e-05	0.0015092	7	44	348	14291	regulation of smooth muscle cell proliferation	JUN|EDN1|IL6|IL15|PTGS2|TRIB1|TNF
1525	8.8183e-05	0.001568	13	152	348	14291	angiogenesis	JUN|EDN1|CXCL8|TNFAIP2|DICER1|PGF|CYR61|CTGF|CASP8|TEP1|ZC3H12A|COL8A1|ITGA5
51276	9.4207e-05	0.0016641	28	527	348	14291	chromosome organization	HIST1H2BJ|KMT2B|JMJD1C|BRCA2|CHD2|HDAC9|MYSM1|HIST2H2AC|HIST1H2AE|EPC1|HIST1H3G|H1FX|CCNL1|HIST1H1A|HIST1H2AC|HIST1H1C|KDM6B|KDM2A|UTP3|HIST2H2BE|HIST3H2A|TEP1|HIST1H4H|HIST1H2BH|HIST1H2BG|HIST1H4E|HIST1H2BD|HIST1H2BC
9612	9.6742e-05	0.0016977	8	60	348	14291	response to mechanical stimulus	CXCL10|JUN|ANGPT2|TXNIP|SLC1A3|FOS|JUNB|TNF
45934	9.7556e-05	0.0017009	29	556	348	14291	negative regulation of nucleobase, nucleoside, nucleotide and nucleic acid metabolic process	CITED2|TWIST1|FOXO3|BRCA2|TNF|HDAC9|SALL1|DNAJB5|NRIP1|EPC1|HES1|HEXIM1|KDM6B|EGR1|EDN1|ZFHX3|FOXF1|NR2F1|ARID5A|ARID5B|KLF4|ETV3|NFKB1|TBX3|GEM|ZEB2|BCL6|TXNIP|FOSB
6350	0.00010919	0.0018915	21	344	348	14291	transcription	CEBPB|ZFHX3|CEBPD|PPP1R10|GTF2B|AHR|PHRF1|ETS1|AFF4|NFKB1|SPOCD1|XAB2|POLR3A|DDIT3|IRF1|MAFF|POLR1C|EPC1|MSC|NFKBIB|CREB5
22900	0.00011324	0.0019489	11	115	348	14291	electron transport chain	CLK1|MT-ND4L|MT-ND4|MT-ND5|SLC1A3|MT-CO2|MT-CO3|MT-ND2|SOD2|MT-ND3|MT-ND1
51172	0.00011752	0.0020099	29	562	348	14291	negative regulation of nitrogen compound metabolic process	CITED2|TWIST1|FOXO3|BRCA2|TNF|HDAC9|SALL1|DNAJB5|NRIP1|EPC1|HES1|HEXIM1|KDM6B|EGR1|EDN1|ZFHX3|FOXF1|NR2F1|ARID5A|ARID5B|KLF4|ETV3|NFKB1|TBX3|GEM|ZEB2|BCL6|TXNIP|FOSB
51384	0.00012374	0.0021028	10	97	348	14291	response to glucocorticoid stimulus	SOCS3|IL6|DUSP1|CCL5|PLA2G4A|ADM|FOS|PTGS2|JUNB|TNF
10558	0.00012719	0.0021478	30	593	348	14291	negative regulation of macromolecule biosynthetic process	CITED2|TWIST1|FOXO3|BRCA2|TNF|HDAC9|SALL1|DNAJB5|NRIP1|EPC1|HES1|HEXIM1|KDM6B|EGR1|EDN1|ZFHX3|FOXF1|NR2F1|ARID5A|ARID5B|KLF4|ETV3|NFKB1|TBX3|GEM|ZEB2|IL6|BCL6|TXNIP|FOSB
9266	0.00013488	0.0022634	10	98	348	14291	response to temperature stimulus	SOCS3|CXCL10|IL1A|CASP8|DNAJB4|HSPB8|PLA2G4A|MT-CO2|ADM|FOS
32355	0.00013745	0.0022739	8	63	348	14291	response to estradiol stimulus	SOCS3|SOCS1|CASP8|TEP1|DUSP1|TXNIP|PTGS2|CTGF
30154	0.00013772	0.0022739	64	1668	348	14291	cell differentiation	NRP2|CSF1|CITED2|TNFAIP2|ADM|BRCA2|AFF4|CTGF|SALL1|CASP8|CASP3|ZC3H12A|JUNB|EDN1|IL15|DICER1|FNDC3A|DUSP6|PGF|RHOB|ZEB2|ARL4A|TEP1|IRF1|TXNIP|SLFN5|CEBPB|SPATA2|TWIST1|SLC1A3|ZNF3|FOXO3|HDAC9|RELB|CLN5|EFNB2|SOCS3|SOCS1|HLX|HES1|PAK3|MCL1|EGR1|JUN|EGR2|JUND|ANGPT2|GADD45B|TIPARP|FOXF1|NR2F1|LIF|KLF4|SOD2|TBX3|NFKB2|CLK1|RCAN1|KLF6|IL6|BCL6|SPRY2|PTX3|IL7R
2903	0.00013805	0.0022739	3	5	348	14291	negative regulation of B cell apoptosis	BCL6|IRS2|BCL10
8284	0.00015276	0.0025009	25	459	348	14291	positive regulation of cell proliferation	CSF1|KMT2B|ADM|IRS2|PTGS2|TNF|CTGF|RECQL4|PNP|SERTAD1|HLX|MYC|HES1|JUN|EDN1|FOXF1|IL15|LIF|PLA2G4A|PGF|TBX3|CXCL10|IL6|BCL6|ATF3
51607	0.0001557	0.0025337	5	22	348	14291	defense response to virus	IL6|IFNL1|RSAD2|ABCC9|SAMHD1
31347	0.00015783	0.0025528	13	161	348	14291	regulation of defense response	IL15|DDX58|PLA2G4A|BCL10|PTGS2|SAMHD1|TNF|NFKBIA|ZFP36|IL6|BCL6|IRAK2|CCL5
61138	0.0001597	0.0025656	10	100	348	14291	morphogenesis of a branching epithelium	SOCS3|EDN1|SALL1|CSF1|FOXF1|MYC|PLXNA1|ADM|PGF|TBX3
2009	0.00016053	0.0025656	15	206	348	14291	morphogenesis of an epithelium	EDN1|CSF1|FOXF1|TWIST1|ADM|BCL10|PGF|TBX3|CLK1|SOCS3|ZEB2|SALL1|CASP8|MYC|PLXNA1
9887	0.00018564	0.0029494	31	635	348	14291	organ morphogenesis	ERRFI1|CSRNP1|CSF1|TWIST1|ADM|BCL10|TNF|CTGF|RECQL4|EFNB2|SOCS3|SALL1|SOCS1|CASP8|MYC|PLXNA1|EDN1|ANGPT2|TIPARP|FOXF1|LIF|ARID5B|KLF4|PGF|TBX3|GEM|CLK1|ZEB2|MAFB|SPRY2|PTX3
6119	0.00018826	0.0029734	10	102	348	14291	oxidative phosphorylation	MT-ATP6|CLK1|MT-ND4L|MT-ND4|MT-ND5|MT-CO2|MT-CO3|MT-ND2|MT-ND3|MT-ND1
7565	0.000192	0.0030115	11	122	348	14291	female pregnancy	ANGPT2|FCGRT|CITED2|LIF|PLA2G4A|ADM|FOS|PTGS2|JUNB|PGF|APOL2
7610	0.00019291	0.0030115	25	466	348	14291	behavior	NRP2|CXCL8|CCL3L3|SLC1A3|CXCL1|PTGS2|CXCL3|CXCL2|CYR61|CCL5|CCL4|CCL3|EGR1|JUN|EGR2|CCL20|FOS|SOD2|CXCL10|CXCL11|IL6|TEP1|FOSB|PTX3|ITGA5
48583	0.00020698	0.0032037	27	524	348	14291	regulation of response to stimulus	CXCL8|BCL10|PTGS2|SAMHD1|TNF|SH3RF1|SOCS3|ZFP36|SOCS1|IFNL1|IRAK2|HLX|CCL5|EDN1|ANGPT2|IL15|DDX58|PLA2G4A|HIPK3|NFKBIA|CXCL10|IL1A|ZEB2|IL6|BCL6|TRIB1|IL7R
70228	0.00020761	0.0032037	4	13	348	14291	regulation of lymphocyte apoptosis	BCL6|TEP1|IRS2|BCL10
45596	0.00021238	0.0032584	16	235	348	14291	negative regulation of cell differentiation	ZFHX3|LIF|TWIST1|DICER1|SOD2|TNF|TBX3|NFKBIA|ZFP36|IL6|MAFB|BCL6|HLX|HIST1H4H|HES1|HIST1H4E
31327	0.00021392	0.0032636	30	611	348	14291	negative regulation of cellular biosynthetic process	CITED2|TWIST1|FOXO3|BRCA2|TNF|HDAC9|SALL1|DNAJB5|NRIP1|EPC1|HES1|HEXIM1|KDM6B|EGR1|EDN1|ZFHX3|FOXF1|NR2F1|ARID5A|ARID5B|KLF4|ETV3|NFKB1|TBX3|GEM|ZEB2|IL6|BCL6|TXNIP|FOSB
60429	0.00023086	0.003502	20	337	348	14291	epithelium development	ERRFI1|JUN|CEBPB|EDN1|CSF1|FOXF1|TWIST1|ADM|BCL10|PGF|TBX3|CLK1|SOCS3|ZEB2|SALL1|CASP8|MYC|CASP3|TXNIP|PLXNA1
32570	0.00024145	0.0036421	5	24	348	14291	response to progesterone stimulus	SOCS3|SOCS1|TXNIP|FOS|JUNB
1890	0.00026186	0.0039061	9	87	348	14291	placenta development	SOCS3|CEBPB|CITED2|LIF|PLA2G4A|ADM|PTGS2|JUNB|CYR61
30879	0.00026186	0.0039061	9	87	348	14291	mammary gland development	CEBPB|CSF1|FOXF1|MT-CO2|IRS2|BRCA2|TBX3|BCAT2|APLN
2521	0.00027323	0.0040503	11	127	348	14291	leukocyte differentiation	EGR1|KLF6|CASP8|CSF1|BCL6|IL15|IRF1|IL7R|JUNB|HDAC9|RELB
51093	0.00027454	0.0040503	18	290	348	14291	negative regulation of developmental process	ZFHX3|ANGPT2|LIF|TWIST1|DICER1|SOD2|TNF|TBX3|NFKBIA|CXCL10|ZFP36|IL6|MAFB|BCL6|HLX|HIST1H4H|HES1|HIST1H4E
9890	0.00028218	0.0041402	30	621	348	14291	negative regulation of biosynthetic process	CITED2|TWIST1|FOXO3|BRCA2|TNF|HDAC9|SALL1|DNAJB5|NRIP1|EPC1|HES1|HEXIM1|KDM6B|EGR1|EDN1|ZFHX3|FOXF1|NR2F1|ARID5A|ARID5B|KLF4|ETV3|NFKB1|TBX3|GEM|ZEB2|IL6|BCL6|TXNIP|FOSB
9892	0.00029553	0.004273	38	864	348	14291	negative regulation of metabolic process	ERRFI1|CITED2|TWIST1|ADAR|FOXO3|BRCA2|TNF|HDAC9|SALL1|SOCS1|DNAJB5|NRIP1|EPC1|HES1|N4BP1|HEXIM1|KDM6B|EGR1|JUN|EDN1|ZFHX3|UTP3|FOXF1|NR2F1|ARID5A|ARID5B|DICER1|KLF4|ETV3|NFKB1|TBX3|GEM|ZEB2|IL6|BCL6|TEP1|TXNIP|FOSB
45429	0.00029584	0.004273	5	25	348	14291	positive regulation of nitric oxide biosynthetic process	EDN1|PTX3|PTGS2|SOD2|TNF
48869	0.00029601	0.004273	64	1714	348	14291	cellular developmental process	NRP2|CSF1|CITED2|TNFAIP2|ADM|BRCA2|AFF4|CTGF|SALL1|CASP8|CASP3|ZC3H12A|JUNB|EDN1|IL15|DICER1|FNDC3A|DUSP6|PGF|RHOB|ZEB2|ARL4A|TEP1|IRF1|TXNIP|SLFN5|CEBPB|SPATA2|TWIST1|SLC1A3|ZNF3|FOXO3|HDAC9|RELB|CLN5|EFNB2|SOCS3|SOCS1|HLX|HES1|PAK3|MCL1|EGR1|JUN|EGR2|JUND|ANGPT2|GADD45B|TIPARP|FOXF1|NR2F1|LIF|KLF4|SOD2|TBX3|NFKB2|CLK1|RCAN1|KLF6|IL6|BCL6|SPRY2|PTX3|IL7R
34622	0.00030287	0.0043488	19	318	348	14291	cellular macromolecular complex assembly	HIST1H2BJ|DICER1|HIST2H2BE|HIST2H2AC|HIST3H2A|HIST1H2AE|HIST1H3G|HIST1H4H|HIST1H2BH|H1FX|HIST1H2BG|CCNL1|HIST1H1A|HIST1H4E|HIST1H2AC|HIST1H2BD|RBM5|HIST1H2BC|HIST1H1C
51147	0.0003304	0.0047187	6	39	348	14291	regulation of muscle cell differentiation	EDN1|ZFHX3|BTG1|FOXF1|HDAC9|TBX3
48754	0.00033828	0.0048058	9	90	348	14291	branching morphogenesis of a tube	EDN1|SALL1|CSF1|FOXF1|MYC|SPRY2|DICER1|PGF|TBX3
10332	0.00035903	0.0050736	5	26	348	14291	response to gamma radiation	SOCS3|CXCL10|IL1A|BRCA2|SOD2
50790	0.00037664	0.0052778	39	906	348	14291	regulation of catalytic activity	DIRAS3|MAPKBP1|ERRFI1|CSF1|SDC4|IFI6|IRS2|TNF|DUSP16|BBC3|CTGF|HERC5|SPRED2|SERTAD1|CASP3|ABL2|PMAIP1|HEXIM1|EDN1|P2RY11|GADD45B|LRRN3|DUSP1|GADD45A|TNFRSF10B|NOSIP|SOD2|DUSP6|HIPK3|NFKB1|ARFGAP1|ARFGAP2|ERN1|RCAN1|ZEB2|BCL6|TEP1|SPRY2|TRIB1
45786	0.00037868	0.0052778	13	176	348	14291	negative regulation of cell cycle	HEXIM1|PPP1R15A|CXCL8|GADD45A|ETS1|GEM|RHOB|ERN1|BCL6|MYC|DDIT3|CASP3|SESN2
9628	0.00037948	0.0052778	22	404	348	14291	response to abiotic stimulus	JUN|ANGPT2|DUSP1|HSPB8|SLC1A3|PLA2G4A|ADM|AEN|FOS|BRCA2|SOD2|MT-ND3|TNF|SOCS3|CXCL10|IL1A|CASP8|DNAJB4|CASP3|TXNIP|MT-CO2|JUNB
45069	0.00038134	0.0052778	4	15	348	14291	regulation of viral genome replication	CXCL8|CCL5|CCL3|TNF
1892	0.00039741	0.005472	7	56	348	14291	embryonic placenta development	SOCS3|CEBPB|CITED2|LIF|ADM|JUNB|CYR61
31324	0.00041173	0.0056403	35	786	348	14291	negative regulation of cellular metabolic process	ERRFI1|CITED2|TWIST1|FOXO3|BRCA2|TNF|HDAC9|SALL1|SOCS1|DNAJB5|NRIP1|EPC1|HES1|N4BP1|HEXIM1|KDM6B|EGR1|JUN|EDN1|ZFHX3|FOXF1|NR2F1|ARID5A|ARID5B|KLF4|ETV3|NFKB1|TBX3|GEM|ZEB2|IL6|BCL6|TEP1|TXNIP|FOSB
48729	0.00042287	0.0057635	17	275	348	14291	tissue morphogenesis	ERRFI1|EDN1|CSF1|FOXF1|TWIST1|ADM|BCL10|KLF4|PGF|TBX3|CLK1|SOCS3|ZEB2|SALL1|CASP8|MYC|PLXNA1
51153	0.00043191	0.0058275	5	27	348	14291	regulation of striated muscle cell differentiation	EDN1|ZFHX3|BTG1|HDAC9|TBX3
2673	0.00043191	0.0058275	5	27	348	14291	regulation of acute inflammatory response	IL6|CCL5|PLA2G4A|PTGS2|TNF
43627	0.00046516	0.0062232	10	114	348	14291	response to estrogen stimulus	SOCS3|SOCS1|CASP8|TEP1|DUSP1|KMT2B|TXNIP|PTGS2|BRCA2|CTGF
45652	0.00046587	0.0062232	3	7	348	14291	regulation of megakaryocyte differentiation	SCIN|HIST1H4H|HIST1H4E
9409	0.00051541	0.0068171	5	28	348	14291	response to cold	CXCL10|CASP8|MT-CO2|ADM|FOS
50792	0.00051541	0.0068171	5	28	348	14291	regulation of viral reproduction	JUN|CXCL8|CCL5|CCL3|TNF
51272	0.00052431	0.0069008	11	137	348	14291	positive regulation of cellular component movement	SPAG9|CXCL10|EDN1|IL6|CSF1|BCL6|FOXF1|IRS2|PTGS2|HDAC9|ETS1
43009	0.00054026	0.0070762	20	360	348	14291	chordate embryonic development	CEBPB|EDN1|FOXF1|CITED2|LIF|TWIST1|ADM|BCL10|BRCA2|CYR61|TBX3|CLK1|XAB2|SOCS3|ZEB2|CASP8|MAFF|HES1|ZNF830|JUNB
45766	0.00056891	0.0073438	6	43	348	14291	positive regulation of angiogenesis	IL1A|BTG1|ANGPT2|PTGS2|HDAC9|RHOB
1841	0.00056891	0.0073438	6	43	348	14291	neural tube formation	CLK1|ZEB2|CASP8|TWIST1|ADM|BCL10
6120	0.00056891	0.0073438	6	43	348	14291	mitochondrial electron transport, NADH to ubiquinone	MT-ND4L|MT-ND4|MT-ND5|MT-ND2|MT-ND3|MT-ND1
79	0.00060903	0.0078055	7	60	348	14291	regulation of cyclin-dependent protein kinase activity	HEXIM1|HERC5|DIRAS3|SERTAD1|TEP1|GADD45A|CASP3
48661	0.00061048	0.0078055	5	29	348	14291	positive regulation of smooth muscle cell proliferation	JUN|EDN1|IL6|PTGS2|TNF
9792	0.0006207	0.0078243	20	364	348	14291	embryonic development ending in birth or egg hatching	CEBPB|EDN1|FOXF1|CITED2|LIF|TWIST1|ADM|BCL10|BRCA2|CYR61|TBX3|CLK1|XAB2|SOCS3|ZEB2|CASP8|MAFF|HES1|ZNF830|JUNB
23014	0.0006207	0.0078243	20	364	348	14291	signal transmission via phosphorylation event	MAPKBP1|EDN1|GADD45B|LRRN3|STAT2|TNFRSF10B|TNF|DUSP16|DUSP6|NFKBIA|SOCS3|SPRED2|ZFP36|SOCS1|DUSP10|FGF14|IRAK2|TRIB1|MAP4K4|NFKBIB
7243	0.0006207	0.0078243	20	364	348	14291	intracellular protein kinase cascade	MAPKBP1|EDN1|GADD45B|LRRN3|STAT2|TNFRSF10B|TNF|DUSP16|DUSP6|NFKBIA|SOCS3|SPRED2|ZFP36|SOCS1|DUSP10|FGF14|IRAK2|TRIB1|MAP4K4|NFKBIB
6917	0.00073299	0.0091966	18	315	348	14291	induction of apoptosis	CEBPB|TNFRSF9|TNFRSF10B|AEN|BCL10|FOXO3|BRCA2|TNF|ETS1|SH3RF1|BBC3|ERN1|CASP8|TEP1|CHEK2|CASP3|PMAIP1|PAK3
50863	0.00074454	0.0092442	10	121	348	14291	regulation of T cell activation	CD274|IL6|PNP|CD83|BCL6|IL15|HLX|CASP3|BCL10|IL7R
50867	0.00074454	0.0092442	10	121	348	14291	positive regulation of cell activation	IL6|PNP|CD83|BCL6|IL15|HLX|IRS2|BCL10|IL7R|CTGF
10035	0.00074711	0.0092442	15	238	348	14291	response to inorganic substance	PPP1R15B|JUN|MT-ND5|DUSP1|SLC1A3|PLA2G4A|FOS|PTGS2|SOD2|KLF2|IL1A|CASP8|TEP1|DDIT3|TXNIP
7165	0.00075143	0.009255	67	1879	348	14291	signal transduction	DIRAS3|MAPKBP1|CD83|CXCL8|ADM|IRS2|CXCL1|TNF|DUSP16|RND3|SPRED2|ZFP36|DUSP10|CHEK2|EDN1|IL1R1|IL15|FOS|TRAF1|DUSP6|PGF|GEM|RHOB|RCN3|IL1A|ARL4A|CDC42EP3|TRIB1|PTGER4|CD274|SOCS3|SOCS1|IRAK2|RPS6KC1|CCL5|CCL4|CCL3|ABL2|PLXNA1|PAK3|MAP4K4|JUN|P2RY11|ANGPT2|GADD45B|LRRN3|CCL20|STAT2|NR2F1|TNFRSF10B|NFKB1|NFKB2|APLN|NFKBIA|CXCL10|RCAN1|CXCL11|KLF6|IL6|FGF14|TNFSF9|HIST1H4H|SPRY2|IL7R|OGT|HIST1H4E|NFK…
12502	0.00076036	0.0093222	18	316	348	14291	induction of programmed cell death	CEBPB|TNFRSF9|TNFRSF10B|AEN|BCL10|FOXO3|BRCA2|TNF|ETS1|SH3RF1|BBC3|ERN1|CASP8|TEP1|CHEK2|CASP3|PMAIP1|PAK3
9991	0.00076745	0.0093663	16	264	348	14291	response to extracellular stimulus	JUN|DUSP1|PLA2G4A|ADM|FOS|PTGS2|BRCA2|SOD2|SOCS3|CXCL10|IL1A|NUAK2|TEP1|DDIT3|KYNU|OGT
51270	0.00077992	0.0094755	15	239	348	14291	regulation of cellular component movement	SPAG9|EDN1|ANGPT2|CSF1|FOXF1|CITED2|IRS2|PTGS2|HDAC9|ETS1|CXCL10|IL6|BCL6|TEP1|TRIB1
9790	0.00079169	0.0095752	28	601	348	14291	embryonic development	MT-ND4|CEBPB|CITED2|TWIST1|ADM|BCL10|BRCA2|CYR61|SOCS3|SALL1|CASP8|HES1|JUNB|EDN1|FOXF1|LIF|DICER1|KLF4|TBX3|CLK1|XAB2|ZEB2|MAFB|DDIT3|MAFF|SPRY2|SP8|ZNF830
70887	0.00079627	0.0095874	21	399	348	14291	cellular response to chemical stimulus	PPP1R15A|EGR1|CXCL8|DUSP1|FOXF1|PIK3R3|IRS2|DICER1|FOS|CXCL3|SOD2|HDAC9|PGF|KLF2|ERN1|CLK1|IL6|DDIT3|CCL5|KYNU|JUNB
1838	0.00082218	0.0098552	6	46	348	14291	embryonic epithelial tube formation	CLK1|ZEB2|CASP8|TWIST1|ADM|BCL10
45428	0.00083932	0.010016	5	31	348	14291	regulation of nitric oxide biosynthetic process	EDN1|PTX3|PTGS2|SOD2|TNF
15980	0.00084356	0.010022	11	145	348	14291	energy derivation by oxidation of organic compounds	CLK1|MT-ND4L|MT-ND4|MT-ND5|SLC1A3|MT-CO2|MT-CO3|MT-ND2|SOD2|MT-ND3|MT-ND1
80134	0.00084782	0.010028	18	319	348	14291	regulation of response to stress	EDN1|IL15|DDX58|PLA2G4A|BCL10|PTGS2|SAMHD1|TNF|HIPK3|SH3RF1|NFKBIA|IL1A|ZEB2|ZFP36|IL6|BCL6|IRAK2|CCL5
44092	0.00086859	0.010229	20	374	348	14291	negative regulation of molecular function	HEXIM1|ERRFI1|JUN|GADD45B|GADD45A|IFI6|NOSIP|IRS2|DUSP16|DUSP6|HIPK3|NFKB1|NFKBIA|SPRED2|STIM2|IRAK2|DDIT3|CASP3|SPRY2|TRIB1
1932	0.00088666	0.010396	14	217	348	14291	regulation of protein amino acid phosphorylation	ERRFI1|JUN|EDN1|LIF|TNF|HIPK3|CTGF|SOCS3|ZEB2|IL6|SOCS1|IFNL1|TEP1|ITGA5
31349	0.00091885	0.01069	8	83	348	14291	positive regulation of defense response	NFKBIA|IL6|IRAK2|CCL5|PLA2G4A|BCL10|PTGS2|TNF
72175	0.00092348	0.01069	6	47	348	14291	epithelial tube formation	CLK1|ZEB2|CASP8|TWIST1|ADM|BCL10
31667	0.00092368	0.01069	15	243	348	14291	response to nutrient levels	JUN|DUSP1|PLA2G4A|ADM|PTGS2|BRCA2|SOD2|SOCS3|CXCL10|IL1A|NUAK2|TEP1|DDIT3|KYNU|OGT
45580	0.0010341	0.011917	6	48	348	14291	regulation of T cell differentiation	PNP|CD83|BCL6|IL15|HLX|IL7R
51251	0.001047	0.012014	9	105	348	14291	positive regulation of lymphocyte activation	IL6|PNP|CD83|BCL6|IL15|HLX|IRS2|BCL10|IL7R
7507	0.0010579	0.012032	14	221	348	14291	heart development	HEXIM1|NRP2|EDN1|CITED2|ADM|DICER1|SOD2|HDAC9|TBX3|SALL1|CASP8|TEP1|ZNF408|CASP3
70229	0.0010782	0.012032	3	9	348	14291	negative regulation of lymphocyte apoptosis	BCL6|IRS2|BCL10
70373	0.0010782	0.012032	3	9	348	14291	negative regulation of ERK1 and ERK2 cascade	LIF|SPRY2|DUSP6
60712	0.0010782	0.012032	3	9	348	14291	spongiotrophoblast layer development	SOCS3|LIF|ADM
10646	0.00108	0.012032	45	1153	348	14291	regulation of cell communication	ERRFI1|CSF1|TRAF3IP2|CITED2|KMT2B|SLC1A3|TNFAIP3|IRS2|BCL10|PTGS2|TNF|DUSP16|SH3RF1|SOCS3|SPRED2|SALL1|SOCS1|CASP8|IFNL1|IRAK2|PAK3|EGR1|EGR2|EDN1|LRRN3|PLK2|LIF|TNFRSF10B|TRAF1|DUSP6|HIPK3|ARFGAP1|ARFGAP2|NFKBIA|IL1A|ZEB2|ARC|IL6|BCL6|TEP1|BAMBI|SPRY2|ITGA5|TRIM38|TRIB1
43122	0.0010826	0.012032	10	127	348	14291	regulation of I-kappaB kinase/NF-kappaB cascade	IL1A|CASP8|TRAF3IP2|PLK2|TNFRSF10B|TNFAIP3|BCL10|TRAF1|TRIM38|TNF
34284	0.0010844	0.012032	7	66	348	14291	response to monosaccharide stimulus	EGR1|ANGPT2|TEP1|TXNIP|IRS2|PTGS2|CTGF
9746	0.0010844	0.012032	7	66	348	14291	response to hexose stimulus	EGR1|ANGPT2|TEP1|TXNIP|IRS2|PTGS2|CTGF
7626	0.0010945	0.012094	16	273	348	14291	locomotory behavior	NRP2|CXCL8|CCL20|CCL3L3|CXCL1|CXCL3|SOD2|CXCL2|CYR61|CXCL10|CXCL11|IL6|CCL5|CCL4|CCL3|PTX3
71216	0.0011546	0.012706	6	49	348	14291	cellular response to biotic stimulus	PPP1R15A|ERN1|NFKBIA|PPP1R15B|IRAK2|DDIT3
23034	0.0011995	0.013146	45	1159	348	14291	intracellular signaling pathway	PPP1R15A|DIRAS3|PTGER4|MAPKBP1|PPP1R15B|CXCL8|TRAF3IP2|ADM|CXCL1|BRCA2|TNF|DUSP16|RND3|SOCS3|SPRED2|ZFP36|SOCS1|DUSP10|IRAK2|CHEK2|NRIP1|PAK3|MAP4K4|EDN1|P2RY11|GADD45B|LRRN3|STAT2|TNFRSF10B|AEN|DUSP6|GEM|RHOB|ERN1|NFKBIA|RCN3|RCAN1|ARL4A|FGF14|DDIT3|PLEKHM1|HIST1H4H|TRIB1|HIST1H4E|NFKBIB
9966	0.001205	0.013153	33	772	348	14291	regulation of signal transduction	ERRFI1|CSF1|TRAF3IP2|TNFAIP3|BCL10|TNF|DUSP16|SH3RF1|SOCS3|SPRED2|SOCS1|CASP8|IFNL1|IRAK2|PAK3|EDN1|LRRN3|PLK2|LIF|TNFRSF10B|TRAF1|DUSP6|HIPK3|ARFGAP1|ARFGAP2|IL1A|ZEB2|IL6|BCL6|TEP1|SPRY2|TRIM38|TRIB1
34612	0.0012293	0.013256	4	20	348	14291	response to tumor necrosis factor	CASP8|CCL5|CASP3|KLF2
2763	0.0012293	0.013256	4	20	348	14291	positive regulation of myeloid leukocyte differentiation	JUN|CSF1|CCL5|LIF
48742	0.0012293	0.013256	4	20	348	14291	regulation of skeletal muscle fiber development	ZFHX3|BTG1|HDAC9|TBX3
33554	0.0012366	0.013281	28	619	348	14291	cellular response to stress	PPP1R15A|MAPKBP1|PPP1R15B|ADM|FOXO3|BRCA2|RECQL4|DUSP10|NUAK2|CHEK2|CASP3|REV3L|JUN|GADD45A|AEN|FOS|SOD2|KLF2|ERN1|CLK1|XAB2|CXCL10|IL1A|FGF14|BCL6|DDIT3|TRIB1|ATF4
45765	0.0012517	0.01339	8	87	348	14291	regulation of angiogenesis	CXCL10|IL1A|IL6|BTG1|ANGPT2|PTGS2|HDAC9|RHOB
34621	0.001269	0.013521	19	358	348	14291	cellular macromolecular complex subunit organization	HIST1H2BJ|DICER1|HIST2H2BE|HIST2H2AC|HIST3H2A|HIST1H2AE|HIST1H3G|HIST1H4H|HIST1H2BH|H1FX|HIST1H2BG|CCNL1|HIST1H1A|HIST1H4E|HIST1H2AC|HIST1H2BD|RBM5|HIST1H2BC|HIST1H1C
16070	0.0012772	0.013555	39	966	348	14291	RNA metabolic process	CEBPB|CEBPD|RNMT|GTF2B|ADAR|AHR|RNPC3|PHRF1|ETS1|AFF4|ZFP36L2|NOL6|ZFP36|PCF11|TRA2B|SPOP|MSC|JUNB|RBM5|ZFHX3|ZFC3H1|PAPD4|TFIP11|DICER1|NFKB1|PNRC2|ERN1|ISG20|XAB2|ARC|ZNFX1|POLR3A|OAS2|DDIT3|IRF1|MAFF|POLR1C|INTS6|CREB5
35148	0.0012857	0.01359	6	50	348	14291	tube formation	CLK1|ZEB2|CASP8|TWIST1|ADM|BCL10
34976	0.0012949	0.013626	5	34	348	14291	response to endoplasmic reticulum stress	PPP1R15A|ERN1|PPP1R15B|DDIT3|ATF4
22414	0.0012992	0.013626	34	807	348	14291	reproductive process	BTG1|CSF1|CITED2|SPATA2|ADM|AHR|PTGS2|FOXO3|BRCA2|AFF4|SALL1|FCGRT|CCL4|NRIP1|JUNB|HIST1H1A|APOL2|SPAG9|ANGPT2|IL1R1|PTCH2|LIF|PLA2G4A|FNDC3A|FOS|PGF|TBX3|APLN|BCL6|TEP1|MAFF|MT-CO2|BCAT2|BIRC3
51240	0.0013226	0.013817	16	278	348	14291	positive regulation of multicellular organismal process	EDN1|CD83|CSF1|DDX58|SLC1A3|PLA2G4A|ADM|BCL10|PTGS2|TNF|CTGF|IL1A|IL6|POLR3A|MYC|CCL5
23051	0.0013405	0.013951	33	777	348	14291	regulation of signaling process	ERRFI1|CSF1|TRAF3IP2|TNFAIP3|BCL10|TNF|DUSP16|SH3RF1|SOCS3|SPRED2|SOCS1|CASP8|IFNL1|IRAK2|PAK3|EDN1|LRRN3|PLK2|LIF|TNFRSF10B|TRAF1|DUSP6|HIPK3|ARFGAP1|ARFGAP2|IL1A|ZEB2|IL6|BCL6|TEP1|SPRY2|TRIM38|TRIB1
3	0.0013826	0.014333	34	810	348	14291	reproduction	BTG1|CSF1|CITED2|SPATA2|ADM|AHR|PTGS2|FOXO3|BRCA2|AFF4|SALL1|FCGRT|CCL4|NRIP1|JUNB|HIST1H1A|APOL2|SPAG9|ANGPT2|IL1R1|PTCH2|LIF|PLA2G4A|FNDC3A|FOS|PGF|TBX3|APLN|BCL6|TEP1|MAFF|MT-CO2|BCAT2|BIRC3
16477	0.0014777	0.015165	16	281	348	14291	cell migration	NRP2|BTG1|CXCL8|NR2F1|TWIST1|ARID5B|CXCL3|TNF|CTGF|ZEB2|IL6|TEP1|BAMBI|CCL5|ITGA5|PAK3
45638	0.0014809	0.015165	5	35	348	14291	negative regulation of myeloid cell differentiation	NFKBIA|ZFP36|MAFB|HIST1H4H|HIST1H4E
19722	0.0014809	0.015165	5	35	348	14291	calcium-mediated signaling	RCN3|RCAN1|EDN1|CXCL8|TNF
21545	0.0014897	0.015165	4	21	348	14291	cranial nerve development	EGR2|SALL1|SLC1A3|HES1
9987	0.0014911	0.015165	254	9360	348	14291	cellular process	EIF4A2|MAPKBP1|MT-ND4L|MT-ND4|MT-ND5|TRAF3IP2|JMJD1C|MT-ND2|MT-ND3|MT-ND1|HERC5|PNP|MYC|CHEK2|ZC3H12A|EPC1|CCNL1|JUNB|SLC12A7|IER3|HERC6|MFSD2A|C8ORF4|DICER1|FNDC3A|CH25H|ARC|DAAM1|TEP1|DDIT3|TXNIP|COL8A1|MT-CO2|MT-CO3|TRIB1|ZNF830|ATF3|ATF4|PIK3R3|TWIST1|BCL10|RNPC3|NUAK2|HIST1H3G|ST3GAL2|PLK3|EGR1|JUN|EGR2|JUND|GADD45B|LRRN3|TIPARP|FOXF1|GADD45A|PLK2|SLC33A1|NR2F1|LIF|TNFSF9|HIST1H4H|INTS6|HIST…
48598	0.0015239	0.015399	18	336	348	14291	embryonic morphogenesis	EDN1|FOXF1|TWIST1|ADM|DICER1|BCL10|KLF4|CYR61|TBX3|CLK1|SOCS3|ZEB2|SALL1|MAFB|CASP8|SPRY2|SP8|HES1
45787	0.0015366	0.015399	7	70	348	14291	positive regulation of cell cycle	IL1A|EDN1|CITED2|BRCA2|TNF|TBX3|CTGF
19221	0.0015366	0.015399	7	70	348	14291	cytokine-mediated signaling pathway	IL1A|KLF6|IL6|SOCS1|IL1R1|IRAK2|TNF
32844	0.001537	0.015399	10	133	348	14291	regulation of homeostatic process	MAFB|MYC|CCL5|IFI6|PLA2G4A|BCL10|PTGS2|FOXO3|TNF|ETS1
6366	0.0016113	0.016028	14	231	348	14291	transcription from RNA polymerase II promoter	CEBPB|ZFHX3|CEBPD|GTF2B|AHR|PHRF1|ETS1|AFF4|NFKB1|DDIT3|IRF1|MAFF|MSC|CREB5
51249	0.0016117	0.016028	11	157	348	14291	regulation of lymphocyte activation	CD274|IL6|PNP|CD83|BCL6|IL15|HLX|CASP3|IRS2|BCL10|IL7R
23036	0.0016698	0.016348	7	71	348	14291	initiation of signal transduction	IL1A|KLF6|IL6|SOCS1|IL1R1|IRAK2|TNF
23038	0.0016698	0.016348	7	71	348	14291	signal initiation by diffusible mediator	IL1A|KLF6|IL6|SOCS1|IL1R1|IRAK2|TNF
23049	0.0016698	0.016348	7	71	348	14291	signal initiation by protein/peptide mediator	IL1A|KLF6|IL6|SOCS1|IL1R1|IRAK2|TNF
31100	0.001686	0.016348	5	36	348	14291	organ regeneration	SOCS3|SOCS1|ANGPT2|LIF|ADM
70482	0.0016956	0.016348	11	158	348	14291	response to oxygen levels	MT-ATP6|SOCS3|MT-ND4|EDN1|MT-ND5|ANGPT2|CITED2|ADM|SOD2|PGF|CTGF
48534	0.0017436	0.016348	15	259	348	14291	hemopoietic or lymphoid organ development	EGR1|CSF1|TIPARP|IL15|BRCA2|SOD2|HDAC9|NFKB2|RELB|KLF6|CASP8|BCL6|IRF1|IL7R|JUNB
45629	0.0017453	0.016348	2	3	348	14291	negative regulation of T-helper 2 cell differentiation	BCL6|HLX
45653	0.0017453	0.016348	2	3	348	14291	negative regulation of megakaryocyte differentiation	HIST1H4H|HIST1H4E
1306	0.0017453	0.016348	2	3	348	14291	age-dependent response to oxidative stress	CLK1|SOD2
35283	0.0017453	0.016348	2	3	348	14291	central nervous system segmentation	EGR2|MAFB
35284	0.0017453	0.016348	2	3	348	14291	brain segmentation	EGR2|MAFB
6927	0.0017453	0.016348	2	3	348	14291	transformed cell apoptosis	TNF|RHOB
60708	0.0017453	0.016348	2	3	348	14291	spongiotrophoblast differentiation	SOCS3|LIF
7571	0.0017453	0.016348	2	3	348	14291	age-dependent general metabolic decline	CLK1|SOD2
32763	0.0017453	0.016348	2	3	348	14291	regulation of mast cell cytokine production	BCL6|BCL10
30097	0.0017468	0.016348	14	233	348	14291	hemopoiesis	EGR1|CSF1|TIPARP|IL15|BRCA2|SOD2|HDAC9|RELB|KLF6|CASP8|BCL6|IRF1|IL7R|JUNB
10741	0.0017474	0.016348	6	53	348	14291	negative regulation of intracellular protein kinase cascade	SOCS1|TEP1|LIF|TNFAIP3|SPRY2|DUSP6
21915	0.0018118	0.016833	7	72	348	14291	neural tube development	CLK1|ZEB2|CASP8|TWIST1|ADM|HES1|BCL10
6401	0.0018118	0.016833	7	72	348	14291	RNA catabolic process	ISG20|ZFP36|OAS2|PAPD4|JUNB|ZFP36L2|PNRC2
51674	0.0018265	0.016853	17	314	348	14291	localization of cell	NRP2|BTG1|CXCL8|NR2F1|TWIST1|ARID5B|CXCL3|TNF|ETS1|CTGF|ZEB2|IL6|TEP1|BAMBI|CCL5|ITGA5|PAK3
48870	0.0018265	0.016853	17	314	348	14291	cell motility	NRP2|BTG1|CXCL8|NR2F1|TWIST1|ARID5B|CXCL3|TNF|ETS1|CTGF|ZEB2|IL6|TEP1|BAMBI|CCL5|ITGA5|PAK3
40017	0.0019181	0.017637	10	137	348	14291	positive regulation of locomotion	SPAG9|CXCL10|EDN1|IL6|CXCL8|CSF1|FOXF1|IRS2|PTGS2|HDAC9
10810	0.0019263	0.017653	6	54	348	14291	regulation of cell-substrate adhesion	CSF1|BCL6|SDC4|TEP1|FOXF1|CYR61
51051	0.0019688	0.017981	11	161	348	14291	negative regulation of transport	NFKBIA|EDN1|TEP1|STIM2|LIF|IRS2|PTGS2|NFKBIE|TNF|NFKB1|NFKBIB
43123	0.001983	0.018048	9	115	348	14291	positive regulation of I-kappaB kinase/NF-kappaB cascade	IL1A|CASP8|TRAF3IP2|PLK2|TNFRSF10B|BCL10|TRAF1|TRIM38|TNF
60325	0.0020424	0.018527	3	11	348	14291	face morphogenesis	CSRNP1|TIPARP|ARID5B
32944	0.0020594	0.018618	8	94	348	14291	regulation of mononuclear cell proliferation	CD274|IL6|PNP|CSF1|BCL6|IL15|CASP3|IRS2
2696	0.0021048	0.018815	9	116	348	14291	positive regulation of leukocyte activation	IL6|PNP|CD83|BCL6|IL15|HLX|IRS2|BCL10|IL7R
32583	0.0021094	0.018815	13	212	348	14291	regulation of gene-specific transcription	FOXF1|CITED2|KMT2B|LIF|FOXO3|TNF|HDAC9|ETS1|NFKB1|GEM|NFKBIA|IL6|HES1
6351	0.0021101	0.018815	16	291	348	14291	transcription, DNA-dependent	CEBPB|ZFHX3|CEBPD|GTF2B|AHR|PHRF1|ETS1|AFF4|NFKB1|POLR3A|DDIT3|IRF1|MAFF|POLR1C|MSC|CREB5
46637	0.0021211	0.018815	4	23	348	14291	regulation of alpha-beta T cell differentiation	PNP|CD83|BCL6|HLX
46889	0.0021211	0.018815	4	23	348	14291	positive regulation of lipid biosynthetic process	IL1A|PLA2G4A|PTGS2|TNF
43434	0.0021232	0.018815	12	187	348	14291	response to peptide hormone stimulus	SOCS3|EGR1|EGR2|BTG1|SOCS1|CCL5|PIK3R3|ADM|IRS2|JUNB|HDAC9|CTGF
1824	0.0021574	0.019055	5	38	348	14291	blastocyst development	XAB2|CITED2|ZNF830|BRCA2|JUNB
70663	0.0022022	0.019323	8	95	348	14291	regulation of leukocyte proliferation	CD274|IL6|PNP|CSF1|BCL6|IL15|CASP3|IRS2
30098	0.0022022	0.019323	8	95	348	14291	lymphocyte differentiation	EGR1|KLF6|BCL6|IL15|IRF1|IL7R|HDAC9|RELB
71310	0.0022115	0.019341	14	239	348	14291	cellular response to organic substance	PPP1R15A|EGR1|DUSP1|FOXF1|PIK3R3|IRS2|DICER1|FOS|HDAC9|PGF|KLF2|ERN1|DDIT3|JUNB
51789	0.0022326	0.019419	9	117	348	14291	response to protein stimulus	PPP1R15A|ERN1|EGR1|ANGPT2|DNAJB5|DDIT3|DNAJB4|FOS|CYR61
35556	0.0022349	0.019419	34	834	348	14291	intracellular signal transduction	DIRAS3|PTGER4|MAPKBP1|CXCL8|ADM|TNF|DUSP16|RND3|SOCS3|SPRED2|ZFP36|SOCS1|DUSP10|IRAK2|PAK3|MAP4K4|EDN1|P2RY11|GADD45B|LRRN3|STAT2|TNFRSF10B|DUSP6|GEM|RHOB|NFKBIA|RCN3|RCAN1|ARL4A|FGF14|HIST1H4H|TRIB1|HIST1H4E|NFKBIB
45619	0.0023253	0.02014	6	56	348	14291	regulation of lymphocyte differentiation	PNP|CD83|BCL6|IL15|HLX|IL7R
48568	0.0023858	0.020545	13	215	348	14291	embryonic organ development	CEBPB|EDN1|FOXF1|CITED2|LIF|ADM|CYR61|SOCS3|SALL1|MAFB|DDIT3|SPRY2|JUNB
40012	0.0023874	0.020545	14	241	348	14291	regulation of locomotion	SPAG9|EDN1|ANGPT2|CXCL8|CSF1|FOXF1|CITED2|IRS2|PTGS2|HDAC9|CXCL10|IL6|TEP1|TRIB1
32774	0.0024197	0.020691	16	295	348	14291	RNA biosynthetic process	CEBPB|ZFHX3|CEBPD|GTF2B|AHR|PHRF1|ETS1|AFF4|NFKB1|POLR3A|DDIT3|IRF1|MAFF|POLR1C|MSC|CREB5
3006	0.0024197	0.020691	16	295	348	14291	reproductive developmental process	ANGPT2|CSF1|CITED2|LIF|PLA2G4A|FNDC3A|AHR|PTGS2|FOXO3|BRCA2|AFF4|TBX3|SALL1|TEP1|NRIP1|JUNB
35466	0.0024602	0.02097	39	1002	348	14291	regulation of signaling pathway	ERRFI1|CSF1|TRAF3IP2|CITED2|KMT2B|TNFAIP3|BCL10|TNF|DUSP16|SH3RF1|SOCS3|SPRED2|SALL1|SOCS1|CASP8|IFNL1|IRAK2|PAK3|EDN1|LRRN3|PLK2|LIF|TNFRSF10B|TRAF1|DUSP6|HIPK3|ARFGAP1|ARFGAP2|NFKBIA|IL1A|ZEB2|IL6|BCL6|TEP1|BAMBI|SPRY2|ITGA5|TRIM38|TRIB1
9314	0.0024843	0.021042	13	216	348	14291	response to radiation	ANGPT2|DUSP1|SLC1A3|AEN|FOS|BRCA2|SOD2|MT-ND3|SOCS3|CXCL10|IL1A|CASP3|JUNB
30334	0.0024843	0.021042	13	216	348	14291	regulation of cell migration	SPAG9|EDN1|ANGPT2|CSF1|FOXF1|CITED2|IRS2|PTGS2|HDAC9|CXCL10|IL6|TEP1|TRIB1
50865	0.0025307	0.021368	12	191	348	14291	regulation of cell activation	CD274|IL6|PNP|CD83|BCL6|IL15|HLX|CASP3|IRS2|BCL10|IL7R|CTGF
50870	0.0026676	0.022453	7	77	348	14291	positive regulation of T cell activation	IL6|PNP|CD83|IL15|HLX|BCL10|IL7R
10647	0.0028118	0.023593	20	413	348	14291	positive regulation of cell communication	CSF1|TRAF3IP2|CITED2|PLK2|KMT2B|LIF|TNFRSF10B|SLC1A3|BCL10|TRAF1|PTGS2|TNF|IL1A|ZEB2|IL6|SALL1|CASP8|IFNL1|ITGA5|TRIM38
9743	0.0028708	0.024013	7	78	348	14291	response to carbohydrate stimulus	EGR1|ANGPT2|TEP1|TXNIP|IRS2|PTGS2|CTGF
6996	0.0029306	0.024437	50	1384	348	14291	organelle organization	JMJD1C|CXCL1|BRCA2|CHD2|ETS1|RND3|MYSM1|BBC3|HIST2H2AC|CASP3|HIST1H2AE|EPC1|WASH1|CCNL1|HIST1H1A|HIST1H2AC|HIST1H1C|KDM6B|KDM2A|HIST2H2BE|ARFGAP1|DAAM1|TEP1|HIST1H2BH|HIST1H2BG|ZNF830|HIST1H2BD|HIST1H2BC|HIST1H2BJ|KMT2B|IFI6|HDAC9|CLN5|NUAK2|SCIN|CCL3|HIST1H3G|PMAIP1|H1FX|JUN|UTP3|GADD45A|KLHL21|SOD2|CLK1|HIST3H2A|BCL6|PLEKHM2|HIST1H4H|HIST1H4E
70372	0.0030351	0.025152	5	41	348	14291	regulation of ERK1 and ERK2 cascade	IL1A|LIF|SPRY2|TNF|DUSP6
50729	0.0030351	0.025152	5	41	348	14291	positive regulation of inflammatory response	IL6|CCL5|PLA2G4A|PTGS2|TNF
1775	0.0030995	0.025528	15	275	348	14291	cell activation	EGR1|EDN1|CXCL8|CSF1|IL15|ZNF3|TNF|HDAC9|NFKB2|RELB|KLF6|IL6|BCL6|IRF1|IL7R
2520	0.0030995	0.025528	15	275	348	14291	immune system development	EGR1|CSF1|TIPARP|IL15|BRCA2|SOD2|HDAC9|NFKB2|RELB|KLF6|CASP8|BCL6|IRF1|IL7R|JUNB
90304	0.0031903	0.026196	52	1459	348	14291	nucleic acid metabolic process	PPP1R10|GTF2B|ADAR|AHR|BRCA2|PHRF1|ETS1|AFF4|CTGF|ZFP36|PCF11|CASP3|REV3L|EPC1|CCNL1|JUNB|RBM5|PAPD4|TFIP11|DICER1|FOS|ERN1|SPOCD1|ARC|TEP1|OAS2|DDIT3|IRF1|POLR1C|CREB5|CEBPB|CEBPD|RNMT|RNPC3|ZFP36L2|NOL6|RECQL4|TRA2B|SPOP|MSC|ZFHX3|GADD45A|ZFC3H1|NFKB1|PNRC2|ISG20|XAB2|ZNFX1|POLR3A|MAFF|INTS6|NFKBIB
23033	0.0033726	0.026884	70	2101	348	14291	signaling pathway	DIRAS3|MAPKBP1|CSRNP1|CXCL8|TRAF3IP2|ADM|IRS2|CXCL1|BRCA2|TNF|DUSP16|RND3|CTGF|SPRED2|ZFP36|DUSP10|CHEK2|EDN1|IL1R1|ARID5B|AEN|FOS|DUSP6|GEM|RHOB|ERN1|RCN3|IL1A|ARL4A|TEP1|DDIT3|TXNIP|ITGA5|TRIB1|BIRC3|PPP1R15A|PTGER4|CD274|PPP1R15B|PIK3R3|BCL10|SOCS3|SOCS1|IRAK2|NRIP1|CCL3|HES1|PAK3|MAP4K4|JUN|P2RY11|ANGPT2|GADD45B|LRRN3|TIPARP|FOXF1|STAT2|LIF|TNFRSF10B|NFKBIA|CXCL10|RCAN1|KLF6|IL6|FGF14|PLEKHM1…
43407	0.0033777	0.026884	5	42	348	14291	negative regulation of MAP kinase activity	SPRED2|SPRY2|DUSP16|DUSP6|HIPK3
32675	0.0033777	0.026884	5	42	348	14291	regulation of interleukin-6 production	IL1A|CEBPB|IL6|TNF|KLF2
48641	0.0033813	0.026884	4	26	348	14291	regulation of skeletal muscle tissue development	ZFHX3|BTG1|HDAC9|TBX3
45661	0.0034144	0.026884	3	13	348	14291	regulation of myoblast differentiation	ZFHX3|BTG1|TBX3
1542	0.0034144	0.026884	3	13	348	14291	ovulation from ovarian follicle	NRIP1|PLA2G4A|FOXO3
43370	0.0034144	0.026884	3	13	348	14291	regulation of CD4-positive, alpha beta T cell differentiation	CD83|BCL6|HLX
45657	0.0034343	0.026884	2	4	348	14291	positive regulation of monocyte differentiation	JUN|CSF1
21571	0.0034343	0.026884	2	4	348	14291	rhombomere 5 development	EGR2|MAFB
30656	0.0034343	0.026884	2	4	348	14291	regulation of vitamin metabolic process	TNF|NFKB1
31392	0.0034343	0.026884	2	4	348	14291	regulation of prostaglandin biosynthetic process	PLA2G4A|PTGS2
31394	0.0034343	0.026884	2	4	348	14291	positive regulation of prostaglandin biosynthetic process	PLA2G4A|PTGS2
60462	0.0034343	0.026884	2	4	348	14291	lung lobe development	FOXF1|LIF
60463	0.0034343	0.026884	2	4	348	14291	lung lobe morphogenesis	FOXF1|LIF
60556	0.0034343	0.026884	2	4	348	14291	regulation of vitamin D biosynthetic process	TNF|NFKB1
90050	0.0034343	0.026884	2	4	348	14291	positive regulation of cell migration involved in sprouting angiogenesis	PTGS2|HDAC9
48609	0.0035206	0.0274	23	511	348	14291	reproductive process in a multicellular organism	SPAG9|BTG1|ANGPT2|IL1R1|CITED2|PTCH2|LIF|SPATA2|PLA2G4A|FNDC3A|PTGS2|FOXO3|BRCA2|AFF4|APLN|BCL6|NRIP1|MT-CO2|JUNB|HIST1H1A|APOL2|BCAT2|BIRC3
32504	0.0035206	0.0274	23	511	348	14291	multicellular organism reproduction	SPAG9|BTG1|ANGPT2|IL1R1|CITED2|PTCH2|LIF|SPATA2|PLA2G4A|FNDC3A|PTGS2|FOXO3|BRCA2|AFF4|APLN|BCL6|NRIP1|MT-CO2|JUNB|HIST1H1A|APOL2|BCAT2|BIRC3
1819	0.003645	0.028286	8	103	348	14291	positive regulation of cytokine production	IL1A|IL6|POLR3A|CD83|DDX58|BCL10|PTGS2|TNF
10883	0.0038943	0.030079	4	27	348	14291	regulation of lipid storage	NFKBIA|IL6|TNF|NFKB1
9749	0.0038985	0.030079	6	62	348	14291	response to glucose stimulus	EGR1|ANGPT2|TEP1|TXNIP|IRS2|CTGF
1817	0.0039891	0.03069	12	202	348	14291	regulation of cytokine production	IL1A|CEBPB|IL6|POLR3A|CD83|BCL6|DDX58|IRF1|BCL10|PTGS2|TNF|KLF2
43405	0.0040772	0.031261	10	152	348	14291	regulation of MAP kinase activity	SPRED2|ZEB2|EDN1|LRRN3|SPRY2|TRIB1|TNF|DUSP16|DUSP6|HIPK3
30335	0.0040866	0.031261	9	128	348	14291	positive regulation of cell migration	SPAG9|CXCL10|EDN1|IL6|CSF1|FOXF1|IRS2|PTGS2|HDAC9
51341	0.0041449	0.031617	5	44	348	14291	regulation of oxidoreductase activity	EDN1|ABL2|NOSIP|TNF|NFKB1
8625	0.0042678	0.032189	3	14	348	14291	induction of apoptosis via death domain receptors	CASP3|TNFRSF10B|TNF
42994	0.0042678	0.032189	3	14	348	14291	cytoplasmic sequestering of transcription factor	NFKBIA|NFKBIE|NFKBIB
10888	0.0042678	0.032189	3	14	348	14291	negative regulation of lipid storage	NFKBIA|IL6|TNF
60713	0.0042678	0.032189	3	14	348	14291	labyrinthine layer morphogenesis	SOCS3|ADM|CYR61
2252	0.0043016	0.032352	9	129	348	14291	immune effector process	IL6|IFNL1|TRAF3IP2|RSAD2|ABCC9|PTX3|BCL10|IL7R|SAMHD1
2694	0.0044553	0.033245	11	179	348	14291	regulation of leukocyte activation	CD274|IL6|PNP|CD83|BCL6|IL15|HLX|CASP3|IRS2|BCL10|IL7R
45582	0.0044574	0.033245	4	28	348	14291	positive regulation of T cell differentiation	PNP|CD83|HLX|IL7R
21675	0.0044574	0.033245	4	28	348	14291	nerve development	EGR2|SALL1|SLC1A3|HES1
10551	0.0044714	0.033257	10	154	348	14291	regulation of gene-specific transcription from RNA polymerase II promoter	NFKBIA|FOXF1|CITED2|KMT2B|LIF|HES1|FOXO3|HDAC9|ETS1|NFKB1
9408	0.0045662	0.033868	6	64	348	14291	response to heat	SOCS3|CXCL10|IL1A|DNAJB4|HSPB8|PLA2G4A
32582	0.0046436	0.034348	7	85	348	14291	negative regulation of gene-specific transcription	FOXF1|HES1|FOXO3|TNF|HDAC9|NFKB1|GEM
8283	0.0048901	0.036071	20	434	348	14291	cell proliferation	CD274|CEBPB|CSF1|CITED2|IL15|CXCL1|BRCA2|TNF|CYR61|ZFP36L2|ISG20|CLK1|IL1A|ZEB2|TEP1|MYC|TNFSF9|MXD1|IL7R|JUNB
32946	0.0049299	0.036265	6	65	348	14291	positive regulation of mononuclear cell proliferation	IL6|PNP|CSF1|BCL6|IL15|IRS2
30278	0.0049523	0.03633	7	86	348	14291	regulation of ossification	PTGER4|EGR2|IL6|JUND|CSF1|RSAD2|PLA2G4A
40007	0.005032	0.036815	12	208	348	14291	growth	SALL1|CSF1|TEP1|ARID5B|SPRY2|ADM|SLC3A2|PTGS2|FOXO3|ZNF830|BRCA2|IL7R
51101	0.0051185	0.037346	10	157	348	14291	regulation of DNA binding	NFKBIA|JUN|IL6|TEP1|IRAK2|DDIT3|BCL10|TRAF1|TRIB1|TNF
32268	0.0052217	0.037716	24	559	348	14291	regulation of cellular protein metabolic process	PPP1R15A|EIF4A2|PPP1R15B|ERRFI1|JUN|EDN1|CSF1|SAMD4A|LIF|BCL10|TNF|HIPK3|NFKB1|CTGF|NFKBIA|SOCS3|ZEB2|IL6|SOCS1|IFNL1|TEP1|ITGA5|TRIB1|N4BP1
2224	0.0052394	0.037716	3	15	348	14291	toll-like receptor signaling pathway	NFKBIA|IRAK2|BCL10
10574	0.0052394	0.037716	3	15	348	14291	regulation of vascular endothelial growth factor production	IL1A|IL6|PTGS2
60323	0.0052394	0.037716	3	15	348	14291	head morphogenesis	CSRNP1|TIPARP|ARID5B
15804	0.0052394	0.037716	3	15	348	14291	neutral amino acid transport	SLC3A2|NFKBIE|SAT1
32103	0.0052761	0.037878	7	87	348	14291	positive regulation of response to external stimulus	CXCL10|IL6|CXCL8|CCL5|PLA2G4A|PTGS2|TNF
70665	0.0053144	0.03795	6	66	348	14291	positive regulation of leukocyte proliferation	IL6|PNP|CSF1|BCL6|IL15|IRS2
10212	0.0053144	0.03795	6	66	348	14291	response to ionizing radiation	SOCS3|CXCL10|IL1A|AEN|BRCA2|SOD2
2761	0.0055179	0.039074	5	47	348	14291	regulation of myeloid leukocyte differentiation	JUN|CSF1|CCL5|LIF|TNF
35468	0.0056222	0.039074	18	380	348	14291	positive regulation of signaling pathway	CSF1|TRAF3IP2|CITED2|PLK2|KMT2B|LIF|TNFRSF10B|BCL10|TRAF1|TNF|IL1A|ZEB2|IL6|SALL1|CASP8|IFNL1|ITGA5|TRIM38
45623	0.0056319	0.039074	2	5	348	14291	negative regulation of T-helper cell differentiation	BCL6|HLX
70498	0.0056319	0.039074	2	5	348	14291	interleukin-1-mediated signaling pathway	IL1R1|IRAK2
42940	0.0056319	0.039074	2	5	348	14291	D-amino acid transport	SLC1A3|NFKBIE
6123	0.0056319	0.039074	2	5	348	14291	mitochondrial electron transport, cytochrome c to oxygen	MT-CO2|MT-CO3
43371	0.0056319	0.039074	2	5	348	14291	negative regulation of CD4-positive, alpha beta T cell differentiation	BCL6|HLX
31953	0.0056319	0.039074	2	5	348	14291	negative regulation of protein amino acid autophosphorylation	ERRFI1|JUN
48644	0.0056319	0.039074	2	5	348	14291	muscle organ morphogenesis	LIF|ARID5B
90049	0.0056319	0.039074	2	5	348	14291	regulation of cell migration involved in sprouting angiogenesis	PTGS2|HDAC9
45010	0.0056319	0.039074	2	5	348	14291	actin nucleation	SCIN|WASH1
42509	0.0057429	0.039741	4	30	348	14291	regulation of tyrosine phosphorylation of STAT protein	IL6|SOCS1|IFNL1|LIF
51090	0.0060643	0.041751	9	136	348	14291	regulation of transcription factor activity	NFKBIA|IL6|TEP1|IRAK2|DDIT3|BCL10|TRAF1|TRIB1|TNF
90046	0.0060643	0.041751	9	136	348	14291	regulation of transcription regulator activity	NFKBIA|IL6|TEP1|IRAK2|DDIT3|BCL10|TRAF1|TRIB1|TNF
43408	0.006093	0.041841	10	161	348	14291	regulation of MAPKKK cascade	IL1A|ZEB2|EDN1|IL6|LIF|SPRY2|TNF|DUSP6|HIPK3|SH3RF1
7292	0.0061487	0.042116	6	68	348	14291	female gamete generation	IL1R1|NRIP1|PLA2G4A|PTGS2|FOXO3|BRCA2
6928	0.006191	0.042298	21	474	348	14291	cellular component movement	EGR2|NRP2|BTG1|CXCL8|NR2F1|TWIST1|ARID5B|PTGS2|CXCL3|TNF|ETS1|CTGF|ZEB2|IL6|TEP1|BAMBI|CCL5|CCL4|CCL3|ITGA5|PAK3
45599	0.0063335	0.043085	3	16	348	14291	negative regulation of fat cell differentiation	IL6|SOD2|TNF
50727	0.0063431	0.043085	7	90	348	14291	regulation of inflammatory response	ZFP36|IL6|BCL6|CCL5|PLA2G4A|PTGS2|TNF
43193	0.0063559	0.043085	9	137	348	14291	positive regulation of gene-specific transcription	NFKBIA|IL6|FOXF1|CITED2|KMT2B|LIF|HES1|TNF|ETS1
48589	0.0063705	0.043085	8	113	348	14291	developmental growth	SALL1|CSF1|TEP1|ADM|PTGS2|FOXO3|ZNF830|BRCA2
23046	0.0064256	0.043102	70	2158	348	14291	signaling process	DIRAS3|MAPKBP1|CD83|CXCL8|ADM|IRS2|CXCL1|TNF|DUSP16|RND3|SPRED2|ZFP36|DUSP10|CHEK2|EDN1|IL1R1|IL15|FOS|TRAF1|DUSP6|PGF|GEM|RHOB|RCN3|IL1A|ARL4A|CDC42EP3|TRIB1|PTGER4|CD274|SLC1A3|SOCS3|SOCS1|IRAK2|RPS6KC1|CCL5|CCL4|CCL3|ABL2|PLXNA1|PAK3|MAP4K4|JUN|EGR2|P2RY11|ANGPT2|GADD45B|LRRN3|CCL20|STAT2|NR2F1|TNFRSF10B|NFKB1|TBX3|NFKB2|APLN|NFKBIA|CXCL10|RCAN1|CXCL11|KLF6|IL6|FGF14|TNFSF9|HIST1H4H|SPRY2|IL7R…
23060	0.0064256	0.043102	70	2158	348	14291	signal transmission	DIRAS3|MAPKBP1|CD83|CXCL8|ADM|IRS2|CXCL1|TNF|DUSP16|RND3|SPRED2|ZFP36|DUSP10|CHEK2|EDN1|IL1R1|IL15|FOS|TRAF1|DUSP6|PGF|GEM|RHOB|RCN3|IL1A|ARL4A|CDC42EP3|TRIB1|PTGER4|CD274|SLC1A3|SOCS3|SOCS1|IRAK2|RPS6KC1|CCL5|CCL4|CCL3|ABL2|PLXNA1|PAK3|MAP4K4|JUN|EGR2|P2RY11|ANGPT2|GADD45B|LRRN3|CCL20|STAT2|NR2F1|TNFRSF10B|NFKB1|TBX3|NFKB2|APLN|NFKBIA|CXCL10|RCAN1|CXCL11|KLF6|IL6|FGF14|TNFSF9|HIST1H4H|SPRY2|IL7R…
60	0.0064693	0.043102	4	31	348	14291	protein import into nucleus, translocation	NFKBIA|JUN|BCL6|TNF
45621	0.0064693	0.043102	4	31	348	14291	positive regulation of lymphocyte differentiation	PNP|CD83|HLX|IL7R
9306	0.0064693	0.043102	4	31	348	14291	protein secretion	CXCL10|PNP|TRAF3IP2|ARFGAP1
46634	0.0064693	0.043102	4	31	348	14291	regulation of alpha-beta T cell activation	PNP|CD83|BCL6|HLX
45785	0.0065999	0.043755	6	69	348	14291	positive regulation of cell adhesion	CSF1|SDC4|FOXF1|CITED2|TNF|CYR61
16331	0.0065999	0.043755	6	69	348	14291	morphogenesis of embryonic epithelium	CLK1|ZEB2|CASP8|TWIST1|ADM|BCL10
43086	0.006865	0.0454	15	300	348	14291	negative regulation of catalytic activity	HEXIM1|ERRFI1|GADD45B|GADD45A|IFI6|NOSIP|IRS2|DUSP16|DUSP6|HIPK3|NFKB1|SPRED2|CASP3|SPRY2|TRIB1
22603	0.0070701	0.046642	15	301	348	14291	regulation of anatomical structure morphogenesis	EDN1|BTG1|ANGPT2|CSF1|PTGS2|TNF|HDAC9|PGF|RHOB|CXCL10|IL1A|IL6|BAMBI|MYC|CDC42EP3
16202	0.0071842	0.047172	5	50	348	14291	regulation of striated muscle tissue development	ZFHX3|BTG1|TWIST1|HDAC9|TBX3
32101	0.0071857	0.047172	11	191	348	14291	regulation of response to external stimulus	CXCL10|ZFP36|EDN1|IL6|ANGPT2|CXCL8|BCL6|CCL5|PLA2G4A|PTGS2|TNF
10811	0.0072542	0.047391	4	32	348	14291	positive regulation of cell-substrate adhesion	CSF1|SDC4|FOXF1|CYR61
60711	0.0072542	0.047391	4	32	348	14291	labyrinthine layer development	SOCS3|ADM|JUNB|CYR61
7517	0.007501	0.048582	12	219	348	14291	muscle organ development	CXCL10|RCAN1|ZFHX3|TEP1|TIPARP|HLX|LIF|TWIST1|ARID5B|DICER1|TAGLN3|TBX3
33280	0.0075535	0.048582	3	17	348	14291	response to vitamin D	CXCL10|PLA2G4A|PTGS2
42516	0.0075535	0.048582	3	17	348	14291	regulation of tyrosine phosphorylation of Stat3 protein	IL6|SOCS1|LIF
60135	0.0075535	0.048582	3	17	348	14291	maternal process involved in female pregnancy	ANGPT2|LIF|APOL2
60324	0.0075535	0.048582	3	17	348	14291	face development	CSRNP1|TIPARP|ARID5B
50670	0.0075632	0.048582	7	93	348	14291	regulation of lymphocyte proliferation	CD274|IL6|PNP|BCL6|IL15|CASP3|IRS2
34504	0.0075632	0.048582	7	93	348	14291	protein localization in nucleus	NFKBIA|JUN|MORC3|BCL6|PPP1R10|TXNIP|TNF
45834	0.0078099	0.049928	5	51	348	14291	positive regulation of lipid metabolic process	IL1A|PLA2G4A|IRS2|PTGS2|TNF
48634	0.0078099	0.049928	5	51	348	14291	regulation of muscle organ development	ZFHX3|BTG1|TWIST1|HDAC9|TBX3
